# Supplementary material for: RUNX1 promotes angiogenesis in colorectal cancer by regulating the crosstalk between tumor cells and tumor associated macrophages
Source: Biomark Res. 2024 Feb 28;12:29. doi: 10.1186/s40364-024-00573-1 (PMC10903076; doi:10.1186/s40364-024-00573-1)
Supplement: Supplementary file 5 — Additional file 5. [file 40364_2024_573_MOESM5_ESM.xlsx]

## Sheet: Sheet2
gene_id							gene_id						filename	barcode(s)
normalized_count	unc.edu.0b0bbc77-a9f3-4298-ba21-587d10209b0b.1864987						unc.edu.002f75a0-98e8-4b4b-a568-538b79703c19.1784748						unc.edu.002f75a0-98e8-4b4b-a568-538b79703c19.1784748	TCGA-AA-3662-11A-01R-1723-07
normalized_count	unc.edu.0cae03e2-f9d7-42a6-9f78-16d177590270.1864639						unc.edu.0031d433-d703-4b2c-9fdf-2920008eb457.1619844						unc.edu.0031d433-d703-4b2c-9fdf-2920008eb457.1619844	TCGA-A6-2681-01A-01R-1410-07
normalized_count	unc.edu.0cc201f9-d974-4441-b052-1fc4279131c8.1781887						unc.edu.013e625d-9dec-4e92-8130-1e99fe7a86e0.2442359						unc.edu.013e625d-9dec-4e92-8130-1e99fe7a86e0.2442359	TCGA-AY-A71X-01A-12R-A37K-07
normalized_count	unc.edu.0d8e19e9-20fd-4b1a-98ea-2a7262b58c73.1784848						unc.edu.02425503-99c9-4a4e-841f-5b8b4de64148.1794698						unc.edu.02425503-99c9-4a4e-841f-5b8b4de64148.1794698	TCGA-A6-4105-01A-02R-1774-07
normalized_count	unc.edu.0dc7cb6e-bb27-4da5-90ed-c062dc9fda0b.1949545						unc.edu.036cbd41-560c-452d-94c4-f9ffeb1a3c46.2303594						unc.edu.036cbd41-560c-452d-94c4-f9ffeb1a3c46.2303594	TCGA-AA-3526-01A-02R-A32Z-07
normalized_count	unc.edu.0e3fb123-3857-43d4-8ba7-46412571ccdf.1784195						unc.edu.04c767c7-f458-4610-880f-1fc5424170fa.1784104						unc.edu.04c767c7-f458-4610-880f-1fc5424170fa.1784104	TCGA-F4-6463-01A-11R-1723-07
normalized_count	unc.edu.0eb5967b-472f-446b-8b04-a6c7480b166a.1802874						unc.edu.04ed97f2-3ea3-4e0a-b1d5-3743f2673ec8.1619715						unc.edu.04ed97f2-3ea3-4e0a-b1d5-3743f2673ec8.1619715	TCGA-A6-2679-01A-02R-1410-07
normalized_count	unc.edu.0f849dcd-e50a-47a9-87e8-90687c2e9a9c.1864592						unc.edu.05cebc11-0dce-482c-893e-5b279ec67a78.1802824						unc.edu.05cebc11-0dce-482c-893e-5b279ec67a78.1802824	TCGA-A6-5665-01A-01R-1653-07
normalized_count	unc.edu.1a381da2-9979-4e40-95c4-31860e32ac6c.2120468						unc.edu.063ab4f7-2fb9-4e6e-9d47-c1199ba8d9a3.1861686						unc.edu.063ab4f7-2fb9-4e6e-9d47-c1199ba8d9a3.1861686	TCGA-F4-6806-01A-11R-1839-07
normalized_count	unc.edu.1c399aa3-51e0-4ae4-9c9f-5d0433a3408d.2224219						unc.edu.06c5b3d6-24c7-4d53-8871-7a9b19377c20.1725240						unc.edu.06c5b3d6-24c7-4d53-8871-7a9b19377c20.1725240	TCGA-DM-A1D7-01A-11R-A155-07
normalized_count	unc.edu.1cbc3e13-be23-4e97-9127-69eaf5dc87f5.2304844						unc.edu.08ef1929-f4ae-49e5-83c4-b742b48d7e0b.1588504						unc.edu.08ef1929-f4ae-49e5-83c4-b742b48d7e0b.1588504	TCGA-AA-3833-01A-01R-0905-07
normalized_count	unc.edu.1cbed3e0-7270-491c-90fa-aa54a92753f9.1971791						unc.edu.0931a992-b009-4174-8017-a96295f2f447.2256365						unc.edu.0931a992-b009-4174-8017-a96295f2f447.2256365	TCGA-DM-A28C-01A-11R-A32Y-07
normalized_count	unc.edu.1e909d80-d551-4f4e-be4d-822d9f0a8c8d.2033367						unc.edu.0a5bfec3-a22f-4cc3-bc36-c1d3138c462f.1592637						unc.edu.0a5bfec3-a22f-4cc3-bc36-c1d3138c462f.1592637	TCGA-AA-A024-01A-02R-A00A-07
normalized_count	unc.edu.1eee1136-f567-482b-b64d-a4761e615170.1966189						unc.edu.0b0bbc77-a9f3-4298-ba21-587d10209b0b.1864987						unc.edu.0b0bbc77-a9f3-4298-ba21-587d10209b0b.1864987	TCGA-A6-6650-01A-11R-1774-07
normalized_count	unc.edu.1fc1f310-7d16-4c24-b9bb-ff9c0a394e26.2304948						unc.edu.0cae03e2-f9d7-42a6-9f78-16d177590270.1864639						unc.edu.0cae03e2-f9d7-42a6-9f78-16d177590270.1864639	TCGA-AZ-6600-11A-01R-1774-07
normalized_count	unc.edu.002f75a0-98e8-4b4b-a568-538b79703c19.1784748						unc.edu.0cc201f9-d974-4441-b052-1fc4279131c8.1781887						unc.edu.0cc201f9-d974-4441-b052-1fc4279131c8.1781887	TCGA-CM-5864-01A-01R-1653-07
normalized_count	unc.edu.2e609497-e790-42cf-9cd1-7f2f03741adf.1782692						unc.edu.0d8e19e9-20fd-4b1a-98ea-2a7262b58c73.1784848						unc.edu.0d8e19e9-20fd-4b1a-98ea-2a7262b58c73.1784848	TCGA-AA-3663-01A-01R-1723-07
normalized_count	unc.edu.2f31b846-4424-438e-b169-c1989b288920.1802512						unc.edu.0dc7cb6e-bb27-4da5-90ed-c062dc9fda0b.1949545						unc.edu.0dc7cb6e-bb27-4da5-90ed-c062dc9fda0b.1949545	TCGA-G4-6310-01A-11R-1723-07
normalized_count	unc.edu.2f165c52-b5b5-4c07-8048-1f1b32faa7c3.1784258						unc.edu.0e3fb123-3857-43d4-8ba7-46412571ccdf.1784195						unc.edu.0e3fb123-3857-43d4-8ba7-46412571ccdf.1784195	TCGA-D5-6540-01A-11R-1723-07
normalized_count	unc.edu.2fd204da-a117-4329-a2f3-41bc869b1ee1.1784997						unc.edu.0eb5967b-472f-446b-8b04-a6c7480b166a.1802874						unc.edu.0eb5967b-472f-446b-8b04-a6c7480b166a.1802874	TCGA-A6-5665-11A-01R-1653-07
normalized_count	unc.edu.2ff064bb-9e08-497e-a83a-7360cf80f62d.1805436						unc.edu.0f849dcd-e50a-47a9-87e8-90687c2e9a9c.1864592						unc.edu.0f849dcd-e50a-47a9-87e8-90687c2e9a9c.1864592	TCGA-G4-6588-01A-11R-1774-07
normalized_count	unc.edu.3adb2bd1-1df6-4f20-b3d0-6ecb410505ea.1802757						unc.edu.100d05e8-c2b5-4177-8685-b47875a5614c.1784287						unc.edu.100d05e8-c2b5-4177-8685-b47875a5614c.1784287	TCGA-AY-6386-01A-21R-1723-07
normalized_count	unc.edu.3b6806b3-f244-4d8f-882c-e675bfd95fd1.1865124						unc.edu.106517be-43b1-471d-8162-00ad40675603.1588533						unc.edu.106517be-43b1-471d-8162-00ad40675603.1588533	TCGA-AA-3856-01A-01R-0905-07
normalized_count	unc.edu.3b71298e-c66e-475d-8288-b9f17bda152d.2216419						unc.edu.108f0dea-e0f7-404f-8fb7-3fa4627af7c8.1588005						unc.edu.108f0dea-e0f7-404f-8fb7-3fa4627af7c8.1588005	TCGA-AA-3679-01A-02R-0905-07
normalized_count	unc.edu.3c7cf914-e9ed-43ed-8639-525998b2fe4d.1874978						unc.edu.11288911-ed89-4dfb-9850-01d3e5438b5d.1728261						unc.edu.11288911-ed89-4dfb-9850-01d3e5438b5d.1728261	TCGA-DM-A1D6-01A-21R-A155-07
normalized_count	unc.edu.3da331ff-7e07-4aa6-bdf0-1afd8c479980.1874648						unc.edu.116eb411-e34a-4d37-8fce-87b72c902529.1812451						unc.edu.116eb411-e34a-4d37-8fce-87b72c902529.1812451	TCGA-AD-6965-01A-11R-1928-07
normalized_count	unc.edu.3e24a094-75e7-4965-9299-2bfd09f9dac4.2282539						unc.edu.127842a2-ceb2-40c7-9c74-c720682f96cd.1874689						unc.edu.127842a2-ceb2-40c7-9c74-c720682f96cd.1874689	TCGA-AZ-6605-11A-01R-1839-07
normalized_count	unc.edu.04c767c7-f458-4610-880f-1fc5424170fa.1784104						unc.edu.12ce64f2-7acc-4aa5-9c37-e6bedd37617e.1592677						unc.edu.12ce64f2-7acc-4aa5-9c37-e6bedd37617e.1592677	TCGA-AA-3521-01A-01R-0821-07
normalized_count	unc.edu.4a3e65c1-08b7-4154-a429-2fe24b0f8109.2283235						unc.edu.1315e98d-1927-4702-9132-e02e56b2d2f1.1864768						unc.edu.1315e98d-1927-4702-9132-e02e56b2d2f1.1864768	TCGA-F4-6459-01A-11R-1774-07
normalized_count	unc.edu.4a01323f-408b-4e74-8686-ee6d4d076ee8.1805505						unc.edu.13397543-2451-40c1-a9ca-3cf2e6578a79.1865137						unc.edu.13397543-2451-40c1-a9ca-3cf2e6578a79.1865137	TCGA-AD-6899-01A-11R-1928-07
normalized_count	unc.edu.4bc6fee0-71a0-43c6-a700-e3dc86865d70.1875031						unc.edu.13865eea-785e-48f0-8b1e-7457f6a91649.2217099						unc.edu.13865eea-785e-48f0-8b1e-7457f6a91649.2217099	TCGA-DM-A1HA-01A-11R-A155-07
normalized_count	unc.edu.4c3f5930-d886-436e-861a-7ed08c44e32b.1804185						unc.edu.1493b166-ffc2-4689-8b77-a8b972b6dbc0.1784918						unc.edu.1493b166-ffc2-4689-8b77-a8b972b6dbc0.1784918	TCGA-A6-2675-01A-02R-1723-07
normalized_count	unc.edu.4cca2f70-fb21-4bfa-b544-c8e7ff4cf58a.1783171						unc.edu.14d89fac-d1b8-41fb-b812-0ba78aa61d90.1623118						unc.edu.14d89fac-d1b8-41fb-b812-0ba78aa61d90.1623118	TCGA-AZ-4313-01A-01R-1410-07
normalized_count	unc.edu.4e92fe80-4985-4b69-bab6-aece3c61c695.1804736						unc.edu.14d89fac-d1b8-41fb-b812-0ba78aa61d90.1805175						unc.edu.14d89fac-d1b8-41fb-b812-0ba78aa61d90.1805175	TCGA-AZ-4313-01A-01R-1410-07
normalized_count	unc.edu.4e79360a-53a8-445e-b68a-7195b76addd5.1867989						unc.edu.151bb98d-d961-49c1-a54f-8293b3ab2ebd.1621397						unc.edu.151bb98d-d961-49c1-a54f-8293b3ab2ebd.1621397	TCGA-AA-A01S-01A-21R-A083-07
normalized_count	unc.edu.05cebc11-0dce-482c-893e-5b279ec67a78.1802824						unc.edu.153cb676-3f1f-4fc8-8a53-e27654454a09.1588631						unc.edu.153cb676-3f1f-4fc8-8a53-e27654454a09.1588631	TCGA-AY-4071-01A-01R-1113-07
normalized_count	unc.edu.5a6fa767-e7be-418d-afec-ab806dd0796b.1869756						unc.edu.15907695-4f7d-4e7c-a4d3-ca016c72ebba.1726157						unc.edu.15907695-4f7d-4e7c-a4d3-ca016c72ebba.1726157	TCGA-DM-A1D9-01A-11R-A155-07
normalized_count	unc.edu.5ad175e7-8649-4ccc-91a1-b10dc8cfa642.1861455						unc.edu.15b4eaf4-b1c3-4d63-a0ad-ef64873f8f93.1869180						unc.edu.15b4eaf4-b1c3-4d63-a0ad-ef64873f8f93.1869180	TCGA-A6-5664-01A-21R-1839-07
normalized_count	unc.edu.5b7b69e2-7656-47f2-b00f-06db08188c74.2446406						unc.edu.1606ec0c-34b0-4950-a004-79f7e19600e9.1864081						unc.edu.1606ec0c-34b0-4950-a004-79f7e19600e9.1864081	TCGA-G4-6306-01A-11R-1774-07
normalized_count	unc.edu.5b345610-029c-40b8-b39a-7d6657a6866e.2283491						unc.edu.1618ca7f-6d62-451e-8280-b7199a45cd1d.1597113						unc.edu.1618ca7f-6d62-451e-8280-b7199a45cd1d.1597113	TCGA-AA-A00Q-01A-01R-A002-07
normalized_count	unc.edu.5cd0eb59-abe2-4932-84d1-e76de485b53e.2122260						unc.edu.16cdf5cd-439a-4b8a-b1b5-9887c910cdc1.2283613						unc.edu.16cdf5cd-439a-4b8a-b1b5-9887c910cdc1.2283613	TCGA-A6-2685-11A-01R-A32Z-07
normalized_count	unc.edu.5dce6ab3-c24f-4de9-ba94-6b9589e87735.1785098						unc.edu.183ebc05-d1d5-4ebd-a7ca-90c782ced6d4.1591000						unc.edu.183ebc05-d1d5-4ebd-a7ca-90c782ced6d4.1591000	TCGA-AA-3667-01A-01R-0905-07
normalized_count	unc.edu.5e1e93f4-c5a1-4137-9ae2-4beff960b56e.1784612						unc.edu.195c3ccb-463b-4a68-ab8e-bcd2e0ce05d5.2305276						unc.edu.195c3ccb-463b-4a68-ab8e-bcd2e0ce05d5.2305276	TCGA-AA-3527-11A-01R-A32Z-07
normalized_count	unc.edu.5f6fb619-ac35-4806-88e7-0f5d90c64fd1.1950262						unc.edu.19cc121b-759b-4368-8a98-b0bd8cf7269a.1874580						unc.edu.19cc121b-759b-4368-8a98-b0bd8cf7269a.1874580	TCGA-AZ-6603-11A-02R-1839-07
normalized_count	unc.edu.5f8c2272-4530-45b3-a6d7-00de9be46d71.1805361						unc.edu.1a381da2-9979-4e40-95c4-31860e32ac6c.2120468						unc.edu.1a381da2-9979-4e40-95c4-31860e32ac6c.2120468	TCGA-A6-A5ZU-01A-11R-A28H-07
normalized_count	unc.edu.5fd05a9a-f767-443e-b91c-4b0d7eb81740.1874555						unc.edu.1ad58f0a-39d1-47f2-b3f4-1886552ea154.1591274						unc.edu.1ad58f0a-39d1-47f2-b3f4-1886552ea154.1591274	TCGA-AA-3715-01A-01R-0905-07
normalized_count	unc.edu.06c5b3d6-24c7-4d53-8871-7a9b19377c20.1725240						unc.edu.1af1b06f-81ef-48ab-bb79-6efec1fda91f.1600786						unc.edu.1af1b06f-81ef-48ab-bb79-6efec1fda91f.1600786	TCGA-AA-3846-01A-01R-1022-07
normalized_count	unc.edu.6bff2e04-5771-4e5e-a98e-b1e1e0cd1774.1804350						unc.edu.1b7c1662-b8ee-4e22-92f8-1e9eaff7b3ad.1593442						unc.edu.1b7c1662-b8ee-4e22-92f8-1e9eaff7b3ad.1593442	TCGA-AA-3855-01A-01R-1022-07
normalized_count	unc.edu.6d26af33-f181-4b3f-95b9-ac3c15c96592.1785043						unc.edu.1bd32c73-d248-4b86-8509-d2f8033ebf85.1588474						unc.edu.1bd32c73-d248-4b86-8509-d2f8033ebf85.1588474	TCGA-AA-3695-01A-01R-0905-07
normalized_count	unc.edu.6d731b41-f8d6-489f-a81c-a458b31e9043.1802350						unc.edu.1c399aa3-51e0-4ae4-9c9f-5d0433a3408d.2224219						unc.edu.1c399aa3-51e0-4ae4-9c9f-5d0433a3408d.2224219	TCGA-CK-4950-01A-01R-1723-07
normalized_count	unc.edu.6dca96d6-fdfa-4f4d-91d4-f29ad13c959f.1782895						unc.edu.1cbc3e13-be23-4e97-9127-69eaf5dc87f5.2304844						unc.edu.1cbc3e13-be23-4e97-9127-69eaf5dc87f5.2304844	TCGA-AA-3514-11A-01R-A32Z-07
normalized_count	unc.edu.6faa391d-a7e8-4a3f-a89b-9bd1a588cf5f.2282927						unc.edu.1cbed3e0-7270-491c-90fa-aa54a92753f9.1971791						unc.edu.1cbed3e0-7270-491c-90fa-aa54a92753f9.1971791	TCGA-D5-6529-01A-11R-1774-07
normalized_count	unc.edu.6fcc9bee-2d5f-4f75-9710-381d57fc883c.1785062						unc.edu.1d71d88a-0007-40e9-85e5-1a4eeb0a74df.1600560						unc.edu.1d71d88a-0007-40e9-85e5-1a4eeb0a74df.1600560	TCGA-AA-3866-01A-01R-1022-07
normalized_count	unc.edu.7a9961f7-5d9e-47e6-9ccb-7642f01083d5.1864712						unc.edu.1dc3f8d9-c9fd-4178-a0d1-520fcf2a5ebe.1597020						unc.edu.1dc3f8d9-c9fd-4178-a0d1-520fcf2a5ebe.1597020	TCGA-AA-A00R-01A-01R-A002-07
normalized_count	unc.edu.7ac6df66-aaf9-4347-8a32-a23147f58acf.1793443						unc.edu.1e909d80-d551-4f4e-be4d-822d9f0a8c8d.2033367						unc.edu.1e909d80-d551-4f4e-be4d-822d9f0a8c8d.2033367	TCGA-G4-6317-02A-11R-2066-07
normalized_count	unc.edu.7aed54d8-79aa-45eb-8afc-ffc97f18232c.2305295						unc.edu.1eee1136-f567-482b-b64d-a4761e615170.1966189						unc.edu.1eee1136-f567-482b-b64d-a4761e615170.1966189	TCGA-A6-6649-01A-11R-1774-07
normalized_count	unc.edu.7af22bfc-9dbf-48a1-89d6-b8584bab10bb.2305244						unc.edu.1fc1f310-7d16-4c24-b9bb-ff9c0a394e26.2304948						unc.edu.1fc1f310-7d16-4c24-b9bb-ff9c0a394e26.2304948	TCGA-A6-2683-11A-01R-A32Z-07
normalized_count	unc.edu.7c2ff08a-754f-4e76-9c9b-3ce02248d2e6.1727532						unc.edu.1fd3cdf4-a6be-4d65-830c-828c3d1a1074.1593112						unc.edu.1fd3cdf4-a6be-4d65-830c-828c3d1a1074.1593112	TCGA-AA-3949-01A-01R-1022-07
normalized_count	unc.edu.7da31566-c632-479e-93d1-01488621c12b.1782586						unc.edu.20a84f89-898c-413c-b4a4-47458ad958e4.1864826						unc.edu.20a84f89-898c-413c-b4a4-47458ad958e4.1864826	TCGA-G4-6626-01A-11R-1774-07
normalized_count	unc.edu.7dab0105-975d-459f-97d3-f1462afddd4d.1782765						unc.edu.210a8b68-3413-4b76-94c4-d33559fac3a0.1592931						unc.edu.210a8b68-3413-4b76-94c4-d33559fac3a0.1592931	TCGA-AA-3952-01A-01R-1022-07
normalized_count	unc.edu.7e7bd6d1-e7ee-472c-9c03-abcf2bff5688.1785026						unc.edu.23220ecf-79ad-43e2-93ef-bb8120a59f4d.1590528						unc.edu.23220ecf-79ad-43e2-93ef-bb8120a59f4d.1590528	TCGA-AA-3519-01A-02R-0821-07
normalized_count	unc.edu.7ff4a152-f31d-43c5-bdda-3b95d6972652.1728258						unc.edu.2349d0c9-9b3d-4ca7-a8bb-987736c4585d.2282875						unc.edu.2349d0c9-9b3d-4ca7-a8bb-987736c4585d.2282875	TCGA-A6-5657-01A-01R-A32Z-07
normalized_count	unc.edu.8a3bb9f6-2272-4cf6-8478-9bd51484f5c9.2283258						unc.edu.23d7ce5f-3da1-4613-9607-d64ab3798c53.2121207						unc.edu.23d7ce5f-3da1-4613-9607-d64ab3798c53.2121207	TCGA-A6-A566-01A-11R-A28H-07
normalized_count	unc.edu.8aa89c02-8881-43f5-8e5c-8ce31d1b760e.2304926						unc.edu.24be3a59-8143-4138-bc1a-942944061447.1782728						unc.edu.24be3a59-8143-4138-bc1a-942944061447.1782728	TCGA-D5-6536-01A-11R-1723-07
normalized_count	unc.edu.8e95aefa-3df8-4c97-abda-bb4e8b3309e2.1784168						unc.edu.254a13a2-1e25-46d5-a70e-805da1fed514.1950379						unc.edu.254a13a2-1e25-46d5-a70e-805da1fed514.1950379	TCGA-DM-A28M-01A-12R-A16W-07
normalized_count	unc.edu.8f01dbbd-6aaa-4efe-a79a-3e32ccbedc90.1972750						unc.edu.26845d5b-60cb-49f5-b9bc-d1655e13800f.1861425						unc.edu.26845d5b-60cb-49f5-b9bc-d1655e13800f.1861425	TCGA-F4-6808-01A-11R-1839-07
normalized_count	unc.edu.8f8b493a-366c-4961-9586-bbc80878d91b.1784226						unc.edu.26aac147-be13-44e0-9bc5-74366c01f726.2282423						unc.edu.26aac147-be13-44e0-9bc5-74366c01f726.2282423	TCGA-DM-A28E-01A-11R-A32Y-07
normalized_count	unc.edu.8f9bdd3c-3c62-486c-a64c-f408d58d6e30.2304977						unc.edu.26b0c513-5897-4611-b94f-d6fbc1c508e5.1950165						unc.edu.26b0c513-5897-4611-b94f-d6fbc1c508e5.1950165	TCGA-DM-A28H-01A-11R-A16W-07
normalized_count	unc.edu.9a966df0-da41-4dd8-856a-82b40056c0d1.1784787						unc.edu.276eaf0e-6da5-430a-8e6b-5dadc4fd24a6.1600555						unc.edu.276eaf0e-6da5-430a-8e6b-5dadc4fd24a6.1600555	TCGA-AA-3530-01A-01R-1022-07
normalized_count	unc.edu.9abef075-5168-4a66-9826-fd61c94b8f6d.2154639						unc.edu.278e7651-b5df-426c-b296-fe33d83fb5b3.2305351						unc.edu.278e7651-b5df-426c-b296-fe33d83fb5b3.2305351	TCGA-AA-3517-11A-01R-A32Z-07
normalized_count	unc.edu.9acea60b-7f25-4abe-97a0-379c90922d72.1812009						unc.edu.28c3f171-d7e6-40f2-8764-45b22ede8a0e.1804163						unc.edu.28c3f171-d7e6-40f2-8764-45b22ede8a0e.1804163	TCGA-CA-5796-01A-01R-1653-07
normalized_count	unc.edu.9b00f3e1-6d27-47d6-b9ce-1389db097741.2034016						unc.edu.2939b1f6-95d9-47c5-ab35-4432874df3fe.1591625						unc.edu.2939b1f6-95d9-47c5-ab35-4432874df3fe.1591625	TCGA-AA-3680-01A-01R-0905-07
normalized_count	unc.edu.9be88350-4691-41cb-88c5-d1676dca68ab.1784430						unc.edu.29845441-a5c0-4081-bb42-63c6ff483849.1875298						unc.edu.29845441-a5c0-4081-bb42-63c6ff483849.1875298	TCGA-CK-6747-01A-11R-1839-07
normalized_count	unc.edu.9c737eba-552c-4952-aa86-6c54edad4fb1.2282821						unc.edu.29a63711-6e49-4659-a7e0-8e8fef23a941.1784893						unc.edu.29a63711-6e49-4659-a7e0-8e8fef23a941.1784893	TCGA-AA-3663-11A-01R-1723-07
normalized_count	unc.edu.9ce14e45-f554-4ce7-9f35-d4698c8dbb31.1874818						unc.edu.29cf10cc-a176-45f5-a570-bba7b569d4f9.2120442						unc.edu.29cf10cc-a176-45f5-a570-bba7b569d4f9.2120442	TCGA-A6-A56B-01A-31R-A28H-07
normalized_count	unc.edu.9d0e5f4b-9121-417f-bfa7-6abbfcecc2c9.1783311						unc.edu.29d330b6-fc7f-4c9d-8b9d-70a5183dc5fe.1618658						unc.edu.29d330b6-fc7f-4c9d-8b9d-70a5183dc5fe.1618658	TCGA-AA-A01I-01A-02R-A089-07
normalized_count	unc.edu.9e8f4ed7-78c0-436a-9333-5fb281fda266.2224297						unc.edu.29e4210f-709c-457d-a570-7054ce29ef99.1802537						unc.edu.29e4210f-709c-457d-a570-7054ce29ef99.1802537	TCGA-A6-5666-01A-01R-1653-07
normalized_count	unc.edu.9fa69546-20fc-49d2-bac2-7db3587e0a0a.1805678						unc.edu.2a0775eb-9db0-4bfc-ae9f-cd6786cdf115.1619685						unc.edu.2a0775eb-9db0-4bfc-ae9f-cd6786cdf115.1619685	TCGA-AA-A02H-01A-01R-A089-07
normalized_count	unc.edu.013e625d-9dec-4e92-8130-1e99fe7a86e0.2442359						unc.edu.2b45b813-3661-47fc-ad9e-cc495ca51d49.1588365						unc.edu.2b45b813-3661-47fc-ad9e-cc495ca51d49.1588365	TCGA-AA-3673-01A-01R-0905-07
normalized_count	unc.edu.14d89fac-d1b8-41fb-b812-0ba78aa61d90.1805175						unc.edu.2b5f1f9b-6aff-490c-8cd3-67b6388b4112.1593506						unc.edu.2b5f1f9b-6aff-490c-8cd3-67b6388b4112.1593506	TCGA-AA-3851-01A-01R-1022-07
normalized_count	unc.edu.15b4eaf4-b1c3-4d63-a0ad-ef64873f8f93.1869180						unc.edu.2c113ebf-70de-4752-81de-a873f4f3db64.1618751						unc.edu.2c113ebf-70de-4752-81de-a873f4f3db64.1618751	TCGA-AZ-4681-01A-01R-1410-07
normalized_count	unc.edu.16cdf5cd-439a-4b8a-b1b5-9887c910cdc1.2283613						unc.edu.2caeddb8-47d4-4e53-bd70-17d5b2269462.1624112						unc.edu.2caeddb8-47d4-4e53-bd70-17d5b2269462.1624112	TCGA-AA-3870-01A-01R-1022-07
normalized_count	unc.edu.19cc121b-759b-4368-8a98-b0bd8cf7269a.1874580						unc.edu.2d2e8d25-3f08-4cd2-bc91-aa31a383cbd3.1591528						unc.edu.2d2e8d25-3f08-4cd2-bc91-aa31a383cbd3.1591528	TCGA-AA-3561-01A-01R-0821-07
normalized_count	unc.edu.20a84f89-898c-413c-b4a4-47458ad958e4.1864826						unc.edu.2d950f6f-304f-4f54-9afc-b8fc3009ea92.1587793						unc.edu.2d950f6f-304f-4f54-9afc-b8fc3009ea92.1587793	TCGA-AA-A017-01A-01R-A00A-07
normalized_count	unc.edu.23d7ce5f-3da1-4613-9607-d64ab3798c53.2121207						unc.edu.2e53bfd9-29f1-416b-95ee-f29b0bc07cd9.1590371						unc.edu.2e53bfd9-29f1-416b-95ee-f29b0bc07cd9.1590371	TCGA-AA-A02E-01A-01R-A00A-07
normalized_count	unc.edu.24be3a59-8143-4138-bc1a-942944061447.1782728						unc.edu.2e609497-e790-42cf-9cd1-7f2f03741adf.1622195						unc.edu.2e609497-e790-42cf-9cd1-7f2f03741adf.1622195	TCGA-AA-3492-01A-01R-1410-07
normalized_count	unc.edu.26aac147-be13-44e0-9bc5-74366c01f726.2282423						unc.edu.2e609497-e790-42cf-9cd1-7f2f03741adf.1782692						unc.edu.2e609497-e790-42cf-9cd1-7f2f03741adf.1782692	TCGA-AA-3492-01A-01R-1410-07
normalized_count	unc.edu.26b0c513-5897-4611-b94f-d6fbc1c508e5.1950165						unc.edu.2e8e944a-3e30-4d37-8487-b6ffa206b7c1.1589226						unc.edu.2e8e944a-3e30-4d37-8487-b6ffa206b7c1.1589226	TCGA-AA-A01K-01A-01R-A00A-07
normalized_count	unc.edu.28c3f171-d7e6-40f2-8764-45b22ede8a0e.1804163						unc.edu.2f165c52-b5b5-4c07-8048-1f1b32faa7c3.1784258						unc.edu.2f165c52-b5b5-4c07-8048-1f1b32faa7c3.1784258	TCGA-D5-6535-01A-11R-1723-07
normalized_count	unc.edu.29a63711-6e49-4659-a7e0-8e8fef23a941.1784893						unc.edu.2f31b846-4424-438e-b169-c1989b288920.1802512						unc.edu.2f31b846-4424-438e-b169-c1989b288920.1802512	TCGA-CM-5862-01A-01R-1653-07
normalized_count	unc.edu.29cf10cc-a176-45f5-a570-bba7b569d4f9.2120442						unc.edu.2f3757e6-a1e3-4023-bc14-afeacb440a9c.1600907						unc.edu.2f3757e6-a1e3-4023-bc14-afeacb440a9c.1600907	TCGA-AA-3939-01A-01R-1022-07
normalized_count	unc.edu.29e4210f-709c-457d-a570-7054ce29ef99.1802537						unc.edu.2fd204da-a117-4329-a2f3-41bc869b1ee1.1784997						unc.edu.2fd204da-a117-4329-a2f3-41bc869b1ee1.1784997	TCGA-A6-2675-11A-01R-1723-07
normalized_count	unc.edu.036cbd41-560c-452d-94c4-f9ffeb1a3c46.2303594						unc.edu.2ff064bb-9e08-497e-a83a-7360cf80f62d.1622348						unc.edu.2ff064bb-9e08-497e-a83a-7360cf80f62d.1622348	TCGA-AA-A01Z-01A-11R-A083-07
normalized_count	unc.edu.36e38aab-6d36-496d-bba6-5f4393c33e33.1949798						unc.edu.2ff064bb-9e08-497e-a83a-7360cf80f62d.1805436						unc.edu.2ff064bb-9e08-497e-a83a-7360cf80f62d.1805436	TCGA-AA-A01Z-01A-11R-A083-07
normalized_count	unc.edu.37e5e5de-8f04-4123-ab14-213e1a569f72.1865004						unc.edu.310820cc-fc05-45c6-8f04-a44db0828686.1589382						unc.edu.310820cc-fc05-45c6-8f04-a44db0828686.1589382	TCGA-AA-3514-01A-02R-0821-07
normalized_count	unc.edu.44dfb04b-bb65-43b6-98b3-b34fba958e37.2121980						unc.edu.322cb03d-69ba-4015-888f-330ced0b4600.1949851						unc.edu.322cb03d-69ba-4015-888f-330ced0b4600.1949851	TCGA-G4-6294-01A-11R-1774-07
normalized_count	unc.edu.45ef09fb-4989-4774-812a-e33937b13621.1784717						unc.edu.32622f16-a0e4-497d-aa07-4532d28d6a62.1597305						unc.edu.32622f16-a0e4-497d-aa07-4532d28d6a62.1597305	TCGA-AA-3516-01A-02R-0826-07
normalized_count	unc.edu.47adb423-3e97-4d73-86ab-3daafc157f5f.2283557						unc.edu.32741f9a-9fec-441f-96b4-e504e62c5362.1588273						unc.edu.32741f9a-9fec-441f-96b4-e504e62c5362.1588273	TCGA-AA-3678-01A-01R-0905-07
normalized_count	unc.edu.52a9c93c-8753-4bfd-87d6-1a63a6e280af.2148572						unc.edu.33080658-bebd-43b2-a4a1-0be6adbde3a5.1597281						unc.edu.33080658-bebd-43b2-a4a1-0be6adbde3a5.1597281	TCGA-AA-3543-01A-01R-0826-07
normalized_count	unc.edu.52f53fa6-d8ec-46db-87f9-11af1282ed6e.1867999						unc.edu.3385c524-0048-4c86-9d65-98a95a941845.1623546						unc.edu.3385c524-0048-4c86-9d65-98a95a941845.1623546	TCGA-AA-A00O-01A-02R-A089-07
normalized_count	unc.edu.56da8a36-15d0-4140-8164-4965945eb218.1784655						unc.edu.33b33a7a-b049-4cb5-b72d-c5bdb334fe2a.1600666						unc.edu.33b33a7a-b049-4cb5-b72d-c5bdb334fe2a.1600666	TCGA-A6-3810-01A-01R-1022-07
normalized_count	unc.edu.58d47d74-8218-4ec8-9956-f737382d4f30.1783223						unc.edu.354e7bb8-0b64-40ad-ac20-af3dbacb8e16.1783713						unc.edu.354e7bb8-0b64-40ad-ac20-af3dbacb8e16.1783713	TCGA-CM-5868-01A-01R-1653-07
normalized_count	unc.edu.61df6b3d-4a00-4b56-989d-f01d4850a4d9.1864649						unc.edu.3558d726-a24a-417e-bc54-4ea732a1c50c.1622018						unc.edu.3558d726-a24a-417e-bc54-4ea732a1c50c.1622018	TCGA-AA-3502-01A-01R-1410-07
normalized_count	unc.edu.61e7bd27-eded-4508-932a-dedef832192b.1727793						unc.edu.3558d726-a24a-417e-bc54-4ea732a1c50c.1805571						unc.edu.3558d726-a24a-417e-bc54-4ea732a1c50c.1805571	TCGA-AA-3502-01A-01R-1410-07
normalized_count	unc.edu.61f2a72b-a643-4c06-bdeb-ce77d4ce9bc1.2121533						unc.edu.35a1e749-32c4-4d3b-8172-7c26cd7f591e.1591132						unc.edu.35a1e749-32c4-4d3b-8172-7c26cd7f591e.1591132	TCGA-AA-3684-01A-02R-0905-07
normalized_count	unc.edu.62a57095-75de-4282-86e7-16e71f24b874.1874842						unc.edu.36e38aab-6d36-496d-bba6-5f4393c33e33.1949798						unc.edu.36e38aab-6d36-496d-bba6-5f4393c33e33.1949798	TCGA-DM-A288-01A-11R-A16W-07
normalized_count	unc.edu.62c2e824-9162-4e82-960c-15b6e61a92ea.1875142						unc.edu.37e5e5de-8f04-4123-ab14-213e1a569f72.1865004						unc.edu.37e5e5de-8f04-4123-ab14-213e1a569f72.1865004	TCGA-F4-6569-01A-11R-1774-07
normalized_count	unc.edu.063ab4f7-2fb9-4e6e-9d47-c1199ba8d9a3.1861686						unc.edu.3abdf882-6d1f-47ae-9eaa-781822e82954.1646301						unc.edu.3abdf882-6d1f-47ae-9eaa-781822e82954.1646301	TCGA-AA-A01C-01A-01R-A00A-07
normalized_count	unc.edu.64bf47b5-577f-4ce2-a6e3-374a35f9a58f.1812421						unc.edu.3adb2bd1-1df6-4f20-b3d0-6ecb410505ea.1802757						unc.edu.3adb2bd1-1df6-4f20-b3d0-6ecb410505ea.1802757	TCGA-CM-6172-01A-11R-1653-07
normalized_count	unc.edu.66a1db87-e75c-403b-a923-97a0f9cd1720.2148446						unc.edu.3b40e36d-725c-4291-beed-3fd394238b98.1647467						unc.edu.3b40e36d-725c-4291-beed-3fd394238b98.1647467	TCGA-AA-A02R-01A-01R-A00A-07
normalized_count	unc.edu.67cab911-4a5a-410b-87f5-22393125e768.2120544						unc.edu.3b4b2673-e81e-4cad-b4fa-5c1b53e928c4.1593406						unc.edu.3b4b2673-e81e-4cad-b4fa-5c1b53e928c4.1593406	TCGA-AA-3982-01A-02R-1022-07
normalized_count	unc.edu.68ecb607-d2d8-452d-a58d-23c0831be131.1783339						unc.edu.3b6806b3-f244-4d8f-882c-e675bfd95fd1.1865124						unc.edu.3b6806b3-f244-4d8f-882c-e675bfd95fd1.1865124	TCGA-AD-6888-01A-11R-1928-07
normalized_count	unc.edu.71f3246a-0b7f-447e-8d1a-951159eb458e.2462579						unc.edu.3b71298e-c66e-475d-8288-b9f17bda152d.2216419						unc.edu.3b71298e-c66e-475d-8288-b9f17bda152d.2216419	TCGA-D5-6931-01A-11R-1928-07
normalized_count	unc.edu.74f9b9ce-bdf9-455c-bcf5-3ea44c25f633.1861596						unc.edu.3c7cf914-e9ed-43ed-8639-525998b2fe4d.1874978						unc.edu.3c7cf914-e9ed-43ed-8639-525998b2fe4d.1874978	TCGA-AZ-6606-01A-11R-1839-07
normalized_count	unc.edu.75c8ccb7-9a13-4e28-9946-9a80e13ba160.1805046						unc.edu.3da331ff-7e07-4aa6-bdf0-1afd8c479980.1874648						unc.edu.3da331ff-7e07-4aa6-bdf0-1afd8c479980.1874648	TCGA-CK-6751-01A-11R-1839-07
normalized_count	unc.edu.76dbad94-73a2-4903-8a6f-3f3b40ce6f48.1785081						unc.edu.3e24a094-75e7-4965-9299-2bfd09f9dac4.2282539						unc.edu.3e24a094-75e7-4965-9299-2bfd09f9dac4.2282539	TCGA-D5-6923-01A-11R-A32Z-07
normalized_count	unc.edu.79f250ad-7fd9-4f38-b867-dee4c2f45072.1861856						unc.edu.43310315-1797-422f-82d9-04be6f16225a.1591580						unc.edu.43310315-1797-422f-82d9-04be6f16225a.1591580	TCGA-A6-2677-01A-01R-0821-07
normalized_count	unc.edu.81ea1d15-ed50-4948-8ed8-aced012a582a.1874926						unc.edu.433108d3-e458-46fb-ab93-93bb84dab99c.1591311						unc.edu.433108d3-e458-46fb-ab93-93bb84dab99c.1591311	TCGA-AA-3681-01A-01R-0905-07
normalized_count	unc.edu.85dd63e4-f58f-401d-8a76-cabc67a06fa9.1782498						unc.edu.4487f658-d3c7-4efa-bdaa-dfec82673a5e.1591938						unc.edu.4487f658-d3c7-4efa-bdaa-dfec82673a5e.1591938	TCGA-AA-3664-01A-01R-0905-07
normalized_count	unc.edu.91c21f37-ee2f-413e-a509-ea8ff975dad5.1869023						unc.edu.44dfb04b-bb65-43b6-98b3-b34fba958e37.2121980						unc.edu.44dfb04b-bb65-43b6-98b3-b34fba958e37.2121980	TCGA-AD-A5EK-01A-11R-A28H-07
normalized_count	unc.edu.94bcd902-dea9-4d95-a202-943d226f7ad5.1802640						unc.edu.45ef09fb-4989-4774-812a-e33937b13621.1784717						unc.edu.45ef09fb-4989-4774-812a-e33937b13621.1784717	TCGA-CK-4952-01A-01R-1723-07
normalized_count	unc.edu.95e0c7c1-317c-4645-ba28-1ef598238f5b.2216828						unc.edu.470561f0-ed96-4076-ae5f-a943441509d0.1593303						unc.edu.470561f0-ed96-4076-ae5f-a943441509d0.1593303	TCGA-AA-3872-01A-01R-1022-07
normalized_count	unc.edu.95f8c3eb-2072-4fa1-bcdf-3403580f1a0c.1784539						unc.edu.47888c0a-0fd8-4bc2-844a-dfea0ce21bed.1864223						unc.edu.47888c0a-0fd8-4bc2-844a-dfea0ce21bed.1864223	TCGA-A6-6142-01A-11R-1774-07
normalized_count	unc.edu.99cb42da-b846-4463-b13a-79a08f5be5ea.1869835						unc.edu.47964b92-bd93-45b1-97c9-194da4c9dccb.2121833						unc.edu.47964b92-bd93-45b1-97c9-194da4c9dccb.2121833	TCGA-NH-A50T-01A-11R-A28H-07
normalized_count	unc.edu.100d05e8-c2b5-4177-8685-b47875a5614c.1784287						unc.edu.47adb423-3e97-4d73-86ab-3daafc157f5f.2283557						unc.edu.47adb423-3e97-4d73-86ab-3daafc157f5f.2283557	TCGA-A6-2684-11A-01R-A32Z-07
normalized_count	unc.edu.116eb411-e34a-4d37-8fce-87b72c902529.1812451						unc.edu.48fc4364-a8c5-4571-982f-7564a7bf778e.1592128						unc.edu.48fc4364-a8c5-4571-982f-7564a7bf778e.1592128	TCGA-A6-2670-01A-02R-0821-07
normalized_count	unc.edu.195c3ccb-463b-4a68-ab8e-bcd2e0ce05d5.2305276						unc.edu.495bec4f-0d23-40ca-bcab-f03dd724137f.1784636						unc.edu.495bec4f-0d23-40ca-bcab-f03dd724137f.1784636	TCGA-AY-6197-01A-11R-1723-07
normalized_count	unc.edu.254a13a2-1e25-46d5-a70e-805da1fed514.1950379						unc.edu.4a01323f-408b-4e74-8686-ee6d4d076ee8.1619213						unc.edu.4a01323f-408b-4e74-8686-ee6d4d076ee8.1619213	TCGA-AA-3506-01A-01R-1410-07
normalized_count	unc.edu.278e7651-b5df-426c-b296-fe33d83fb5b3.2305351						unc.edu.4a01323f-408b-4e74-8686-ee6d4d076ee8.1805505						unc.edu.4a01323f-408b-4e74-8686-ee6d4d076ee8.1805505	TCGA-AA-3506-01A-01R-1410-07
normalized_count	unc.edu.322cb03d-69ba-4015-888f-330ced0b4600.1949851						unc.edu.4a3e65c1-08b7-4154-a429-2fe24b0f8109.2283235						unc.edu.4a3e65c1-08b7-4154-a429-2fe24b0f8109.2283235	TCGA-AA-3534-11A-01R-A32Z-07
normalized_count	unc.edu.354e7bb8-0b64-40ad-ac20-af3dbacb8e16.1783713						unc.edu.4bc6fee0-71a0-43c6-a700-e3dc86865d70.1875031						unc.edu.4bc6fee0-71a0-43c6-a700-e3dc86865d70.1875031	TCGA-CA-6718-01A-11R-1839-07
normalized_count	unc.edu.495bec4f-0d23-40ca-bcab-f03dd724137f.1784636						unc.edu.4bc7994e-b96d-423a-90b6-28ed92581f38.1590831						unc.edu.4bc7994e-b96d-423a-90b6-28ed92581f38.1590831	TCGA-AA-3562-01A-02R-0821-07
normalized_count	unc.edu.523f117f-e6a5-401d-80c4-834a20229618.2224017						unc.edu.4c006fb2-f1e6-4d7d-b6f5-bf28b46035c0.1591482						unc.edu.4c006fb2-f1e6-4d7d-b6f5-bf28b46035c0.1591482	TCGA-AA-3555-01A-01R-0821-07
normalized_count	unc.edu.575b0136-4ffe-4ecc-8967-4e5af3c3c8ec.1950153						unc.edu.4c3f5930-d886-436e-861a-7ed08c44e32b.1804185						unc.edu.4c3f5930-d886-436e-861a-7ed08c44e32b.1804185	TCGA-A6-5661-01A-01R-1653-07
normalized_count	unc.edu.578f08c1-84d4-4dea-8b0d-a41a803bb7ce.1783256						unc.edu.4caafd38-d9aa-41a8-af74-cd7e7eafc18a.1594673						unc.edu.4caafd38-d9aa-41a8-af74-cd7e7eafc18a.1594673	TCGA-AA-3976-01A-01R-1022-07
normalized_count	unc.edu.675ed4f5-0060-4e84-81b7-31814e9c2fa5.2216789						unc.edu.4cca2f70-fb21-4bfa-b544-c8e7ff4cf58a.1783171						unc.edu.4cca2f70-fb21-4bfa-b544-c8e7ff4cf58a.1783171	TCGA-G4-6315-01A-11R-1723-07
normalized_count	unc.edu.712f8dd6-0b5f-49f1-8fd1-d220d1e174cd.1813418						unc.edu.4e79360a-53a8-445e-b68a-7195b76addd5.1867989						unc.edu.4e79360a-53a8-445e-b68a-7195b76addd5.1867989	TCGA-A6-6654-01A-21R-1839-07
normalized_count	unc.edu.724fedca-f875-401a-9b21-cbcd86002200.1861945						unc.edu.4e92fe80-4985-4b69-bab6-aece3c61c695.1804736						unc.edu.4e92fe80-4985-4b69-bab6-aece3c61c695.1804736	TCGA-A6-5662-01A-01R-1653-07
normalized_count	unc.edu.745e0cd1-721b-4598-b560-3efdccaa854f.1783738						unc.edu.4f48892e-ffbe-404a-86a0-a6d5335f07a1.1600140						unc.edu.4f48892e-ffbe-404a-86a0-a6d5335f07a1.1600140	TCGA-AA-3930-01A-01R-1022-07
normalized_count	unc.edu.801bb661-2677-48a6-80b9-de57224cf5ef.1727856						unc.edu.51364582-19a3-4d49-8a15-2f7f42860e39.1589101						unc.edu.51364582-19a3-4d49-8a15-2f7f42860e39.1589101	TCGA-AA-3814-01A-01R-0905-07
normalized_count	unc.edu.0931a992-b009-4174-8017-a96295f2f447.2256365						unc.edu.5211d679-261f-4eda-ae1e-c4b33cbac9c3.2445986						unc.edu.5211d679-261f-4eda-ae1e-c4b33cbac9c3.2445986	TCGA-NH-A6GB-01A-11R-A37K-07
normalized_count	unc.edu.966a397b-871a-4604-b515-4b90779b5134.1794323						unc.edu.523f117f-e6a5-401d-80c4-834a20229618.2224017						unc.edu.523f117f-e6a5-401d-80c4-834a20229618.2224017	TCGA-F4-6854-01A-11R-1928-07
normalized_count	unc.edu.997e6b10-68ba-4ae5-bfd1-a6d74518e0a1.2224186						unc.edu.52a9c93c-8753-4bfd-87d6-1a63a6e280af.2148572						unc.edu.52a9c93c-8753-4bfd-87d6-1a63a6e280af.2148572	TCGA-QG-A5YW-01A-11R-A28H-07
normalized_count	unc.edu.1315e98d-1927-4702-9132-e02e56b2d2f1.1864768						unc.edu.52c17edc-35f9-484c-949d-62694cfc797a.1616910						unc.edu.52c17edc-35f9-484c-949d-62694cfc797a.1616910	TCGA-AA-A022-01A-21R-A16W-07
normalized_count	unc.edu.1493b166-ffc2-4689-8b77-a8b972b6dbc0.1784918						unc.edu.52f53fa6-d8ec-46db-87f9-11af1282ed6e.1867999						unc.edu.52f53fa6-d8ec-46db-87f9-11af1282ed6e.1867999	TCGA-A6-5656-01A-21R-1839-07
normalized_count	unc.edu.1606ec0c-34b0-4950-a004-79f7e19600e9.1864081						unc.edu.559bc3f5-8d24-4740-942f-a2504739c917.1615647						unc.edu.559bc3f5-8d24-4740-942f-a2504739c917.1615647	TCGA-CM-4748-01A-01R-1410-07
normalized_count	unc.edu.2349d0c9-9b3d-4ca7-a8bb-987736c4585d.2282875						unc.edu.5693546f-76cc-460e-ae90-01d44f010cda.1620882						unc.edu.5693546f-76cc-460e-ae90-01d44f010cda.1620882	TCGA-CK-4951-01A-01R-1410-07
normalized_count	unc.edu.3558d726-a24a-417e-bc54-4ea732a1c50c.1805571						unc.edu.5693546f-76cc-460e-ae90-01d44f010cda.1805455						unc.edu.5693546f-76cc-460e-ae90-01d44f010cda.1805455	TCGA-CK-4951-01A-01R-1410-07
normalized_count	unc.edu.5211d679-261f-4eda-ae1e-c4b33cbac9c3.2445986						unc.edu.56da8a36-15d0-4140-8164-4965945eb218.1784655						unc.edu.56da8a36-15d0-4140-8164-4965945eb218.1784655	TCGA-AU-3779-01A-01R-1723-07
normalized_count	unc.edu.6805b5da-d028-436d-85a7-1d151da16731.1805121						unc.edu.575b0136-4ffe-4ecc-8967-4e5af3c3c8ec.1950153						unc.edu.575b0136-4ffe-4ecc-8967-4e5af3c3c8ec.1950153	TCGA-DM-A280-01A-12R-A16W-07
normalized_count	unc.edu.7306af09-2f4d-43db-84d1-926c5f4e9d2a.1949411						unc.edu.578f08c1-84d4-4dea-8b0d-a41a803bb7ce.1783256						unc.edu.578f08c1-84d4-4dea-8b0d-a41a803bb7ce.1783256	TCGA-G4-6317-01A-11R-1723-07
normalized_count	unc.edu.8220b852-fe5f-4dcb-bd92-bfee5147cacf.1861792						unc.edu.580423c8-4aa9-4677-8d58-a09bc89bb11c.1864409						unc.edu.580423c8-4aa9-4677-8d58-a09bc89bb11c.1864409	TCGA-AD-6890-01A-11R-1928-07
normalized_count	unc.edu.8875aad0-5dfd-4fad-b9ea-69fbb472845c.1805803						unc.edu.58746677-c72b-4f75-bf2b-d4428d58aec5.2448961						unc.edu.58746677-c72b-4f75-bf2b-d4428d58aec5.2448961	TCGA-3L-AA1B-01A-11R-A37K-07
normalized_count	unc.edu.9276f521-eb07-4a11-a32a-f1f4e941ed7a.2148373						unc.edu.58b577ba-2193-4bfc-9363-c10652306ce6.1592136						unc.edu.58b577ba-2193-4bfc-9363-c10652306ce6.1592136	TCGA-AA-3666-01A-02R-0905-07
normalized_count	unc.edu.9774e154-3b3f-45ce-8082-243bd03a0493.1812481						unc.edu.58d47d74-8218-4ec8-9956-f737382d4f30.1783223						unc.edu.58d47d74-8218-4ec8-9956-f737382d4f30.1783223	TCGA-G4-6321-01A-11R-1723-07
normalized_count	unc.edu.13865eea-785e-48f0-8b1e-7457f6a91649.2217099						unc.edu.590576e0-24f2-4e70-8fd9-406fdc4dff5e.1874608						unc.edu.590576e0-24f2-4e70-8fd9-406fdc4dff5e.1874608	TCGA-AZ-6605-01A-11R-1839-07
normalized_count	unc.edu.26845d5b-60cb-49f5-b9bc-d1655e13800f.1861425						unc.edu.5a6fa767-e7be-418d-afec-ab806dd0796b.1869756						unc.edu.5a6fa767-e7be-418d-afec-ab806dd0796b.1869756	TCGA-AA-3489-01A-21R-1839-07
normalized_count	unc.edu.47888c0a-0fd8-4bc2-844a-dfea0ce21bed.1864223						unc.edu.5ad175e7-8649-4ccc-91a1-b10dc8cfa642.1861455						unc.edu.5ad175e7-8649-4ccc-91a1-b10dc8cfa642.1861455	TCGA-G4-6309-01A-21R-1839-07
normalized_count	unc.edu.47964b92-bd93-45b1-97c9-194da4c9dccb.2121833						unc.edu.5b345610-029c-40b8-b39a-7d6657a6866e.2283491						unc.edu.5b345610-029c-40b8-b39a-7d6657a6866e.2283491	TCGA-A6-2686-01A-01R-A32Z-07
normalized_count	unc.edu.72540fd3-40fd-44bb-8114-38b71afa16d0.1785292						unc.edu.5b7b69e2-7656-47f2-b00f-06db08188c74.2446406						unc.edu.5b7b69e2-7656-47f2-b00f-06db08188c74.2446406	TCGA-T9-A92H-01A-11R-A37K-07
normalized_count	unc.edu.77290f8d-daef-415e-8e3f-3406f2ab190e.2446243						unc.edu.5baa33a0-2764-46b7-b613-bc7036e6541d.1619010						unc.edu.5baa33a0-2764-46b7-b613-bc7036e6541d.1619010	TCGA-CM-4750-01A-01R-1410-07
normalized_count	unc.edu.84834bf6-2a9c-4c2d-adcc-0e9a772c4cfe.1791928						unc.edu.5cb631b5-acb1-4ad3-b2da-1f2a22c48232.1591199						unc.edu.5cb631b5-acb1-4ad3-b2da-1f2a22c48232.1591199	TCGA-AA-3538-01A-01R-0821-07
normalized_count	unc.edu.86414f87-c2a2-4ecb-92eb-7663492ba76b.1784976						unc.edu.5cd0eb59-abe2-4932-84d1-e76de485b53e.2122260						unc.edu.5cd0eb59-abe2-4932-84d1-e76de485b53e.2122260	TCGA-AY-A54L-01A-11R-A28H-07
normalized_count	unc.edu.92962fd5-2a14-4e63-ae3f-97cdb83934ab.2282683						unc.edu.5d039b16-7523-4200-b403-c665da8ff35e.1593124						unc.edu.5d039b16-7523-4200-b403-c665da8ff35e.1593124	TCGA-AA-3532-01A-01R-0821-07
normalized_count	unc.edu.98270d92-be35-42c5-86fa-371dacb19331.2283639						unc.edu.5dce6ab3-c24f-4de9-ba94-6b9589e87735.1785098						unc.edu.5dce6ab3-c24f-4de9-ba94-6b9589e87735.1785098	TCGA-AA-3655-11A-01R-1723-07
normalized_count	unc.edu.99967caa-2b08-4ac8-8a3b-166661deee81.1864891						unc.edu.5e1e93f4-c5a1-4137-9ae2-4beff960b56e.1784612						unc.edu.5e1e93f4-c5a1-4137-9ae2-4beff960b56e.1784612	TCGA-CM-5348-01A-21R-1723-07
normalized_count	unc.edu.127842a2-ceb2-40c7-9c74-c720682f96cd.1874689						unc.edu.5f664093-aa46-4016-bb6a-e45186f229eb.1597337						unc.edu.5f664093-aa46-4016-bb6a-e45186f229eb.1597337	TCGA-AA-3525-01A-02R-0826-07
normalized_count	unc.edu.580423c8-4aa9-4677-8d58-a09bc89bb11c.1864409						unc.edu.5f6fb619-ac35-4806-88e7-0f5d90c64fd1.1950262						unc.edu.5f6fb619-ac35-4806-88e7-0f5d90c64fd1.1950262	TCGA-DM-A285-01A-11R-A16W-07
normalized_count	unc.edu.590576e0-24f2-4e70-8fd9-406fdc4dff5e.1874608						unc.edu.5f8c2272-4530-45b3-a6d7-00de9be46d71.1622989						unc.edu.5f8c2272-4530-45b3-a6d7-00de9be46d71.1622989	TCGA-AA-A01X-01A-21R-A083-07
normalized_count	unc.edu.682139cf-a3bd-4caf-bddc-5b1f3250f8f0.1950448						unc.edu.5f8c2272-4530-45b3-a6d7-00de9be46d71.1805361						unc.edu.5f8c2272-4530-45b3-a6d7-00de9be46d71.1805361	TCGA-AA-A01X-01A-21R-A083-07
normalized_count	unc.edu.697581bc-95f3-4745-be85-17e8d81a6e89.1860538						unc.edu.5fd05a9a-f767-443e-b91c-4b0d7eb81740.1874555						unc.edu.5fd05a9a-f767-443e-b91c-4b0d7eb81740.1874555	TCGA-CM-6674-01A-11R-1839-07
normalized_count	unc.edu.699710f3-f0ca-4875-ba01-b1196e9afeeb.1804987						unc.edu.607d699d-4971-4636-a704-950c5a9cc9a2.1597381						unc.edu.607d699d-4971-4636-a704-950c5a9cc9a2.1597381	TCGA-A6-2676-01A-01R-0826-07
normalized_count	unc.edu.708058d8-a732-4852-b6fc-1b2fc36c58ff.1861820						unc.edu.61df6b3d-4a00-4b56-989d-f01d4850a4d9.1864649						unc.edu.61df6b3d-4a00-4b56-989d-f01d4850a4d9.1864649	TCGA-F4-6460-01A-11R-1774-07
normalized_count	unc.edu.756490d4-bc0a-449b-9766-144ee2800021.1977119						unc.edu.61e7bd27-eded-4508-932a-dedef832192b.1727793						unc.edu.61e7bd27-eded-4508-932a-dedef832192b.1727793	TCGA-DM-A1D4-01A-21R-A155-07
normalized_count	unc.edu.798972e4-04d6-498b-9fe8-6ca7c2868da0.1785115						unc.edu.61f2a72b-a643-4c06-bdeb-ce77d4ce9bc1.2121533						unc.edu.61f2a72b-a643-4c06-bdeb-ce77d4ce9bc1.2121533	TCGA-AD-A5EJ-01A-11R-A28H-07
normalized_count	unc.edu.02425503-99c9-4a4e-841f-5b8b4de64148.1794698						unc.edu.62a57095-75de-4282-86e7-16e71f24b874.1874842						unc.edu.62a57095-75de-4282-86e7-16e71f24b874.1874842	TCGA-CM-6676-01A-11R-1839-07
normalized_count	unc.edu.5693546f-76cc-460e-ae90-01d44f010cda.1805455						unc.edu.62c2e824-9162-4e82-960c-15b6e61a92ea.1875142						unc.edu.62c2e824-9162-4e82-960c-15b6e61a92ea.1875142	TCGA-CA-6715-01A-21R-1839-07
normalized_count	unc.edu.9043031b-caea-441e-8187-34f63ab36978.1804333						unc.edu.64b434c0-0692-4034-9561-698a4d34629d.1617229						unc.edu.64b434c0-0692-4034-9561-698a4d34629d.1617229	TCGA-AA-A02O-01A-21R-A16W-07
normalized_count	unc.edu.11288911-ed89-4dfb-9850-01d3e5438b5d.1728261						unc.edu.64bf47b5-577f-4ce2-a6e3-374a35f9a58f.1812421						unc.edu.64bf47b5-577f-4ce2-a6e3-374a35f9a58f.1812421	TCGA-D5-6928-01A-11R-1928-07
normalized_count	unc.edu.13397543-2451-40c1-a9ca-3cf2e6578a79.1865137						unc.edu.65313f08-b04d-4860-95a4-258670e5d185.1588006						unc.edu.65313f08-b04d-4860-95a4-258670e5d185.1588006	TCGA-AA-A02W-01A-01R-A00A-07
normalized_count	unc.edu.15907695-4f7d-4e7c-a4d3-ca016c72ebba.1726157						unc.edu.66a1db87-e75c-403b-a923-97a0f9cd1720.2148446						unc.edu.66a1db87-e75c-403b-a923-97a0f9cd1720.2148446	TCGA-QG-A5Z2-01A-11R-A28H-07
normalized_count	unc.edu.29845441-a5c0-4081-bb42-63c6ff483849.1875298						unc.edu.675ed4f5-0060-4e84-81b7-31814e9c2fa5.2216789						unc.edu.675ed4f5-0060-4e84-81b7-31814e9c2fa5.2216789	TCGA-D5-6932-01A-11R-1928-07
normalized_count	unc.edu.58746677-c72b-4f75-bf2b-d4428d58aec5.2448961						unc.edu.67cab911-4a5a-410b-87f5-22393125e768.2120544						unc.edu.67cab911-4a5a-410b-87f5-22393125e768.2120544	TCGA-A6-A567-01A-31R-A28H-07
normalized_count	unc.edu.71704004-c6ff-403f-9480-4a25dd087bee.1781997						unc.edu.6805b5da-d028-436d-85a7-1d151da16731.1620755						unc.edu.6805b5da-d028-436d-85a7-1d151da16731.1620755	TCGA-AZ-4615-01A-01R-1410-07
normalized_count	unc.edu.75871924-05ce-4e57-8b04-74093b412822.1724309						unc.edu.6805b5da-d028-436d-85a7-1d151da16731.1805121						unc.edu.6805b5da-d028-436d-85a7-1d151da16731.1805121	TCGA-AZ-4615-01A-01R-1410-07
normalized_count	unc.edu.83393025-bd1c-430a-8438-fe8e79ae9dc5.2304907						unc.edu.682139cf-a3bd-4caf-bddc-5b1f3250f8f0.1950448						unc.edu.682139cf-a3bd-4caf-bddc-5b1f3250f8f0.1950448	TCGA-DM-A1HB-01A-21R-A180-07
normalized_count	unc.edu.a2ce6ade-bf78-481f-a75f-22f731abc9ca.1782612						unc.edu.686ccb58-8cd1-47fb-8dc1-7f67c9a5ddaf.1619824						unc.edu.686ccb58-8cd1-47fb-8dc1-7f67c9a5ddaf.1619824	TCGA-CM-5341-01A-01R-1410-07
normalized_count	unc.edu.a4bf07a3-893a-462a-bd60-821fab35608d.1805338						unc.edu.68ecb607-d2d8-452d-a58d-23c0831be131.1783339						unc.edu.68ecb607-d2d8-452d-a58d-23c0831be131.1783339	TCGA-CM-6161-01A-11R-1653-07
normalized_count	unc.edu.a6ce566a-b5c9-4f72-a0d0-1ad705e7cd5f.1868296						unc.edu.697581bc-95f3-4745-be85-17e8d81a6e89.1860538						unc.edu.697581bc-95f3-4745-be85-17e8d81a6e89.1860538	TCGA-AA-3496-11A-01R-1839-07
normalized_count	unc.edu.a07d6a16-b755-4bfb-a982-eb5906cdc0f6.2449141						unc.edu.699710f3-f0ca-4875-ba01-b1196e9afeeb.1621285						unc.edu.699710f3-f0ca-4875-ba01-b1196e9afeeb.1621285	TCGA-CA-5256-01A-01R-1410-07
normalized_count	unc.edu.a7f46d1b-b6f3-4b3e-a5aa-12eddaf26a44.2283468						unc.edu.699710f3-f0ca-4875-ba01-b1196e9afeeb.1804987						unc.edu.699710f3-f0ca-4875-ba01-b1196e9afeeb.1804987	TCGA-CA-5256-01A-01R-1410-07
normalized_count	unc.edu.a08a4bad-be55-45b1-b4a9-c447ecc3fbd5.1811725						unc.edu.6a28f690-8f66-4977-b2fc-cb976fa00976.1600579						unc.edu.6a28f690-8f66-4977-b2fc-cb976fa00976.1600579	TCGA-A6-3809-01A-01R-1022-07
normalized_count	unc.edu.a8a42f43-f83c-45a6-afb7-59e95aa24e8f.2034194						unc.edu.6a6c9cda-e73d-444b-87f1-54b8d59709f8.1592341						unc.edu.6a6c9cda-e73d-444b-87f1-54b8d59709f8.1592341	TCGA-AA-3975-01A-01R-1022-07
normalized_count	unc.edu.a8bd3749-191b-4e70-9046-a0a2132fec94.1864832						unc.edu.6ae1ebd8-5db8-4e98-84b0-14eb60538ff6.1616808						unc.edu.6ae1ebd8-5db8-4e98-84b0-14eb60538ff6.1616808	TCGA-AA-A03J-01A-21R-A16W-07
normalized_count	unc.edu.a8d4eaf8-812e-4842-bc6d-dc7c1c07c271.2216632						unc.edu.6bff2e04-5771-4e5e-a98e-b1e1e0cd1774.1804350						unc.edu.6bff2e04-5771-4e5e-a98e-b1e1e0cd1774.1804350	TCGA-CM-6171-01A-11R-1653-07
normalized_count	unc.edu.a28a6e48-d0c8-434d-a9f6-22b7f6a44707.1782617						unc.edu.6d26af33-f181-4b3f-95b9-ac3c15c96592.1785043						unc.edu.6d26af33-f181-4b3f-95b9-ac3c15c96592.1785043	TCGA-AA-3655-01A-02R-1723-07
normalized_count	unc.edu.a57dad4d-e09e-4ad2-9db1-1fea79435706.1874781						unc.edu.6d731b41-f8d6-489f-a81c-a458b31e9043.1802350						unc.edu.6d731b41-f8d6-489f-a81c-a458b31e9043.1802350	TCGA-CM-5860-01A-01R-1653-07
normalized_count	unc.edu.a75e2b44-3976-411b-9696-25ed76c1faee.1950303						unc.edu.6dca96d6-fdfa-4f4d-91d4-f29ad13c959f.1782895						unc.edu.6dca96d6-fdfa-4f4d-91d4-f29ad13c959f.1782895	TCGA-CK-5913-01A-11R-1653-07
normalized_count	unc.edu.a78a205c-0c7f-4e26-bff9-0de2501031db.1972451						unc.edu.6e44c625-95e1-4bd6-b504-a5dae5423d9e.1600608						unc.edu.6e44c625-95e1-4bd6-b504-a5dae5423d9e.1600608	TCGA-AA-3941-01A-01R-1022-07
normalized_count	unc.edu.a323e90d-02b3-4f8f-8d70-f3ca2957e4d5.1813129						unc.edu.6faa391d-a7e8-4a3f-a89b-9bd1a588cf5f.2282927						unc.edu.6faa391d-a7e8-4a3f-a89b-9bd1a588cf5f.2282927	TCGA-AA-3522-11A-01R-A32Z-07
normalized_count	unc.edu.a831e365-7d70-4a0b-9567-3b8cdc0fc0b0.1860442						unc.edu.6fcc9bee-2d5f-4f75-9710-381d57fc883c.1785062						unc.edu.6fcc9bee-2d5f-4f75-9710-381d57fc883c.1785062	TCGA-AU-6004-01A-11R-1723-07
normalized_count	unc.edu.a5315ab1-d2f9-4d83-a1d5-7c903573d695.1804805						unc.edu.708058d8-a732-4852-b6fc-1b2fc36c58ff.1861820						unc.edu.708058d8-a732-4852-b6fc-1b2fc36c58ff.1861820	TCGA-CM-6677-01A-11R-1839-07
normalized_count	unc.edu.aa380709-4475-4eca-904f-9cff28d4610b.2217047						unc.edu.712f8dd6-0b5f-49f1-8fd1-d220d1e174cd.1813418						unc.edu.712f8dd6-0b5f-49f1-8fd1-d220d1e174cd.1813418	TCGA-D5-5537-01A-21R-1928-07
normalized_count	unc.edu.ab5e0fde-c76b-4f9a-ae15-fa17e8695dbd.1931599						unc.edu.71704004-c6ff-403f-9480-4a25dd087bee.1781997						unc.edu.71704004-c6ff-403f-9480-4a25dd087bee.1781997	TCGA-CK-5912-01A-11R-1653-07
normalized_count	unc.edu.ab83c3ff-29a1-422c-89fb-2c815de358cd.1802805						unc.edu.71f3246a-0b7f-447e-8d1a-951159eb458e.2462579						unc.edu.71f3246a-0b7f-447e-8d1a-951159eb458e.2462579	TCGA-SS-A7HO-01A-21R-A37K-07
normalized_count	unc.edu.ada6b8cf-fdd9-4de9-8a4b-5e8fbaaf995d.1869334						unc.edu.724fedca-f875-401a-9b21-cbcd86002200.1861945						unc.edu.724fedca-f875-401a-9b21-cbcd86002200.1861945	TCGA-F4-6704-11A-01R-1839-07
normalized_count	unc.edu.ae0b0540-fcb6-4c9e-8835-2cb24933a01f.1875334						unc.edu.72540fd3-40fd-44bb-8114-38b71afa16d0.1785292						unc.edu.72540fd3-40fd-44bb-8114-38b71afa16d0.1785292	TCGA-AA-3662-01A-01R-1723-07
normalized_count	unc.edu.b1a08390-b233-490f-8b9c-bb7ca78e6cab.1783235						unc.edu.725dfae8-e218-4991-b48d-31da87d75a4e.1622149						unc.edu.725dfae8-e218-4991-b48d-31da87d75a4e.1622149	TCGA-AA-A010-01A-01R-A089-07
normalized_count	unc.edu.b2a99408-7ba1-40d7-8338-dc8c07d65aef.2305136						unc.edu.7306af09-2f4d-43db-84d1-926c5f4e9d2a.1949411						unc.edu.7306af09-2f4d-43db-84d1-926c5f4e9d2a.1949411	TCGA-G4-6323-01A-11R-1723-07
normalized_count	unc.edu.b2e2c315-da03-4a82-82c5-06343b7e0ad3.2433451						unc.edu.732f8856-da6b-49ed-9940-2b8af236de52.1588346						unc.edu.732f8856-da6b-49ed-9940-2b8af236de52.1588346	TCGA-AA-3818-01A-01R-0905-07
normalized_count	unc.edu.b4fe4472-ff04-497b-bd11-f9bab81b2062.1802613						unc.edu.736ff36f-dfda-4b29-90e5-3ee1503ca93b.1596682						unc.edu.736ff36f-dfda-4b29-90e5-3ee1503ca93b.1596682	TCGA-AA-A00K-01A-02R-A002-07
normalized_count	unc.edu.b7f8e77d-8de7-41e6-889e-c6780a214543.1876692						unc.edu.737609fd-fa3f-4716-ba99-f4a8110e16a8.1590554						unc.edu.737609fd-fa3f-4716-ba99-f4a8110e16a8.1590554	TCGA-AA-3672-01A-01R-0905-07
normalized_count	unc.edu.b63c5cf4-5e75-498e-b08f-ceb835b71182.1783163						unc.edu.745e0cd1-721b-4598-b560-3efdccaa854f.1783738						unc.edu.745e0cd1-721b-4598-b560-3efdccaa854f.1783738	TCGA-D5-6538-01A-11R-1723-07
normalized_count	unc.edu.b84b00dc-8f6c-4fed-b820-62b7f38a5376.1811849						unc.edu.74d5b39f-cba9-403a-942d-a7a4dabb8bad.1588347						unc.edu.74d5b39f-cba9-403a-942d-a7a4dabb8bad.1588347	TCGA-AA-3819-01A-01R-0905-07
normalized_count	unc.edu.b91e601e-6aaa-4ad9-86c9-92f96bb2c6fe.1812410						unc.edu.74f9b9ce-bdf9-455c-bcf5-3ea44c25f633.1861596						unc.edu.74f9b9ce-bdf9-455c-bcf5-3ea44c25f633.1861596	TCGA-G4-6628-01A-11R-1839-07
normalized_count	unc.edu.b254c0ed-6844-4298-89a9-d436a0c38ca8.2121736						unc.edu.756490d4-bc0a-449b-9766-144ee2800021.1977119						unc.edu.756490d4-bc0a-449b-9766-144ee2800021.1977119	TCGA-A6-6648-01A-11R-1774-07
normalized_count	unc.edu.b404de5b-49c7-4ace-b423-6a46e6378d3e.1875055						unc.edu.75871924-05ce-4e57-8b04-74093b412822.1724309						unc.edu.75871924-05ce-4e57-8b04-74093b412822.1724309	TCGA-DM-A0XD-01A-12R-A155-07
normalized_count	unc.edu.b16349cb-2b41-4235-b20f-116b8c71604f.1875315						unc.edu.75c8ccb7-9a13-4e28-9946-9a80e13ba160.1620701						unc.edu.75c8ccb7-9a13-4e28-9946-9a80e13ba160.1620701	TCGA-AA-3509-01A-01R-1410-07
normalized_count	unc.edu.b0617934-4319-4d0c-aac4-c004349926f7.1782725						unc.edu.75c8ccb7-9a13-4e28-9946-9a80e13ba160.1805046						unc.edu.75c8ccb7-9a13-4e28-9946-9a80e13ba160.1805046	TCGA-AA-3509-01A-01R-1410-07
normalized_count	unc.edu.b968551d-6bca-4ebb-b16c-b25132be0965.2217077						unc.edu.75ce6551-1272-43bf-b8f1-b8c5cf0bf525.1597008						unc.edu.75ce6551-1272-43bf-b8f1-b8c5cf0bf525.1597008	TCGA-AA-A00U-01A-01R-A002-07
normalized_count	unc.edu.b8290920-9642-4137-ad13-88590a6694e8.2283596						unc.edu.76dbad94-73a2-4903-8a6f-3f3b40ce6f48.1785081						unc.edu.76dbad94-73a2-4903-8a6f-3f3b40ce6f48.1785081	TCGA-A6-5667-01A-21R-1723-07
normalized_count	unc.edu.b9437781-a608-4e94-83cd-0b4531e7f74b.1866363						unc.edu.77290f8d-daef-415e-8e3f-3406f2ab190e.2446243						unc.edu.77290f8d-daef-415e-8e3f-3406f2ab190e.2446243	TCGA-RU-A8FL-01A-11R-A37K-07
normalized_count	unc.edu.ba28ba04-d709-48c8-bd20-2b036ef54e2c.1965722						unc.edu.778a27dd-94f3-484f-9da5-9ba003dde54d.1622782						unc.edu.778a27dd-94f3-484f-9da5-9ba003dde54d.1622782	TCGA-AA-A01V-01A-23R-A083-07
normalized_count	unc.edu.bac7f8ed-938d-4827-8180-d06ce460aa61.1813028						unc.edu.77b6d9b6-8413-4cd2-b0ff-c866aef4aaa7.1593358						unc.edu.77b6d9b6-8413-4cd2-b0ff-c866aef4aaa7.1593358	TCGA-AA-3850-01A-01R-1022-07
normalized_count	unc.edu.bcf523e4-6976-4f82-8d83-e0d926d0b100.1875080						unc.edu.79017748-51ba-41b4-8beb-4fb4645c87f6.1588545						unc.edu.79017748-51ba-41b4-8beb-4fb4645c87f6.1588545	TCGA-AA-3860-01A-02R-0905-07
normalized_count	unc.edu.bdbeb4d2-aa03-492f-b43c-8b1c49d5b0ee.1794152						unc.edu.798972e4-04d6-498b-9fe8-6ca7c2868da0.1785115						unc.edu.798972e4-04d6-498b-9fe8-6ca7c2868da0.1785115	TCGA-A6-5667-11A-01R-1723-07
normalized_count	unc.edu.bdc32766-c722-43b9-946b-5204fd535f87.1804224						unc.edu.79b022ed-6ef5-4140-9cd1-04c8af58a9df.1590696						unc.edu.79b022ed-6ef5-4140-9cd1-04c8af58a9df.1590696	TCGA-AA-3841-01A-01R-0905-07
normalized_count	unc.edu.be646d0d-d5a6-478b-a3eb-71142d84c884.1864629						unc.edu.79f250ad-7fd9-4f38-b867-dee4c2f45072.1861856						unc.edu.79f250ad-7fd9-4f38-b867-dee4c2f45072.1861856	TCGA-F4-6809-01A-11R-1839-07
normalized_count	unc.edu.bec43388-f9ec-4039-84ad-6d1a0f557922.1972809						unc.edu.7a9961f7-5d9e-47e6-9ccb-7642f01083d5.1864712						unc.edu.7a9961f7-5d9e-47e6-9ccb-7642f01083d5.1864712	TCGA-F4-6461-01A-11R-1774-07
normalized_count	unc.edu.bec98631-8daf-4f90-a095-485b8078e4d6.1784301						unc.edu.7ac6df66-aaf9-4347-8a32-a23147f58acf.1793443						unc.edu.7ac6df66-aaf9-4347-8a32-a23147f58acf.1793443	TCGA-CK-5915-01A-11R-1653-07
normalized_count	unc.edu.bfb9ee8a-2743-43e5-80a0-bd0f3c6f4cf2.1965780						unc.edu.7aed54d8-79aa-45eb-8afc-ffc97f18232c.2305295						unc.edu.7aed54d8-79aa-45eb-8afc-ffc97f18232c.2305295	TCGA-AA-3520-11A-01R-A32Z-07
normalized_count	unc.edu.c0dfbc46-52e7-454f-8cca-ac933ed31789.1784942						unc.edu.7af22bfc-9dbf-48a1-89d6-b8584bab10bb.2305244						unc.edu.7af22bfc-9dbf-48a1-89d6-b8584bab10bb.2305244	TCGA-AA-3531-11A-01R-A32Z-07
normalized_count	unc.edu.c4bd435f-a171-401b-abc5-1d90b03e2d9b.1869452						unc.edu.7b85aa25-8031-4d9b-a1f3-5d411133489f.1588540						unc.edu.7b85aa25-8031-4d9b-a1f3-5d411133489f.1588540	TCGA-AA-3692-01A-01R-0905-07
normalized_count	unc.edu.c4cf1805-5b53-4c99-acf4-9cf0fd813d88.1962707						unc.edu.7c2ff08a-754f-4e76-9c9b-3ce02248d2e6.1727532						unc.edu.7c2ff08a-754f-4e76-9c9b-3ce02248d2e6.1727532	TCGA-DM-A1DA-01A-11R-A155-07
normalized_count	unc.edu.c71d1986-7539-4044-a257-4018fb985107.2216874						unc.edu.7cc60267-f936-406a-b8b9-86ea549ffb80.1589301						unc.edu.7cc60267-f936-406a-b8b9-86ea549ffb80.1589301	TCGA-AA-3696-01A-01R-0905-07
normalized_count	unc.edu.c73b5974-5e67-41c9-b2c9-b38420465112.2282752						unc.edu.7da31566-c632-479e-93d1-01488621c12b.1782586						unc.edu.7da31566-c632-479e-93d1-01488621c12b.1782586	TCGA-CM-5344-01A-21R-1723-07
normalized_count	unc.edu.c90eedc2-4b27-479c-b857-9a19267164dc.1804475						unc.edu.7dab0105-975d-459f-97d3-f1462afddd4d.1782765						unc.edu.7dab0105-975d-459f-97d3-f1462afddd4d.1782765	TCGA-CM-6168-01A-11R-1653-07
normalized_count	unc.edu.c428bc7d-84de-46e7-97ad-5994999e183e.1805215						unc.edu.7e7bd6d1-e7ee-472c-9c03-abcf2bff5688.1785026						unc.edu.7e7bd6d1-e7ee-472c-9c03-abcf2bff5688.1785026	TCGA-AA-3660-01A-01R-1723-07
normalized_count	unc.edu.c479f86b-22b4-420d-9177-91551f60a907.1784230						unc.edu.7eb74edd-0e5a-45f6-b0d0-f21c6a897ee7.1593849						unc.edu.7eb74edd-0e5a-45f6-b0d0-f21c6a897ee7.1593849	TCGA-AA-3811-01A-01R-1022-07
normalized_count	unc.edu.c673cfcd-b99f-4c5d-a2db-5d0f360b8723.2316359						unc.edu.7f81eab3-eb0b-4264-98ea-46e53cbaaa8e.1589008						unc.edu.7f81eab3-eb0b-4264-98ea-46e53cbaaa8e.1589008	TCGA-AA-3531-01A-01R-0821-07
normalized_count	unc.edu.c802ea4d-922b-4a14-a74d-95f3ca10f9a3.1783942						unc.edu.7ff4a152-f31d-43c5-bdda-3b95d6972652.1728258						unc.edu.7ff4a152-f31d-43c5-bdda-3b95d6972652.1728258	TCGA-DM-A1D8-01A-11R-A155-07
normalized_count	unc.edu.c1101cac-e120-44ea-aa0f-d70f7bf4f837.2217803						unc.edu.801bb661-2677-48a6-80b9-de57224cf5ef.1727856						unc.edu.801bb661-2677-48a6-80b9-de57224cf5ef.1727856	TCGA-DM-A1D0-01A-11R-A155-07
normalized_count	unc.edu.c6312f6d-cc5f-4a05-a9de-e1063505d29b.2033961						unc.edu.80d91e38-2d7b-47ea-b704-5d1cbd4a37b5.1596719						unc.edu.80d91e38-2d7b-47ea-b704-5d1cbd4a37b5.1596719	TCGA-AA-A01Q-01A-01R-A002-07
normalized_count	unc.edu.c18465ae-447d-46c8-8b54-0156ab502265.1783430						unc.edu.812fa79e-d5a2-4efc-9e73-9f2e0f8d9ac9.1589384						unc.edu.812fa79e-d5a2-4efc-9e73-9f2e0f8d9ac9.1589384	TCGA-AA-3527-01A-01R-0821-07
normalized_count	unc.edu.c809549e-bd06-4b47-a3ff-dd2dbb2dfd2c.1782504						unc.edu.814f60a7-10b6-4b53-aef9-6252a25e29c4.1621429						unc.edu.814f60a7-10b6-4b53-aef9-6252a25e29c4.1621429	TCGA-AZ-4308-01A-01R-1410-07
normalized_count	unc.edu.c6652862-6909-4778-8b3b-9db4cee801b6.1862008						unc.edu.81ea1d15-ed50-4948-8ed8-aced012a582a.1874926						unc.edu.81ea1d15-ed50-4948-8ed8-aced012a582a.1874926	TCGA-CM-4751-01A-02R-1839-07
normalized_count	unc.edu.caa3723b-04fc-4269-9df3-227a3f131f10.1782676						unc.edu.8220b852-fe5f-4dcb-bd92-bfee5147cacf.1861792						unc.edu.8220b852-fe5f-4dcb-bd92-bfee5147cacf.1861792	TCGA-F4-6807-01A-11R-1839-07
normalized_count	unc.edu.cada672a-6826-4fa4-8e96-73c11844bfee.1862078						unc.edu.82a1c742-2d97-4c7a-bf1d-ca0233c60b6c.1593724						unc.edu.82a1c742-2d97-4c7a-bf1d-ca0233c60b6c.1593724	TCGA-AA-3977-01A-01R-1022-07
normalized_count	unc.edu.caf2f9a3-64ca-44a0-bb55-23f5f50ed6a9.1794013						unc.edu.82bb01e9-a659-417b-b9e8-831a76277a21.1589142						unc.edu.82bb01e9-a659-417b-b9e8-831a76277a21.1589142	TCGA-A6-2683-01A-01R-0821-07
normalized_count	unc.edu.cbd09825-5118-4f55-b032-efced3e3699a.1727426						unc.edu.83393025-bd1c-430a-8438-fe8e79ae9dc5.2304907						unc.edu.83393025-bd1c-430a-8438-fe8e79ae9dc5.2304907	TCGA-A6-2680-11A-01R-A32Z-07
normalized_count	unc.edu.cbf0b795-ee73-4508-b82d-aab2b21a4f0e.2305361						unc.edu.83b694da-5041-4509-9066-60cfce885c7d.1590781						unc.edu.83b694da-5041-4509-9066-60cfce885c7d.1590781	TCGA-AA-3549-01A-02R-0821-07
normalized_count	unc.edu.ce5ac357-df4c-4dc3-b899-55328a21dc18.1784032						unc.edu.84834bf6-2a9c-4c2d-adcc-0e9a772c4cfe.1791928						unc.edu.84834bf6-2a9c-4c2d-adcc-0e9a772c4cfe.1791928	TCGA-CM-6165-01A-11R-1653-07
normalized_count	unc.edu.d6a97e51-7737-4ef4-82ff-f4e27a0bdd8e.2432198						unc.edu.85dd63e4-f58f-401d-8a76-cabc67a06fa9.1621187						unc.edu.85dd63e4-f58f-401d-8a76-cabc67a06fa9.1621187	TCGA-A6-2682-01A-01R-1410-07
normalized_count	unc.edu.d6ef59bf-3da0-4399-842c-3067f53d2f4f.1783641						unc.edu.85dd63e4-f58f-401d-8a76-cabc67a06fa9.1782498						unc.edu.85dd63e4-f58f-401d-8a76-cabc67a06fa9.1782498	TCGA-A6-2682-01A-01R-1410-07
normalized_count	unc.edu.d7f5f29d-7f8c-4746-aa05-cf9803ee3e9e.1875117						unc.edu.85eb9996-655c-44f8-abbf-fbc332cf75cf.1591042						unc.edu.85eb9996-655c-44f8-abbf-fbc332cf75cf.1591042	TCGA-AA-3812-01A-01R-0905-07
normalized_count	unc.edu.d283ed4c-330c-41a9-accd-e73fc689d94a.1812954						unc.edu.86414f87-c2a2-4ecb-92eb-7663492ba76b.1784976						unc.edu.86414f87-c2a2-4ecb-92eb-7663492ba76b.1784976	TCGA-AA-3713-01A-21R-1723-07
normalized_count	unc.edu.d848fe92-a3fc-43a1-98e7-43e31155f27e.1812181						unc.edu.875f69a3-a0b2-45b4-a003-b449b25f32f1.1592726						unc.edu.875f69a3-a0b2-45b4-a003-b449b25f32f1.1592726	TCGA-AA-3947-01A-01R-1022-07
normalized_count	unc.edu.d2580e75-3a28-443d-916e-d689f97d6962.1783828						unc.edu.8875aad0-5dfd-4fad-b9ea-69fbb472845c.1621124						unc.edu.8875aad0-5dfd-4fad-b9ea-69fbb472845c.1621124	TCGA-AZ-4614-01A-01R-1410-07
normalized_count	unc.edu.d7632cab-ab0e-4a4c-a051-0bb8965918ff.2257643						unc.edu.8875aad0-5dfd-4fad-b9ea-69fbb472845c.1805803						unc.edu.8875aad0-5dfd-4fad-b9ea-69fbb472845c.1805803	TCGA-AZ-4614-01A-01R-1410-07
normalized_count	unc.edu.d57626ff-a552-4e9a-a54d-6fbad5be0a74.1875030						unc.edu.8a3bb9f6-2272-4cf6-8478-9bd51484f5c9.2283258						unc.edu.8a3bb9f6-2272-4cf6-8478-9bd51484f5c9.2283258	TCGA-AA-3525-11A-01R-A32Z-07
normalized_count	unc.edu.de926d40-12cd-4aba-bb2e-10d2f7768f49.1875264						unc.edu.8aa89c02-8881-43f5-8e5c-8ce31d1b760e.2304926						unc.edu.8aa89c02-8881-43f5-8e5c-8ce31d1b760e.2304926	TCGA-AA-3516-11A-01R-A32Z-07
normalized_count	unc.edu.df2f08c6-d160-46af-aafa-f6c7886f3a92.1796415						unc.edu.8e95aefa-3df8-4c97-abda-bb4e8b3309e2.1784168						unc.edu.8e95aefa-3df8-4c97-abda-bb4e8b3309e2.1784168	TCGA-AZ-5407-01A-01R-1723-07
normalized_count	unc.edu.df99cfd8-0e22-4c24-b8e6-038fb8a9c1b8.2121993						unc.edu.8f01dbbd-6aaa-4efe-a79a-3e32ccbedc90.1972750						unc.edu.8f01dbbd-6aaa-4efe-a79a-3e32ccbedc90.1972750	TCGA-AZ-6599-11A-01R-1774-07
normalized_count	unc.edu.e02bd3ae-f273-4ec0-b6a6-8e469c440b07.1861964						unc.edu.8f8b493a-366c-4961-9586-bbc80878d91b.1784226						unc.edu.8f8b493a-366c-4961-9586-bbc80878d91b.1784226	TCGA-CM-4743-01A-01R-1723-07
normalized_count	unc.edu.e2a5570a-2ef4-4e5b-9a70-eee96b1aedf9.1864922						unc.edu.8f9bdd3c-3c62-486c-a64c-f408d58d6e30.2304977						unc.edu.8f9bdd3c-3c62-486c-a64c-f408d58d6e30.2304977	TCGA-AZ-4682-01B-01R-A32Z-07
normalized_count	unc.edu.e2e46f4c-b069-4c80-9ff0-ec6d45e14fb7.1803017						unc.edu.9043031b-caea-441e-8187-34f63ab36978.1804333						unc.edu.9043031b-caea-441e-8187-34f63ab36978.1804333	TCGA-CK-5916-01A-11R-1653-07
normalized_count	unc.edu.e4a168d2-b3ca-47c3-af94-93c4a6d90560.1803114						unc.edu.91095750-c92e-4dea-a208-ddb8498e504c.1646705						unc.edu.91095750-c92e-4dea-a208-ddb8498e504c.1646705	TCGA-AA-3955-01A-02R-1022-07
normalized_count	unc.edu.e4a881ab-362f-4ddc-a80f-2d4eb2a96258.1782917						unc.edu.91c21f37-ee2f-413e-a509-ea8ff975dad5.1869023						unc.edu.91c21f37-ee2f-413e-a509-ea8ff975dad5.1869023	TCGA-A6-6780-01A-11R-1839-07
normalized_count	unc.edu.e4c9e94b-f19d-47fc-867f-240745c556b8.1875807						unc.edu.9276f521-eb07-4a11-a32a-f1f4e941ed7a.2148373						unc.edu.9276f521-eb07-4a11-a32a-f1f4e941ed7a.2148373	TCGA-QG-A5Z1-01A-11R-A28H-07
normalized_count	unc.edu.e4eaae39-90e1-4900-af4c-f9211149a4f5.1804609						unc.edu.92962fd5-2a14-4e63-ae3f-97cdb83934ab.2282683						unc.edu.92962fd5-2a14-4e63-ae3f-97cdb83934ab.2282683	TCGA-AA-3685-01A-02R-A32Z-07
normalized_count	unc.edu.e5a1aad9-6d5d-4590-84b0-f719b7fb33a5.1784444						unc.edu.94bcd902-dea9-4d95-a202-943d226f7ad5.1802640						unc.edu.94bcd902-dea9-4d95-a202-943d226f7ad5.1802640	TCGA-CK-4947-01B-11R-1653-07
normalized_count	unc.edu.e6f79fed-fbb6-476a-92c1-f71424a55737.2246590						unc.edu.9515a5bc-b9bc-4333-9e95-d8740283bee8.1619843						unc.edu.9515a5bc-b9bc-4333-9e95-d8740283bee8.1619843	TCGA-A6-2671-01A-01R-1410-07
normalized_count	unc.edu.e11b286b-e614-4ab3-8ad0-002a183dcb94.1794772						unc.edu.9524eea3-e02b-4c4a-91f6-9313c00151e6.1591043						unc.edu.9524eea3-e02b-4c4a-91f6-9313c00151e6.1591043	TCGA-AA-A029-01A-01R-A00A-07
normalized_count	unc.edu.e19e34f1-f609-4cfc-8500-c013c270e81b.2432090						unc.edu.95e0c7c1-317c-4645-ba28-1ef598238f5b.2216828						unc.edu.95e0c7c1-317c-4645-ba28-1ef598238f5b.2216828	TCGA-AA-3712-11A-01R-1723-07
normalized_count	unc.edu.e35d643d-003d-4eed-88ce-65b7d4ba5a92.1782569						unc.edu.95f8c3eb-2072-4fa1-bcdf-3403580f1a0c.1784539						unc.edu.95f8c3eb-2072-4fa1-bcdf-3403580f1a0c.1784539	TCGA-D5-6537-01A-11R-1723-07
normalized_count	unc.edu.e578bc5f-42e0-488e-9c6a-f017c455ef4d.1811546						unc.edu.966a397b-871a-4604-b515-4b90779b5134.1794323						unc.edu.966a397b-871a-4604-b515-4b90779b5134.1794323	TCGA-A6-6138-01A-11R-1774-07
normalized_count	unc.edu.e931ef71-b983-438e-8fce-d08b3d37fb61.1804776						unc.edu.975fedf0-9bbe-4da1-a696-cb405c0397e9.1593243						unc.edu.975fedf0-9bbe-4da1-a696-cb405c0397e9.1593243	TCGA-AA-3553-01A-01R-0821-07
normalized_count	unc.edu.e1522cf2-53d1-485b-bf05-0f06194da23e.2148275						unc.edu.9774e154-3b3f-45ce-8082-243bd03a0493.1812481						unc.edu.9774e154-3b3f-45ce-8082-243bd03a0493.1812481	TCGA-AD-6964-01A-11R-1928-07
normalized_count	unc.edu.e1921d3b-cb2c-4a65-8cd9-07268cc10903.1783007						unc.edu.97a8318f-f4a8-4eb6-9984-336d3ed77547.1620371						unc.edu.97a8318f-f4a8-4eb6-9984-336d3ed77547.1620371	TCGA-A6-4107-01A-02R-1410-07
normalized_count	unc.edu.e63057bc-ca98-4d72-8097-1c1fb2d19882.1869464						unc.edu.98270d92-be35-42c5-86fa-371dacb19331.2283639						unc.edu.98270d92-be35-42c5-86fa-371dacb19331.2283639	TCGA-A6-2682-11A-01R-A32Z-07
normalized_count	unc.edu.e647189e-6d18-47ff-a7dd-2419407f51f9.2216744						unc.edu.98e3c8dd-71b9-4944-b7bb-aa216aaac0ab.1619686						unc.edu.98e3c8dd-71b9-4944-b7bb-aa216aaac0ab.1619686	TCGA-AA-3488-01A-01R-1410-07
normalized_count	unc.edu.ea7cf4ad-ec51-4734-b75e-aa196c870d24.1860937						unc.edu.997e6b10-68ba-4ae5-bfd1-a6d74518e0a1.2224186						unc.edu.997e6b10-68ba-4ae5-bfd1-a6d74518e0a1.2224186	TCGA-CK-4948-01B-11R-1653-07
normalized_count	unc.edu.ea40f663-3f52-4efe-98a4-7fe321aa4964.1783687						unc.edu.99967caa-2b08-4ac8-8a3b-166661deee81.1864891						unc.edu.99967caa-2b08-4ac8-8a3b-166661deee81.1864891	TCGA-AZ-6601-11A-01R-1774-07
normalized_count	unc.edu.ea57dbc8-b1d0-41ba-8f73-729ef0a4147b.1868653						unc.edu.99cb42da-b846-4463-b13a-79a08f5be5ea.1869835						unc.edu.99cb42da-b846-4463-b13a-79a08f5be5ea.1869835	TCGA-A6-6782-01A-11R-1839-07
normalized_count	unc.edu.ec575115-1302-4b57-afc0-8dcbb47c0b41.1784438						unc.edu.9a9659ea-3ac5-4bde-81eb-b57bf44c8d2c.1594046						unc.edu.9a9659ea-3ac5-4bde-81eb-b57bf44c8d2c.1594046	TCGA-AA-3970-01A-01R-1022-07
normalized_count	unc.edu.ecf0b608-fed2-4082-a936-8f9cf510be99.1802153						unc.edu.9a966df0-da41-4dd8-856a-82b40056c0d1.1784787						unc.edu.9a966df0-da41-4dd8-856a-82b40056c0d1.1784787	TCGA-AA-3713-11A-01R-1723-07
normalized_count	unc.edu.ecf539d8-a411-43d8-8ce4-97a19c6ed6c5.1782994						unc.edu.9abef075-5168-4a66-9826-fd61c94b8f6d.2154639						unc.edu.9abef075-5168-4a66-9826-fd61c94b8f6d.2154639	TCGA-QG-A5YV-01A-11R-A28H-07
normalized_count	unc.edu.edb12ff7-a099-4b48-a734-eee8e6e1b6a7.1722621						unc.edu.9acea60b-7f25-4abe-97a0-379c90922d72.1812009						unc.edu.9acea60b-7f25-4abe-97a0-379c90922d72.1812009	TCGA-D5-6930-01A-11R-1928-07
normalized_count	unc.edu.ee1ed607-fb29-4475-9767-37a80ec7cdcd.1804035						unc.edu.9b00f3e1-6d27-47d6-b9ce-1389db097741.2034016						unc.edu.9b00f3e1-6d27-47d6-b9ce-1389db097741.2034016	TCGA-G4-6303-01A-11R-1774-07
normalized_count	unc.edu.ee2d17da-c7dd-4240-a45f-23e52418be3a.1783973						unc.edu.9be88350-4691-41cb-88c5-d1676dca68ab.1784430						unc.edu.9be88350-4691-41cb-88c5-d1676dca68ab.1784430	TCGA-AY-6196-01A-11R-1723-07
normalized_count	unc.edu.ee5a01f3-fd56-467d-bbbc-b1c3cd373138.1972948						unc.edu.9bf56dfa-3615-443e-be90-66493694d51a.1597137						unc.edu.9bf56dfa-3615-443e-be90-66493694d51a.1597137	TCGA-AA-A00A-01A-01R-A002-07
normalized_count	unc.edu.ee650e88-f485-4dae-aa97-0775d9b0a7bf.1784555						unc.edu.9c1d30c4-c8f0-4ca7-bec7-243f81b7680a.1619497						unc.edu.9c1d30c4-c8f0-4ca7-bec7-243f81b7680a.1619497	TCGA-A6-2680-01A-01R-1410-07
normalized_count	unc.edu.f0c640c5-2779-4d91-8244-9d2d39d83790.2283678						unc.edu.9c5da0ca-bc9f-4ed5-8303-385c415904ed.1591019						unc.edu.9c5da0ca-bc9f-4ed5-8303-385c415904ed.1591019	TCGA-AA-3560-01A-01R-0821-07
normalized_count	unc.edu.f1e06c46-dbe7-4e9c-9a9b-e37e9d5b8deb.1783187						unc.edu.9c737eba-552c-4952-aa86-6c54edad4fb1.2282821						unc.edu.9c737eba-552c-4952-aa86-6c54edad4fb1.2282821	TCGA-DM-A28F-01A-11R-A32Y-07
normalized_count	unc.edu.f2bc7947-a557-4bdf-a777-71bd3a63b23d.2217650						unc.edu.9ce14e45-f554-4ce7-9f35-d4698c8dbb31.1874818						unc.edu.9ce14e45-f554-4ce7-9f35-d4698c8dbb31.1874818	TCGA-CK-6746-01A-11R-1839-07
normalized_count	unc.edu.f5e7f7ed-c286-4f65-b3ea-e7cd6fab03b2.1864477						unc.edu.9d0e5f4b-9121-417f-bfa7-6abbfcecc2c9.1783311						unc.edu.9d0e5f4b-9121-417f-bfa7-6abbfcecc2c9.1783311	TCGA-CK-5914-01A-11R-1653-07
normalized_count	unc.edu.f7fb5192-be86-40e7-b7dc-19896b0058b6.1950883						unc.edu.9d186179-08a2-4cc4-b438-66968cca22f8.1593378						unc.edu.9d186179-08a2-4cc4-b438-66968cca22f8.1593378	TCGA-AA-3972-01A-01R-1022-07
normalized_count	unc.edu.f9c8fe0e-124c-4099-b1bc-64f856deafeb.1864778						unc.edu.9d737cc8-0854-4559-ab65-b43485ddc035.1596199						unc.edu.9d737cc8-0854-4559-ab65-b43485ddc035.1596199	TCGA-AA-A01G-01A-01R-A002-07
normalized_count	unc.edu.f017e087-41c2-495b-82bd-8d425a4aacf4.1804614						unc.edu.9e6aa254-9b82-4df4-bffe-3a69f7617114.1600927						unc.edu.9e6aa254-9b82-4df4-bffe-3a69f7617114.1600927	TCGA-AA-3864-01A-01R-1022-07
normalized_count	unc.edu.f26b8f5b-d948-4d2c-a318-928e6f1f6d40.1861037						unc.edu.9e8f4ed7-78c0-436a-9333-5fb281fda266.2224297						unc.edu.9e8f4ed7-78c0-436a-9333-5fb281fda266.2224297	TCGA-G4-6307-01A-11R-1723-07
normalized_count	unc.edu.f53cf9e2-dcf1-4b70-b266-284dcf11f492.1874793						unc.edu.9f28ea30-c8b3-4664-8c65-750c452f5427.1600596						unc.edu.9f28ea30-c8b3-4664-8c65-750c452f5427.1600596	TCGA-AA-3862-01A-01R-1022-07
normalized_count	unc.edu.f334d507-bf76-4cd0-80eb-6135b697b9e9.1861472						unc.edu.9fa69546-20fc-49d2-bac2-7db3587e0a0a.1622830						unc.edu.9fa69546-20fc-49d2-bac2-7db3587e0a0a.1622830	TCGA-AA-A01P-01A-21R-A083-07
normalized_count	unc.edu.f686cc71-5307-49cc-a421-27816e0dc7ae.1782370						unc.edu.9fa69546-20fc-49d2-bac2-7db3587e0a0a.1805678						unc.edu.9fa69546-20fc-49d2-bac2-7db3587e0a0a.1805678	TCGA-AA-A01P-01A-21R-A083-07
normalized_count	unc.edu.f929a4be-b527-4e99-9b29-ef28d62f0bbb.1862033						unc.edu.a07d6a16-b755-4bfb-a982-eb5906cdc0f6.2449141						unc.edu.a07d6a16-b755-4bfb-a982-eb5906cdc0f6.2449141	TCGA-4N-A93T-01A-11R-A37K-07
normalized_count	unc.edu.f9410d08-1525-4bf7-9c7c-939a2abe60ae.1811565						unc.edu.a08a4bad-be55-45b1-b4a9-c447ecc3fbd5.1811725						unc.edu.a08a4bad-be55-45b1-b4a9-c447ecc3fbd5.1811725	TCGA-D5-6924-01A-11R-1928-07
normalized_count	unc.edu.f62909ce-f6f3-4a11-be01-4bf582e3ddb8.1864897						unc.edu.a149f07d-1a70-4819-a7ec-3faacf6c3516.1588884						unc.edu.a149f07d-1a70-4819-a7ec-3faacf6c3516.1588884	TCGA-AA-3693-01A-01R-0905-07
normalized_count	unc.edu.fa279a9c-78d8-4727-a559-b7eca7a119b8.1971430						unc.edu.a14d258a-87c9-4c09-81ae-0e3d7d5afca0.1596972						unc.edu.a14d258a-87c9-4c09-81ae-0e3d7d5afca0.1596972	TCGA-AA-A00D-01A-01R-A002-07
normalized_count	unc.edu.fac5986e-a117-420a-8108-655b0d7d39d6.1950066						unc.edu.a274e308-43a2-4599-b931-86acd2c295f8.1597107						unc.edu.a274e308-43a2-4599-b931-86acd2c295f8.1597107	TCGA-AA-A00J-01A-02R-A002-07
normalized_count	unc.edu.fbb56fa6-5205-4a92-9154-6f1a3bc6da28.2449241						unc.edu.a28a6e48-d0c8-434d-a9f6-22b7f6a44707.1782617						unc.edu.a28a6e48-d0c8-434d-a9f6-22b7f6a44707.1782617	TCGA-G4-6314-01A-11R-1723-07
normalized_count	unc.edu.fbf405c9-b3de-4e77-b7c2-b97dc8e90e76.1726493						unc.edu.a2ce6ade-bf78-481f-a75f-22f731abc9ca.1782612						unc.edu.a2ce6ade-bf78-481f-a75f-22f731abc9ca.1782612	TCGA-G4-6293-01A-11R-1723-07
normalized_count	unc.edu.fd15315c-9915-4d4f-9bbc-90e7b9cd20ad.1864947						unc.edu.a323e90d-02b3-4f8f-8d70-f3ca2957e4d5.1813129						unc.edu.a323e90d-02b3-4f8f-8d70-f3ca2957e4d5.1813129	TCGA-D5-6534-01A-21R-1928-07
normalized_count	unc.edu.fe4d5eca-9363-4fc5-8f9e-a28b32bb1bbf.1864739						unc.edu.a4bf07a3-893a-462a-bd60-821fab35608d.1621982						unc.edu.a4bf07a3-893a-462a-bd60-821fab35608d.1621982	TCGA-AZ-4315-01A-01R-1410-07
normalized_count	unc.edu.fecdc742-c116-479c-8660-03b122543662.1864875						unc.edu.a4bf07a3-893a-462a-bd60-821fab35608d.1805338						unc.edu.a4bf07a3-893a-462a-bd60-821fab35608d.1805338	TCGA-AZ-4315-01A-01R-1410-07
normalized_count	unc.edu.ff72e5af-02df-4b5c-ac80-69551c78ac73.2256209						unc.edu.a52dfcb1-d586-4762-aacb-ffa9f9eb0ca8.1600164						unc.edu.a52dfcb1-d586-4762-aacb-ffa9f9eb0ca8.1600164	TCGA-AA-3845-01A-01R-1022-07
							unc.edu.a5315ab1-d2f9-4d83-a1d5-7c903573d695.1804805						unc.edu.a5315ab1-d2f9-4d83-a1d5-7c903573d695.1804805	TCGA-CM-6170-01A-11R-1653-07
							unc.edu.a5790a9d-d7a3-4d26-8df9-0bbae194f638.1601495						unc.edu.a5790a9d-d7a3-4d26-8df9-0bbae194f638.1601495	TCGA-A6-3808-01A-01R-1022-07
							unc.edu.a57dad4d-e09e-4ad2-9db1-1fea79435706.1874781						unc.edu.a57dad4d-e09e-4ad2-9db1-1fea79435706.1874781	TCGA-AZ-4323-01A-21R-1839-07
							unc.edu.a61d1612-a1d5-4b92-99d2-6ed585ea497b.1619081						unc.edu.a61d1612-a1d5-4b92-99d2-6ed585ea497b.1619081	TCGA-CM-4752-01A-01R-1410-07
							unc.edu.a6ce566a-b5c9-4f72-a0d0-1ad705e7cd5f.1868296						unc.edu.a6ce566a-b5c9-4f72-a0d0-1ad705e7cd5f.1868296	TCGA-AA-3489-11A-01R-1839-07
							unc.edu.a75e2b44-3976-411b-9696-25ed76c1faee.1950303						unc.edu.a75e2b44-3976-411b-9696-25ed76c1faee.1950303	TCGA-DM-A282-01A-12R-A16W-07
							unc.edu.a78a205c-0c7f-4e26-bff9-0de2501031db.1972451						unc.edu.a78a205c-0c7f-4e26-bff9-0de2501031db.1972451	TCGA-CM-6680-01A-11R-1839-07
							unc.edu.a7afe8c9-e9ef-455d-b6f4-42fc9bfb3ed6.1596663						unc.edu.a7afe8c9-e9ef-455d-b6f4-42fc9bfb3ed6.1596663	TCGA-AA-A00L-01A-01R-A002-07
							unc.edu.a7f46d1b-b6f3-4b3e-a5aa-12eddaf26a44.2283468						unc.edu.a7f46d1b-b6f3-4b3e-a5aa-12eddaf26a44.2283468	TCGA-A6-2679-11A-01R-A32Z-07
							unc.edu.a814507e-9cdd-4b06-bb06-12ea32e169c2.1601313						unc.edu.a814507e-9cdd-4b06-bb06-12ea32e169c2.1601313	TCGA-AA-3877-01A-01R-1022-07
							unc.edu.a831e365-7d70-4a0b-9567-3b8cdc0fc0b0.1860442						unc.edu.a831e365-7d70-4a0b-9567-3b8cdc0fc0b0.1860442	TCGA-F4-6805-01A-11R-1839-07
							unc.edu.a8a42f43-f83c-45a6-afb7-59e95aa24e8f.2034194						unc.edu.a8a42f43-f83c-45a6-afb7-59e95aa24e8f.2034194	TCGA-G4-6322-01A-11R-1723-07
							unc.edu.a8bd3749-191b-4e70-9046-a0a2132fec94.1864832						unc.edu.a8bd3749-191b-4e70-9046-a0a2132fec94.1864832	TCGA-G4-6625-01A-21R-1774-07
							unc.edu.a8d4eaf8-812e-4842-bc6d-dc7c1c07c271.2216632						unc.edu.a8d4eaf8-812e-4842-bc6d-dc7c1c07c271.2216632	TCGA-AA-3712-01A-21R-1723-07
							unc.edu.aa380709-4475-4eca-904f-9cff28d4610b.2217047						unc.edu.aa380709-4475-4eca-904f-9cff28d4610b.2217047	TCGA-CM-6164-01A-11R-1653-07
							unc.edu.aa4caf7c-acbf-4c7c-9efd-c55e48840614.1588664						unc.edu.aa4caf7c-acbf-4c7c-9efd-c55e48840614.1588664	TCGA-AY-4070-01A-01R-1113-07
							unc.edu.ab5e0fde-c76b-4f9a-ae15-fa17e8695dbd.1931599						unc.edu.ab5e0fde-c76b-4f9a-ae15-fa17e8695dbd.1931599	TCGA-A6-6137-01A-11R-1774-07
							unc.edu.ab75168e-e0a3-46b9-a96f-49f383271b41.1594848						unc.edu.ab75168e-e0a3-46b9-a96f-49f383271b41.1594848	TCGA-AA-3956-01A-02R-1022-07
							unc.edu.ab83c3ff-29a1-422c-89fb-2c815de358cd.1802805						unc.edu.ab83c3ff-29a1-422c-89fb-2c815de358cd.1802805	TCGA-D5-5538-01A-01R-1653-07
							unc.edu.ad28b826-ccfe-406e-a8c1-232702fc2ddd.1591442						unc.edu.ad28b826-ccfe-406e-a8c1-232702fc2ddd.1591442	TCGA-A6-2678-01A-01R-0821-07
							unc.edu.ada6b8cf-fdd9-4de9-8a4b-5e8fbaaf995d.1869334						unc.edu.ada6b8cf-fdd9-4de9-8a4b-5e8fbaaf995d.1869334	TCGA-AA-3511-01A-21R-1839-07
							unc.edu.ae0b0540-fcb6-4c9e-8835-2cb24933a01f.1875334						unc.edu.ae0b0540-fcb6-4c9e-8835-2cb24933a01f.1875334	TCGA-AD-6548-01A-11R-1839-07
							unc.edu.ae6c345c-c825-4925-b597-816f4819894e.1596672						unc.edu.ae6c345c-c825-4925-b597-816f4819894e.1596672	TCGA-AA-A00Z-01A-01R-A002-07
							unc.edu.aee9c56c-b7fc-4fa1-9c77-08087dbe0169.1597359						unc.edu.aee9c56c-b7fc-4fa1-9c77-08087dbe0169.1597359	TCGA-AA-3518-01A-02R-0826-07
							unc.edu.aefb693b-0af3-44fa-96b4-260964a33d45.1621346						unc.edu.aefb693b-0af3-44fa-96b4-260964a33d45.1621346	TCGA-AA-A02F-01A-01R-A089-07
							unc.edu.af976606-3e8a-4f8e-85c4-5773a4c65756.1600659						unc.edu.af976606-3e8a-4f8e-85c4-5773a4c65756.1600659	TCGA-AA-3968-01A-01R-1022-07
							unc.edu.afac17a3-d4bc-4fbd-bc8e-0847dffe8dd2.1615793						unc.edu.afac17a3-d4bc-4fbd-bc8e-0847dffe8dd2.1615793	TCGA-AA-A03F-01A-11R-A16W-07
							unc.edu.b0617934-4319-4d0c-aac4-c004349926f7.1782725						unc.edu.b0617934-4319-4d0c-aac4-c004349926f7.1782725	TCGA-A6-5659-01A-01R-1653-07
							unc.edu.b10417c8-5074-4051-b6cf-3eb5eb532bf1.1616806						unc.edu.b10417c8-5074-4051-b6cf-3eb5eb532bf1.1616806	TCGA-AA-3542-01A-02R-1873-07
							unc.edu.b16349cb-2b41-4235-b20f-116b8c71604f.1875315						unc.edu.b16349cb-2b41-4235-b20f-116b8c71604f.1875315	TCGA-AZ-6603-01A-11R-1839-07
							unc.edu.b1a08390-b233-490f-8b9c-bb7ca78e6cab.1783235						unc.edu.b1a08390-b233-490f-8b9c-bb7ca78e6cab.1783235	TCGA-A6-5660-01A-01R-1653-07
							unc.edu.b254c0ed-6844-4298-89a9-d436a0c38ca8.2121736						unc.edu.b254c0ed-6844-4298-89a9-d436a0c38ca8.2121736	TCGA-NH-A50V-01A-11R-A28H-07
							unc.edu.b2a99408-7ba1-40d7-8338-dc8c07d65aef.2305136						unc.edu.b2a99408-7ba1-40d7-8338-dc8c07d65aef.2305136	TCGA-A6-2686-11A-01R-A32Z-07
							unc.edu.b2e2c315-da03-4a82-82c5-06343b7e0ad3.2433451						unc.edu.b2e2c315-da03-4a82-82c5-06343b7e0ad3.2433451	TCGA-NH-A50U-01A-33R-A37K-07
							unc.edu.b404de5b-49c7-4ace-b423-6a46e6378d3e.1875055						unc.edu.b404de5b-49c7-4ace-b423-6a46e6378d3e.1875055	TCGA-CM-5863-01A-21R-1839-07
							unc.edu.b4379a0c-74e3-4e5f-a790-b7a86acdaa44.1615777						unc.edu.b4379a0c-74e3-4e5f-a790-b7a86acdaa44.1615777	TCGA-AA-3544-01A-01R-1873-07
							unc.edu.b4bd08ed-0e1b-469e-a29c-fd3b536f1763.1593244						unc.edu.b4bd08ed-0e1b-469e-a29c-fd3b536f1763.1593244	TCGA-AA-3867-01A-01R-1022-07
							unc.edu.b4fe4472-ff04-497b-bd11-f9bab81b2062.1802613						unc.edu.b4fe4472-ff04-497b-bd11-f9bab81b2062.1802613	TCGA-AD-5900-01A-11R-1653-07
							unc.edu.b5c76f1d-1ded-40da-92df-06b7dc2f0e2c.1595747						unc.edu.b5c76f1d-1ded-40da-92df-06b7dc2f0e2c.1595747	TCGA-AA-A00E-01A-01R-A002-07
							unc.edu.b63c5cf4-5e75-498e-b08f-ceb835b71182.1623676						unc.edu.b63c5cf4-5e75-498e-b08f-ceb835b71182.1623676	TCGA-A6-2684-01A-01R-1410-07
							unc.edu.b63c5cf4-5e75-498e-b08f-ceb835b71182.1783163						unc.edu.b63c5cf4-5e75-498e-b08f-ceb835b71182.1783163	TCGA-A6-2684-01A-01R-1410-07
							unc.edu.b7f8e77d-8de7-41e6-889e-c6780a214543.1876692						unc.edu.b7f8e77d-8de7-41e6-889e-c6780a214543.1876692	TCGA-AZ-6608-01A-11R-1839-07
							unc.edu.b8290920-9642-4137-ad13-88590a6694e8.2283596						unc.edu.b8290920-9642-4137-ad13-88590a6694e8.2283596	TCGA-A6-2671-11A-01R-A32Z-07
							unc.edu.b84b00dc-8f6c-4fed-b820-62b7f38a5376.1811849						unc.edu.b84b00dc-8f6c-4fed-b820-62b7f38a5376.1811849	TCGA-D5-6927-01A-21R-1928-07
							unc.edu.b91e601e-6aaa-4ad9-86c9-92f96bb2c6fe.1812410						unc.edu.b91e601e-6aaa-4ad9-86c9-92f96bb2c6fe.1812410	TCGA-F4-6855-01A-11R-1928-07
							unc.edu.b9437781-a608-4e94-83cd-0b4531e7f74b.1866363						unc.edu.b9437781-a608-4e94-83cd-0b4531e7f74b.1866363	TCGA-AD-6889-01A-11R-1928-07
							unc.edu.b968551d-6bca-4ebb-b16c-b25132be0965.2217077						unc.edu.b968551d-6bca-4ebb-b16c-b25132be0965.2217077	TCGA-AD-6963-01A-11R-1928-07
							unc.edu.ba28ba04-d709-48c8-bd20-2b036ef54e2c.1965722						unc.edu.ba28ba04-d709-48c8-bd20-2b036ef54e2c.1965722	TCGA-AZ-6598-11A-01R-1774-07
							unc.edu.ba4c5bb6-117d-473e-8be9-4223e498b82a.1588155						unc.edu.ba4c5bb6-117d-473e-8be9-4223e498b82a.1588155	TCGA-AA-3831-01A-01R-0905-07
							unc.edu.bac65746-cf47-4ad3-ae4c-e4d3d967059c.1589809						unc.edu.bac65746-cf47-4ad3-ae4c-e4d3d967059c.1589809	TCGA-AA-3524-01A-02R-0821-07
							unc.edu.bac7f8ed-938d-4827-8180-d06ce460aa61.1813028						unc.edu.bac7f8ed-938d-4827-8180-d06ce460aa61.1813028	TCGA-D5-6926-01A-11R-1928-07
							unc.edu.bcb942c5-e4d6-4e27-898c-90d1b8b3f19a.1593498						unc.edu.bcb942c5-e4d6-4e27-898c-90d1b8b3f19a.1593498	TCGA-AA-3973-01A-01R-1022-07
							unc.edu.bcf523e4-6976-4f82-8d83-e0d926d0b100.1875080						unc.edu.bcf523e4-6976-4f82-8d83-e0d926d0b100.1875080	TCGA-AZ-4616-01A-21R-1839-07
							unc.edu.bdbeb4d2-aa03-492f-b43c-8b1c49d5b0ee.1794152						unc.edu.bdbeb4d2-aa03-492f-b43c-8b1c49d5b0ee.1794152	TCGA-A6-6141-01A-11R-1774-07
							unc.edu.bdc1a526-c832-4104-b458-7c710357663e.1593591						unc.edu.bdc1a526-c832-4104-b458-7c710357663e.1593591	TCGA-AA-3869-01A-01R-1022-07
							unc.edu.bdc32766-c722-43b9-946b-5204fd535f87.1804224						unc.edu.bdc32766-c722-43b9-946b-5204fd535f87.1804224	TCGA-A6-5659-11A-01R-1653-07
							unc.edu.be646d0d-d5a6-478b-a3eb-71142d84c884.1864629						unc.edu.be646d0d-d5a6-478b-a3eb-71142d84c884.1864629	TCGA-AZ-6598-01A-11R-1774-07
							unc.edu.bec43388-f9ec-4039-84ad-6d1a0f557922.1972809						unc.edu.bec43388-f9ec-4039-84ad-6d1a0f557922.1972809	TCGA-AZ-6601-01A-11R-1774-07
							unc.edu.bec98631-8daf-4f90-a095-485b8078e4d6.1784301						unc.edu.bec98631-8daf-4f90-a095-485b8078e4d6.1784301	TCGA-D5-6533-01A-11R-1723-07
							unc.edu.bfb9ee8a-2743-43e5-80a0-bd0f3c6f4cf2.1965780						unc.edu.bfb9ee8a-2743-43e5-80a0-bd0f3c6f4cf2.1965780	TCGA-AA-3518-11A-01R-1672-07
							unc.edu.c0dfbc46-52e7-454f-8cca-ac933ed31789.1784942						unc.edu.c0dfbc46-52e7-454f-8cca-ac933ed31789.1784942	TCGA-AA-3660-11A-01R-1723-07
							unc.edu.c1101cac-e120-44ea-aa0f-d70f7bf4f837.2217803						unc.edu.c1101cac-e120-44ea-aa0f-d70f7bf4f837.2217803	TCGA-AA-3697-11A-01R-1723-07
							unc.edu.c18465ae-447d-46c8-8b54-0156ab502265.1621854						unc.edu.c18465ae-447d-46c8-8b54-0156ab502265.1621854	TCGA-AA-3495-01A-01R-1410-07
							unc.edu.c18465ae-447d-46c8-8b54-0156ab502265.1783430						unc.edu.c18465ae-447d-46c8-8b54-0156ab502265.1783430	TCGA-AA-3495-01A-01R-1410-07
							unc.edu.c229d778-b9e2-430e-a9b7-789174c347a2.1588427						unc.edu.c229d778-b9e2-430e-a9b7-789174c347a2.1588427	TCGA-AA-3552-01A-01R-0821-07
							unc.edu.c2efab4d-b20e-4a90-aeb1-3dfe9a4662ea.1647386						unc.edu.c2efab4d-b20e-4a90-aeb1-3dfe9a4662ea.1647386	TCGA-AA-A01D-01A-01R-A00A-07
							unc.edu.c30ce88d-5dff-4503-b090-01b4b6aa0b80.1619193						unc.edu.c30ce88d-5dff-4503-b090-01b4b6aa0b80.1619193	TCGA-CM-4746-01A-01R-1410-07
							unc.edu.c3a004b4-f231-4be4-9738-2f3b6290598f.1589471						unc.edu.c3a004b4-f231-4be4-9738-2f3b6290598f.1589471	TCGA-AA-A00N-01A-02R-A00A-07
							unc.edu.c428bc7d-84de-46e7-97ad-5994999e183e.1623745						unc.edu.c428bc7d-84de-46e7-97ad-5994999e183e.1623745	TCGA-AZ-4684-01A-01R-1410-07
							unc.edu.c428bc7d-84de-46e7-97ad-5994999e183e.1805215						unc.edu.c428bc7d-84de-46e7-97ad-5994999e183e.1805215	TCGA-AZ-4684-01A-01R-1410-07
							unc.edu.c4356a34-5215-4703-9671-d7ce0d83cf9d.1592870						unc.edu.c4356a34-5215-4703-9671-d7ce0d83cf9d.1592870	TCGA-AA-3520-01A-01R-0821-07
							unc.edu.c479f86b-22b4-420d-9177-91551f60a907.1784230						unc.edu.c479f86b-22b4-420d-9177-91551f60a907.1784230	TCGA-D5-6530-01A-11R-1723-07
							unc.edu.c4bd435f-a171-401b-abc5-1d90b03e2d9b.1869452						unc.edu.c4bd435f-a171-401b-abc5-1d90b03e2d9b.1869452	TCGA-A6-6651-01A-21R-1839-07
							unc.edu.c4cf1805-5b53-4c99-acf4-9cf0fd813d88.1962707						unc.edu.c4cf1805-5b53-4c99-acf4-9cf0fd813d88.1962707	TCGA-G4-6627-01A-11R-1774-07
							unc.edu.c613bc10-0db1-46eb-bc19-63773536ea6b.1592477						unc.edu.c613bc10-0db1-46eb-bc19-63773536ea6b.1592477	TCGA-AA-3989-01A-01R-1022-07
							unc.edu.c6312f6d-cc5f-4a05-a9de-e1063505d29b.2033961						unc.edu.c6312f6d-cc5f-4a05-a9de-e1063505d29b.2033961	TCGA-G4-6299-01A-11R-1774-07
							unc.edu.c652af72-7b8a-4ea9-ab5c-1cf0e8cc9a95.1591200						unc.edu.c652af72-7b8a-4ea9-ab5c-1cf0e8cc9a95.1591200	TCGA-AA-3875-01A-01R-0905-07
							unc.edu.c6652862-6909-4778-8b3b-9db4cee801b6.1862008						unc.edu.c6652862-6909-4778-8b3b-9db4cee801b6.1862008	TCGA-F4-6703-01A-11R-1839-07
							unc.edu.c673cfcd-b99f-4c5d-a2db-5d0f360b8723.2316359						unc.edu.c673cfcd-b99f-4c5d-a2db-5d0f360b8723.2316359	TCGA-D5-7000-01A-11R-A32Z-07
							unc.edu.c6c4fe3a-44a1-426d-92e9-5156b1db2aa2.1615494						unc.edu.c6c4fe3a-44a1-426d-92e9-5156b1db2aa2.1615494	TCGA-AA-3548-01A-01R-1873-07
							unc.edu.c71d1986-7539-4044-a257-4018fb985107.2216874						unc.edu.c71d1986-7539-4044-a257-4018fb985107.2216874	TCGA-D5-6920-01A-11R-1928-07
							unc.edu.c73b5974-5e67-41c9-b2c9-b38420465112.2282752						unc.edu.c73b5974-5e67-41c9-b2c9-b38420465112.2282752	TCGA-AA-A02Y-01A-43R-A32Y-07
							unc.edu.c802ea4d-922b-4a14-a74d-95f3ca10f9a3.1783942						unc.edu.c802ea4d-922b-4a14-a74d-95f3ca10f9a3.1783942	TCGA-AY-5543-01A-01R-1653-07
							unc.edu.c809549e-bd06-4b47-a3ff-dd2dbb2dfd2c.1782504						unc.edu.c809549e-bd06-4b47-a3ff-dd2dbb2dfd2c.1782504	TCGA-G4-6295-01A-11R-1723-07
							unc.edu.c90eedc2-4b27-479c-b857-9a19267164dc.1804475						unc.edu.c90eedc2-4b27-479c-b857-9a19267164dc.1804475	TCGA-A6-5662-11A-01R-1653-07
							unc.edu.c9ebb6d9-fbc9-44ae-9964-89d7c7db66f3.1600886						unc.edu.c9ebb6d9-fbc9-44ae-9964-89d7c7db66f3.1600886	TCGA-AA-3979-01A-01R-1022-07
							unc.edu.ca3a2e76-9000-490b-8816-a6eda2774d7b.1590610						unc.edu.ca3a2e76-9000-490b-8816-a6eda2774d7b.1590610	TCGA-AA-3984-01A-02R-1022-07
							unc.edu.caa3723b-04fc-4269-9df3-227a3f131f10.1782676						unc.edu.caa3723b-04fc-4269-9df3-227a3f131f10.1782676	TCGA-AM-5821-01A-01R-1653-07
							unc.edu.cad5af5b-fae9-49a6-aef4-ca2da058a6a8.1600265						unc.edu.cad5af5b-fae9-49a6-aef4-ca2da058a6a8.1600265	TCGA-AA-3842-01A-01R-1022-07
							unc.edu.cada672a-6826-4fa4-8e96-73c11844bfee.1862078						unc.edu.cada672a-6826-4fa4-8e96-73c11844bfee.1862078	TCGA-F4-6704-01A-11R-1839-07
							unc.edu.caf2f9a3-64ca-44a0-bb55-23f5f50ed6a9.1623127						unc.edu.caf2f9a3-64ca-44a0-bb55-23f5f50ed6a9.1623127	TCGA-CM-4747-01A-01R-1410-07
							unc.edu.caf2f9a3-64ca-44a0-bb55-23f5f50ed6a9.1794013						unc.edu.caf2f9a3-64ca-44a0-bb55-23f5f50ed6a9.1794013	TCGA-CM-4747-01A-01R-1410-07
							unc.edu.cb1e7865-b10c-4dcb-95db-537f3c53ffb5.1593173						unc.edu.cb1e7865-b10c-4dcb-95db-537f3c53ffb5.1593173	TCGA-AA-3950-01A-02R-1022-07
							unc.edu.cb38e7b1-bb8f-4377-a418-f5b2e89af864.1588946						unc.edu.cb38e7b1-bb8f-4377-a418-f5b2e89af864.1588946	TCGA-AA-3966-01A-01R-1113-07
							unc.edu.cbd09825-5118-4f55-b032-efced3e3699a.1727426						unc.edu.cbd09825-5118-4f55-b032-efced3e3699a.1727426	TCGA-DM-A0X9-01A-11R-A155-07
							unc.edu.cbf0b795-ee73-4508-b82d-aab2b21a4f0e.2305361						unc.edu.cbf0b795-ee73-4508-b82d-aab2b21a4f0e.2305361	TCGA-CM-4744-01A-01R-A32Z-07
							unc.edu.cc94423e-9972-41f1-8c19-445567981b79.1591169						unc.edu.cc94423e-9972-41f1-8c19-445567981b79.1591169	TCGA-AA-3848-01A-01R-0905-07
							unc.edu.cde3355b-7452-4c37-a39d-19caa96030d6.1593157						unc.edu.cde3355b-7452-4c37-a39d-19caa96030d6.1593157	TCGA-AA-A02J-01A-01R-A00A-07
							unc.edu.ce5ac357-df4c-4dc3-b899-55328a21dc18.1784032						unc.edu.ce5ac357-df4c-4dc3-b899-55328a21dc18.1784032	TCGA-CM-6167-01A-11R-1653-07
							unc.edu.ceb8591f-6ef7-46f2-b140-12d27652ccfc.1588810						unc.edu.ceb8591f-6ef7-46f2-b140-12d27652ccfc.1588810	TCGA-AA-3994-01A-01R-1113-07
							unc.edu.d13cde5b-7e54-46fb-b416-e6c2f5687b8e.1620348						unc.edu.d13cde5b-7e54-46fb-b416-e6c2f5687b8e.1620348	TCGA-AA-3494-01A-01R-1410-07
							unc.edu.d1bd0d22-fcf9-41c8-952b-1f99a95c2de8.1601131						unc.edu.d1bd0d22-fcf9-41c8-952b-1f99a95c2de8.1601131	TCGA-AA-3821-01A-01R-1022-07
							unc.edu.d2580e75-3a28-443d-916e-d689f97d6962.1783828						unc.edu.d2580e75-3a28-443d-916e-d689f97d6962.1783828	TCGA-G4-6298-01A-11R-1723-07
							unc.edu.d283ed4c-330c-41a9-accd-e73fc689d94a.1812954						unc.edu.d283ed4c-330c-41a9-accd-e73fc689d94a.1812954	TCGA-AD-6901-01A-11R-1928-07
							unc.edu.d28cd72f-27c3-4bea-bfc1-233461270a0b.1601861						unc.edu.d28cd72f-27c3-4bea-bfc1-233461270a0b.1601861	TCGA-A6-3807-01A-01R-1022-07
							unc.edu.d337a363-b61e-4ae2-b8e6-27a4c67c18a5.1590213						unc.edu.d337a363-b61e-4ae2-b8e6-27a4c67c18a5.1590213	TCGA-AA-3837-01A-01R-0905-07
							unc.edu.d57626ff-a552-4e9a-a54d-6fbad5be0a74.1875030						unc.edu.d57626ff-a552-4e9a-a54d-6fbad5be0a74.1875030	TCGA-CA-5255-01A-11R-1839-07
							unc.edu.d660ee4f-58f3-4fd9-997a-6a2d0eefa66f.1591201						unc.edu.d660ee4f-58f3-4fd9-997a-6a2d0eefa66f.1591201	TCGA-AA-3534-01A-01R-0821-07
							unc.edu.d6a97e51-7737-4ef4-82ff-f4e27a0bdd8e.2432198						unc.edu.d6a97e51-7737-4ef4-82ff-f4e27a0bdd8e.2432198	TCGA-NH-A6GA-01A-11R-A37K-07
							unc.edu.d6ef59bf-3da0-4399-842c-3067f53d2f4f.1783641						unc.edu.d6ef59bf-3da0-4399-842c-3067f53d2f4f.1783641	TCGA-D5-5541-01A-01R-1653-07
							unc.edu.d7632cab-ab0e-4a4c-a051-0bb8965918ff.2257643						unc.edu.d7632cab-ab0e-4a4c-a051-0bb8965918ff.2257643	TCGA-DM-A28A-01A-21R-A32Y-07
							unc.edu.d7f5f29d-7f8c-4746-aa05-cf9803ee3e9e.1875117						unc.edu.d7f5f29d-7f8c-4746-aa05-cf9803ee3e9e.1875117	TCGA-CK-6748-01A-11R-1839-07
							unc.edu.d848fe92-a3fc-43a1-98e7-43e31155f27e.1812181						unc.edu.d848fe92-a3fc-43a1-98e7-43e31155f27e.1812181	TCGA-D5-6929-01A-31R-1928-07
							unc.edu.d8def559-0b6a-439f-aa27-735443e1d12c.1595021						unc.edu.d8def559-0b6a-439f-aa27-735443e1d12c.1595021	TCGA-AA-3844-01A-01R-1022-07
							unc.edu.de926d40-12cd-4aba-bb2e-10d2f7768f49.1875264						unc.edu.de926d40-12cd-4aba-bb2e-10d2f7768f49.1875264	TCGA-CA-6716-01A-11R-1839-07
							unc.edu.df2f08c6-d160-46af-aafa-f6c7886f3a92.1796415						unc.edu.df2f08c6-d160-46af-aafa-f6c7886f3a92.1796415	TCGA-A6-6140-01A-11R-1774-07
							unc.edu.df99cfd8-0e22-4c24-b8e6-038fb8a9c1b8.2121993						unc.edu.df99cfd8-0e22-4c24-b8e6-038fb8a9c1b8.2121993	TCGA-A6-A565-01A-31R-A28H-07
							unc.edu.e02bd3ae-f273-4ec0-b6a6-8e469c440b07.1861964						unc.edu.e02bd3ae-f273-4ec0-b6a6-8e469c440b07.1861964	TCGA-CM-6679-01A-11R-1839-07
							unc.edu.e108b927-32dc-4934-95ed-5e8d3fd8a83c.1621572						unc.edu.e108b927-32dc-4934-95ed-5e8d3fd8a83c.1621572	TCGA-AA-A01R-01A-21R-A083-07
							unc.edu.e11b286b-e614-4ab3-8ad0-002a183dcb94.1794772						unc.edu.e11b286b-e614-4ab3-8ad0-002a183dcb94.1794772	TCGA-CM-6166-01A-11R-1653-07
							unc.edu.e1522cf2-53d1-485b-bf05-0f06194da23e.2148275						unc.edu.e1522cf2-53d1-485b-bf05-0f06194da23e.2148275	TCGA-QG-A5YX-01A-11R-A28H-07
							unc.edu.e1921d3b-cb2c-4a65-8cd9-07268cc10903.1620648						unc.edu.e1921d3b-cb2c-4a65-8cd9-07268cc10903.1620648	TCGA-A6-2685-01A-01R-1410-07
							unc.edu.e1921d3b-cb2c-4a65-8cd9-07268cc10903.1783007						unc.edu.e1921d3b-cb2c-4a65-8cd9-07268cc10903.1783007	TCGA-A6-2685-01A-01R-1410-07
							unc.edu.e19e34f1-f609-4cfc-8500-c013c270e81b.2432090						unc.edu.e19e34f1-f609-4cfc-8500-c013c270e81b.2432090	TCGA-NH-A5IV-01A-42R-A37K-07
							unc.edu.e2a5570a-2ef4-4e5b-9a70-eee96b1aedf9.1864922						unc.edu.e2a5570a-2ef4-4e5b-9a70-eee96b1aedf9.1864922	TCGA-F4-6570-01A-11R-1774-07
							unc.edu.e2e46f4c-b069-4c80-9ff0-ec6d45e14fb7.1803017						unc.edu.e2e46f4c-b069-4c80-9ff0-ec6d45e14fb7.1803017	TCGA-CA-5797-01A-01R-1653-07
							unc.edu.e35d643d-003d-4eed-88ce-65b7d4ba5a92.1782569						unc.edu.e35d643d-003d-4eed-88ce-65b7d4ba5a92.1782569	TCGA-G4-6311-01A-11R-1723-07
							unc.edu.e4a168d2-b3ca-47c3-af94-93c4a6d90560.1803114						unc.edu.e4a168d2-b3ca-47c3-af94-93c4a6d90560.1803114	TCGA-D5-5539-01A-01R-1653-07
							unc.edu.e4a881ab-362f-4ddc-a80f-2d4eb2a96258.1782917						unc.edu.e4a881ab-362f-4ddc-a80f-2d4eb2a96258.1782917	TCGA-G4-6320-01A-11R-1723-07
							unc.edu.e4c9e94b-f19d-47fc-867f-240745c556b8.1875807						unc.edu.e4c9e94b-f19d-47fc-867f-240745c556b8.1875807	TCGA-CA-5254-01A-21R-1839-07
							unc.edu.e4d3986d-f3bd-44c2-a850-b72571bf0215.1616108						unc.edu.e4d3986d-f3bd-44c2-a850-b72571bf0215.1616108	TCGA-AA-A01T-01A-21R-A16W-07
							unc.edu.e4eaae39-90e1-4900-af4c-f9211149a4f5.1804609						unc.edu.e4eaae39-90e1-4900-af4c-f9211149a4f5.1804609	TCGA-CM-6162-01A-11R-1653-07
							unc.edu.e5564429-a34d-457a-a1be-face4ad57adc.1601810						unc.edu.e5564429-a34d-457a-a1be-face4ad57adc.1601810	TCGA-AA-A004-01A-01R-A00A-07
							unc.edu.e578bc5f-42e0-488e-9c6a-f017c455ef4d.1811546						unc.edu.e578bc5f-42e0-488e-9c6a-f017c455ef4d.1811546	TCGA-G4-6304-01A-11R-1928-07
							unc.edu.e5a1aad9-6d5d-4590-84b0-f719b7fb33a5.1784444						unc.edu.e5a1aad9-6d5d-4590-84b0-f719b7fb33a5.1784444	TCGA-CM-5349-01A-21R-1723-07
							unc.edu.e60b2b3b-cffb-408c-ae50-019b8debcd15.1589040						unc.edu.e60b2b3b-cffb-408c-ae50-019b8debcd15.1589040	TCGA-AA-3858-01A-01R-0905-07
							unc.edu.e63057bc-ca98-4d72-8097-1c1fb2d19882.1869464						unc.edu.e63057bc-ca98-4d72-8097-1c1fb2d19882.1869464	TCGA-AA-3496-01A-21R-1839-07
							unc.edu.e647189e-6d18-47ff-a7dd-2419407f51f9.2216744						unc.edu.e647189e-6d18-47ff-a7dd-2419407f51f9.2216744	TCGA-D5-6898-01A-11R-1928-07
							unc.edu.e65f71d8-1a24-403a-ab17-8a97ceeb18b1.1591093						unc.edu.e65f71d8-1a24-403a-ab17-8a97ceeb18b1.1591093	TCGA-AA-3517-01A-01R-0821-07
							unc.edu.e6f79fed-fbb6-476a-92c1-f71424a55737.2246590						unc.edu.e6f79fed-fbb6-476a-92c1-f71424a55737.2246590	TCGA-AA-A02K-01A-03R-A32Y-07
							unc.edu.e931ef71-b983-438e-8fce-d08b3d37fb61.1804776						unc.edu.e931ef71-b983-438e-8fce-d08b3d37fb61.1804776	TCGA-CM-6163-01A-11R-1653-07
							unc.edu.ea40f663-3f52-4efe-98a4-7fe321aa4964.1783687						unc.edu.ea40f663-3f52-4efe-98a4-7fe321aa4964.1783687	TCGA-D5-6539-01A-11R-1723-07
							unc.edu.ea57dbc8-b1d0-41ba-8f73-729ef0a4147b.1868653						unc.edu.ea57dbc8-b1d0-41ba-8f73-729ef0a4147b.1868653	TCGA-AA-3511-11A-01R-1839-07
							unc.edu.ea5f9e01-89a4-4129-beb8-923c8561850a.1592855						unc.edu.ea5f9e01-89a4-4129-beb8-923c8561850a.1592855	TCGA-A6-2674-01A-02R-0821-07
							unc.edu.ea7cf4ad-ec51-4734-b75e-aa196c870d24.1860937						unc.edu.ea7cf4ad-ec51-4734-b75e-aa196c870d24.1860937	TCGA-CM-6675-01A-11R-1839-07
							unc.edu.ec575115-1302-4b57-afc0-8dcbb47c0b41.1784438						unc.edu.ec575115-1302-4b57-afc0-8dcbb47c0b41.1784438	TCGA-D5-6531-01A-11R-1723-07
							unc.edu.ecf0b608-fed2-4082-a936-8f9cf510be99.1802153						unc.edu.ecf0b608-fed2-4082-a936-8f9cf510be99.1802153	TCGA-CM-5861-01A-01R-1653-07
							unc.edu.ecf539d8-a411-43d8-8ce4-97a19c6ed6c5.1782994						unc.edu.ecf539d8-a411-43d8-8ce4-97a19c6ed6c5.1782994	TCGA-AM-5820-01A-01R-1653-07
							unc.edu.edb12ff7-a099-4b48-a734-eee8e6e1b6a7.1722621						unc.edu.edb12ff7-a099-4b48-a734-eee8e6e1b6a7.1722621	TCGA-DM-A0XF-01A-11R-A155-07
							unc.edu.ee1ed607-fb29-4475-9767-37a80ec7cdcd.1804035						unc.edu.ee1ed607-fb29-4475-9767-37a80ec7cdcd.1804035	TCGA-CM-6169-01A-11R-1653-07
							unc.edu.ee2d17da-c7dd-4240-a45f-23e52418be3a.1783973						unc.edu.ee2d17da-c7dd-4240-a45f-23e52418be3a.1783973	TCGA-G4-6297-01A-11R-1723-07
							unc.edu.ee5a01f3-fd56-467d-bbbc-b1c3cd373138.1972948						unc.edu.ee5a01f3-fd56-467d-bbbc-b1c3cd373138.1972948	TCGA-AZ-6600-01A-11R-1774-07
							unc.edu.ee650e88-f485-4dae-aa97-0775d9b0a7bf.1784555						unc.edu.ee650e88-f485-4dae-aa97-0775d9b0a7bf.1784555	TCGA-AA-3697-01A-01R-1723-07
							unc.edu.ee944fbe-c1de-4060-b05f-81cde4ec0c27.1592993						unc.edu.ee944fbe-c1de-4060-b05f-81cde4ec0c27.1592993	TCGA-AA-3815-01A-01R-1022-07
							unc.edu.efa86085-aef8-4a13-8f60-678c69947c0a.1590028						unc.edu.efa86085-aef8-4a13-8f60-678c69947c0a.1590028	TCGA-AA-3986-01A-02R-1022-07
							unc.edu.f017e087-41c2-495b-82bd-8d425a4aacf4.1804614						unc.edu.f017e087-41c2-495b-82bd-8d425a4aacf4.1804614	TCGA-AZ-5403-01A-01R-1653-07
							unc.edu.f084bc5c-8949-4b41-820f-b9f3602cedb9.1596647						unc.edu.f084bc5c-8949-4b41-820f-b9f3602cedb9.1596647	TCGA-AA-A00W-01A-01R-A002-07
							unc.edu.f0c640c5-2779-4d91-8244-9d2d39d83790.2283678						unc.edu.f0c640c5-2779-4d91-8244-9d2d39d83790.2283678	TCGA-A6-2678-11A-01R-A32Z-07
							unc.edu.f1e06c46-dbe7-4e9c-9a9b-e37e9d5b8deb.1783187						unc.edu.f1e06c46-dbe7-4e9c-9a9b-e37e9d5b8deb.1783187	TCGA-G4-6302-01A-11R-1723-07
							unc.edu.f26b8f5b-d948-4d2c-a318-928e6f1f6d40.1861037						unc.edu.f26b8f5b-d948-4d2c-a318-928e6f1f6d40.1861037	TCGA-CA-6719-01A-11R-1839-07
							unc.edu.f2bc7947-a557-4bdf-a777-71bd3a63b23d.2217650						unc.edu.f2bc7947-a557-4bdf-a777-71bd3a63b23d.2217650	TCGA-D5-6922-01A-11R-1928-07
							unc.edu.f2cc3ef8-61a0-48f3-bef4-04cd0820c331.1593861						unc.edu.f2cc3ef8-61a0-48f3-bef4-04cd0820c331.1593861	TCGA-AA-3980-01A-02R-1022-07
							unc.edu.f334d507-bf76-4cd0-80eb-6135b697b9e9.1861472						unc.edu.f334d507-bf76-4cd0-80eb-6135b697b9e9.1861472	TCGA-AZ-6607-01A-11R-1839-07
							unc.edu.f387e5e5-1c1f-44f3-85a5-eb470b36d49a.1588156						unc.edu.f387e5e5-1c1f-44f3-85a5-eb470b36d49a.1588156	TCGA-AA-3854-01A-01R-0905-07
							unc.edu.f45cca58-c48d-4152-bb36-7e5ee0fe2f89.1593341						unc.edu.f45cca58-c48d-4152-bb36-7e5ee0fe2f89.1593341	TCGA-AA-3971-01A-01R-1022-07
							unc.edu.f519f588-4934-4f83-8531-1be7a7f032b6.1597319						unc.edu.f519f588-4934-4f83-8531-1be7a7f032b6.1597319	TCGA-A6-2672-01A-01R-0826-07
							unc.edu.f53cf9e2-dcf1-4b70-b266-284dcf11f492.1874793						unc.edu.f53cf9e2-dcf1-4b70-b266-284dcf11f492.1874793	TCGA-CA-6717-01A-11R-1839-07
							unc.edu.f563a144-d064-4689-9229-972a9073a9a4.1591450						unc.edu.f563a144-d064-4689-9229-972a9073a9a4.1591450	TCGA-AA-3522-01A-01R-0821-07
							unc.edu.f5e7f7ed-c286-4f65-b3ea-e7cd6fab03b2.1864477						unc.edu.f5e7f7ed-c286-4f65-b3ea-e7cd6fab03b2.1864477	TCGA-A6-6653-01A-11R-1774-07
							unc.edu.f62909ce-f6f3-4a11-be01-4bf582e3ddb8.1864897						unc.edu.f62909ce-f6f3-4a11-be01-4bf582e3ddb8.1864897	TCGA-AD-6895-01A-11R-1928-07
							unc.edu.f6601de6-113d-491f-9f00-f88a2042983a.1597261						unc.edu.f6601de6-113d-491f-9f00-f88a2042983a.1597261	TCGA-AA-3554-01A-01R-0826-07
							unc.edu.f686cc71-5307-49cc-a421-27816e0dc7ae.1782370						unc.edu.f686cc71-5307-49cc-a421-27816e0dc7ae.1782370	TCGA-D5-5540-01A-01R-1653-07
							unc.edu.f6c2138d-a76f-46ea-9b60-4d47f5dcf0fb.1593777						unc.edu.f6c2138d-a76f-46ea-9b60-4d47f5dcf0fb.1593777	TCGA-AA-3710-01A-01R-1022-07
							unc.edu.f73ac22f-0c9c-431e-b899-6ed331de3dec.1587659						unc.edu.f73ac22f-0c9c-431e-b899-6ed331de3dec.1587659	TCGA-AA-3852-01A-01R-0905-07
							unc.edu.f7fb5192-be86-40e7-b7dc-19896b0058b6.1950883						unc.edu.f7fb5192-be86-40e7-b7dc-19896b0058b6.1950883	TCGA-D5-6541-01A-11R-1723-07
							unc.edu.f929a4be-b527-4e99-9b29-ef28d62f0bbb.1862033						unc.edu.f929a4be-b527-4e99-9b29-ef28d62f0bbb.1862033	TCGA-CM-6678-01A-11R-1839-07
							unc.edu.f9410d08-1525-4bf7-9c7c-939a2abe60ae.1811565						unc.edu.f9410d08-1525-4bf7-9c7c-939a2abe60ae.1811565	TCGA-F4-6856-01A-11R-1928-07
							unc.edu.f97f812e-5574-4b75-9b92-3267606f768d.1600990						unc.edu.f97f812e-5574-4b75-9b92-3267606f768d.1600990	TCGA-AA-3861-01A-01R-1022-07
							unc.edu.f9c8fe0e-124c-4099-b1bc-64f856deafeb.1864778						unc.edu.f9c8fe0e-124c-4099-b1bc-64f856deafeb.1864778	TCGA-A6-6781-01A-22R-1928-07
							unc.edu.fa279a9c-78d8-4727-a559-b7eca7a119b8.1971430						unc.edu.fa279a9c-78d8-4727-a559-b7eca7a119b8.1971430	TCGA-D5-6532-01A-11R-1723-07
							unc.edu.faaec742-95ec-4c88-8d88-0807203ca8c5.1596942						unc.edu.faaec742-95ec-4c88-8d88-0807203ca8c5.1596942	TCGA-AA-A00F-01A-01R-A002-07
							unc.edu.fac5986e-a117-420a-8108-655b0d7d39d6.1950066						unc.edu.fac5986e-a117-420a-8108-655b0d7d39d6.1950066	TCGA-DM-A28G-01A-11R-A16W-07
							unc.edu.fbb56fa6-5205-4a92-9154-6f1a3bc6da28.2449241						unc.edu.fbb56fa6-5205-4a92-9154-6f1a3bc6da28.2449241	TCGA-AY-A69D-01A-11R-A37K-07
							unc.edu.fbf405c9-b3de-4e77-b7c2-b97dc8e90e76.1726493						unc.edu.fbf405c9-b3de-4e77-b7c2-b97dc8e90e76.1726493	TCGA-DM-A1DB-01A-11R-A155-07
							unc.edu.fc06e31c-f41b-4eb4-a161-a063eda4e713.1591021						unc.edu.fc06e31c-f41b-4eb4-a161-a063eda4e713.1591021	TCGA-AA-3556-01A-01R-0821-07
							unc.edu.fc7a6327-762f-4e60-aaac-892366afd3dc.1588034						unc.edu.fc7a6327-762f-4e60-aaac-892366afd3dc.1588034	TCGA-AA-3688-01A-01R-0905-07
							unc.edu.fd15315c-9915-4d4f-9bbc-90e7b9cd20ad.1864947						unc.edu.fd15315c-9915-4d4f-9bbc-90e7b9cd20ad.1864947	TCGA-G4-6586-01A-11R-1774-07
							unc.edu.fdcb90a9-34f7-4349-8d5b-93f4830b4f82.1647322						unc.edu.fdcb90a9-34f7-4349-8d5b-93f4830b4f82.1647322	TCGA-AA-A01F-01A-01R-A002-07
							unc.edu.fe4d5eca-9363-4fc5-8f9e-a28b32bb1bbf.1864739						unc.edu.fe4d5eca-9363-4fc5-8f9e-a28b32bb1bbf.1864739	TCGA-AZ-6599-01A-11R-1774-07
							unc.edu.fecdc742-c116-479c-8660-03b122543662.1864875						unc.edu.fecdc742-c116-479c-8660-03b122543662.1864875	TCGA-A6-6652-01A-11R-1774-07
							unc.edu.ff72e5af-02df-4b5c-ac80-69551c78ac73.2256209						unc.edu.ff72e5af-02df-4b5c-ac80-69551c78ac73.2256209	TCGA-DM-A28K-01A-21R-A32Y-07
							unc.edu.ffac8b7c-64ac-429c-800b-fb2a5b6deefe.1591126						unc.edu.ffac8b7c-64ac-429c-800b-fb2a5b6deefe.1591126	TCGA-AA-3529-01A-02R-0821-07

## Sheet: Sheet1
gene_id	T/N
LOC100190940|100190940	587.162
CST1|1469	431.203
MMP7|4316	267.25
COL10A1|1300	178.844
LY6G6D|58530	163.848
KRT80|144501	143.29
CDH3|1001	137.135
NOTUM|147111	133.752
COL11A1|1301	127.052
FABP6|2172	113.915
CLDN2|9075	108.903
KRT23|25984	92.0881
COMP|1311	85.4586
FOXQ1|94234	83.0011
REG1A|5967	78.913
WNT2|7472	71.7205
OTX1|5013	66.876
KRT6B|3854	63.9968
ESM1|11082	62.988
MMP3|4314	57.925
REG1B|5968	57.8937
C6orf223|221416	56.4597
DPEP1|1800	56.4496
TCN1|6947	51.4999
ETV4|2118	50.6418
SLCO1B3|28234	50.6354
KRT17|3872	49.2603
PAH|5053	48.3386
CPNE7|27132	48.3126
PIWIL1|9271	45.1818
KIAA1199|57214	44.0403
GAD1|2571	41.9688
EPHX4|253152	38.16
GRIN2D|2906	38.0687
HTR1D|3352	37.3697
KDM5D|8284	34.3242
CA9|768	34.2928
STRA6|64220	33.7826
PRSS22|64063	33.3741
INHBA|3624	32.5947
RAET1L|154064	32.457
TG|7038	31.8866
GRHL3|57822	30.8138
CLDN1|9076	29.4968
DDN|23109	28.6358
REG3A|5068	27.8979
WT1|7490	27.8188
PDX1|3651	27.4353
MSX2|4488	26.2368
LOC286467|286467	26.204
PLA2G3|50487	26.0203
CHI3L1|1116	25.597
DDX3Y|8653	25.5692
GYLTL1B|120071	25.1566
SALL4|57167	24.5072
C2CD4A|145741	24.1374
IRX5|10265	23.265
CNTD2|79935	23.236
CXCL5|6374	22.9897
WNT7B|7477	22.7543
TLX1|3195	20.9929
VWA2|340706	20.9636
SIM2|6493	20.6914
NKD2|85409	20.6667
NKD1|85407	19.2581
TRIM29|23650	19.2392
ACAN|176	18.782
RPS4Y1|6192	18.7189
MMP1|4312	18.4788
TESC|54997	18.3363
CEL|1056	18.1115
NEK5|341676	18.0725
IL11|3589	17.8531
C2orf70|339778	17.6677
FAP|2191	17.5501
MMP10|4319	17.5126
EIF1AY|9086	17.4483
UCN2|90226	17.2785
EGFL6|25975	17.2216
FAM150A|389658	16.736
S100A2|6273	16.7251
ULBP2|80328	16.6709
PLEKHN1|84069	16.6527
ACSL6|23305	16.4789
BTBD16|118663	16.4684
SLC4A11|83959	16.3704
KLK10|5655	16.2118
MAPK15|225689	15.7382
CGREF1|10669	15.2592
UNC93A|54346	15.1243
SERPINB5|5268	14.7894
CELP|1057	14.6162
IL8|3576	14.5404
FOSL1|8061	14.492
MGC14436|84983	14.3435
ADAM12|8038	14.3335
FAM176A|84141	14.1135
GJB4|127534	14.1015
MMP11|4320	13.9597
TRIB3|57761	13.9478
MDFI|4188	13.8158
CCDC78|124093	13.3625
STK31|56164	13.2816
DSG3|1830	13.206
LRP8|7804	13.2044
TH|7054	12.5712
XIRP1|165904	12.5314
PPEF1|5475	12.3713
KIAA1257|57501	12.2821
FGA|2243	12.2487
CBX2|84733	12.2234
CDRT1|374286	12.0749
ASCL2|430	12.0464
TMEM211|255349	11.9332
RAET1K|646024	11.9204
POU5F1B|5462	11.8943
STC2|8614	11.8385
RPL36A|6173	11.7828
SIX1|6495	11.7434
C19orf59|199675	11.6941
SLC22A11|55867	11.6262
ATG9B|285973	11.5477
NOX4|50507	11.5073
TNFRSF6B|8771	11.4796
HAGHL|84264	11.4366
PAX9|5083	11.3579
COL7A1|1294	11.2854
C17orf96|100170841	11.2491
CYP24A1|1591	11.1153
TM4SF19|116211	11.0958
CTHRC1|115908	11.0702
SLC6A14|11254	11.0401
PRSS1|5644	11.0243
SLCO4A1|28231	10.9699
SLC35D3|340146	10.9422
SH3TC2|79628	10.8988
PPAPDC1A|196051	10.7994
GSDMC|56169	10.6886
SULT2B1|6820	10.6444
SP5|389058	10.5374
TDGF3|6998	10.4476
GRP|2922	10.4195
LRRC36|55282	10.1974
NANOS3|342977	10.1953
SPATA12|353324	10.1079
CSF2|1437	10.0754
CLDN16|10686	10.0713
DUSP9|1852	10.0581
HS6ST2|90161	10.0298
MLXIPL|51085	9.98257
PRR7|80758	9.98047
KLHL35|283212	9.96508
ZIC2|7546	9.92076
PCSK9|255738	9.88785
RNF183|138065	9.80946
EN2|2020	9.7832
DUSP27|92235	9.74195
CCNO|10309	9.71195
SPTBN2|6712	9.68091
PGC|5225	9.67952
MYEOV|26579	9.67687
CXCL3|2921	9.58154
DHRS2|10202	9.53425
TACSTD2|4070	9.46445
TREM1|54210	9.44283
ULBP1|80329	9.39067
GLS2|27165	9.38152
C1orf170|84808	9.32783
KIF26B|55083	9.19567
SLAMF9|89886	9.08412
ADAMTS12|81792	9.05727
APLN|8862	9.00161
TM7SF4|81501	8.96733
CXCL11|6373	8.91242
GUCY1B2|2974	8.80673
RHPN1|114822	8.78761
PLAC4|191585	8.73033
SPP1|6696	8.66555
CLEC5A|23601	8.65232
CXCL1|2919	8.59182
CORIN|10699	8.52801
TGFBI|7045	8.52748
JUB|84962	8.5177
S100P|6286	8.50249
SLC7A5|8140	8.4986
WDR66|144406	8.49595
BAAT|570	8.48782
TNS4|84951	8.45524
C17orf77|146723	8.45388
LOC100127888|100127888	8.40588
PPBP|5473	8.40013
SCD|6319	8.34832
GDF15|9518	8.33793
TFR2|7036	8.31786
PABPC1L|80336	8.31586
SLC6A20|54716	8.31025
LOC92659|92659	8.26694
EVX1|2128	8.20237
TNNT1|7138	8.18471
KISS1|3814	8.10683
TNNT2|7139	8.09373
AMH|268	8.0556
SPTBN5|51332	8.04675
FAM131C|348487	8.03372
HOXB13|10481	7.92239
DSCR6|53820	7.91991
GABRD|2563	7.8928
C17orf93|360205	7.88894
SH2D5|400745	7.84934
CSF3|1440	7.8374
GLYATL1|92292	7.81972
ODAM|54959	7.81896
TNFSF9|8744	7.79657
MSX1|4487	7.77482
PVT1|5820	7.75146
ZFY|7544	7.73619
TMPRSS13|84000	7.72917
TDGF1|6997	7.69661
PKP1|5317	7.64091
AQP9|366	7.63375
CCDC148|130940	7.62809
WISP1|8840	7.61337
UCA1|652995	7.49952
LOC647859|647859	7.47893
PRDM12|59335	7.42339
SRPX2|27286	7.41237
GRIN2B|2904	7.36911
CYP2W1|54905	7.34552
CHST4|10164	7.31698
PRSS33|260429	7.30946
AZGP1|563	7.30296
TNFRSF12A|51330	7.29582
SULT1C2|6819	7.29147
IL23A|51561	7.27393
WBSCR28|135886	7.27087
DNAH2|146754	7.23251
KLC3|147700	7.21919
SFRP4|6424	7.13896
IL24|11009	7.13687
HOXD13|3239	7.12883
KRT7|3855	7.08679
FAM40B|57464	6.98134
USP9Y|8287	6.92564
CYP2D7P1|1564	6.89614
LRRC8E|80131	6.83254
C20orf46|55321	6.81221
OLR1|4973	6.79388
TTTY15|64595	6.79319
LGALS7|3963	6.77747
TMEM105|284186	6.72488
DUSP4|1846	6.7152
SLC6A6|6533	6.66888
HAMP|57817	6.66258
CLDN14|23562	6.64231
FJX1|24147	6.63701
MYADML2|255275	6.60195
FUT1|2523	6.5895
GPR3|2827	6.5639
LOC646851|646851	6.54979
CELSR3|1951	6.50707
C1orf180|439927	6.5043
LOC389791|389791	6.46456
CELSR1|9620	6.45451
LOC400696|400696	6.40759
UBD|10537	6.39284
HOMER1|9456	6.37871
TAS2R38|5726	6.36885
LAIR2|3904	6.36088
ABCC2|1244	6.35353
PSAT1|29968	6.35222
ATHL1|80162	6.34966
SHISA2|387914	6.34919
WDR72|256764	6.3436
GJB5|2709	6.33381
NPFFR1|64106	6.29983
BRSK2|9024	6.26944
PHLDA1|22822	6.24667
NXPH4|11247	6.24182
FAM72A|729533	6.22911
IL1A|3552	6.21345
FER1L4|80307	6.21326
FLJ45445|399844	6.19624
VSNL1|7447	6.19403
MEX3A|92312	6.15464
WNT3|7473	6.14345
TMPRSS3|64699	6.10543
KAL1|3730	6.08481
PNPLA3|80339	6.06423
SLC9A7|84679	6.03261
TFAP2A|7020	6.0326
NBPF16|728936	6.00618
ORM1|5004	5.99034
DMRTA2|63950	5.93336
PDZD7|79955	5.93054
SEC14L2|23541	5.91387
GIF|2694	5.91181
C19orf45|374877	5.89788
BMP7|655	5.8717
CCDC19|25790	5.83469
LRRN4|164312	5.8291
C9orf169|375791	5.81627
TRIM74|378108	5.81375
MTHFD1L|25902	5.79784
DSG4|147409	5.78136
PRKY|5616	5.77729
TNNC1|7134	5.75892
NKPD1|284353	5.75043
BGN|633	5.74406
CARD14|79092	5.6948
DBNDD1|79007	5.68352
DNASE1L2|1775	5.66642
NSUN5P1|155400	5.66241
ARNTL2|56938	5.65459
TMEM132A|54972	5.64323
CYorf15A|246126	5.64089
NFE2L3|9603	5.62969
DHDPSL|112817	5.62084
SLC17A9|63910	5.60378
UNC5CL|222643	5.58803
DUOXA2|405753	5.53235
HOXB8|3218	5.50448
SLC13A3|64849	5.50155
NMU|10874	5.4928
SNORD1C|677850	5.48272
ORC6L|23594	5.4661
HEPHL1|341208	5.46194
MFAP2|4237	5.38164
TP73|7161	5.37972
LOC440925|440925	5.3754
RPLP0P2|113157	5.37211
CXCL2|2920	5.37182
ANKRD13B|124930	5.37139
VSIG8|391123	5.3664
TERC|7012	5.36156
FAM157A|728262	5.35687
ATAD3C|219293	5.34757
BOP1|23246	5.34445
ABCA12|26154	5.34289
C19orf26|255057	5.34245
GSDMA|284110	5.33172
C9orf117|286207	5.31878
MYOM3|127294	5.31494
UCN|7349	5.30914
DGAT2|84649	5.27588
DNAH5|1767	5.26963
LY6G6C|80740	5.26594
SLC28A3|64078	5.22676
ALOXE3|59344	5.22442
RASSF10|644943	5.22236
OXTR|5021	5.22054
GJC3|349149	5.22045
EREG|2069	5.2094
TRIP13|9319	5.20803
DSG1|1828	5.20319
SLC7A11|23657	5.18757
KCNH8|131096	5.18564
IL17A|3605	5.18438
NEBL|10529	5.15835
CYorf15B|84663	5.14184
SHH|6469	5.13954
C7orf68|29923	5.13318
GPR109B|8843	5.12541
ULBP3|79465	5.09623
LMTK3|114783	5.09495
GDPD5|81544	5.08717
SAA2|6289	5.07649
MACC1|346389	5.04342
COL22A1|169044	5.03729
C2orf48|348738	5.0272
MIR17HG|407975	4.99948
RPSAP52|204010	4.99106
GCSH|2653	4.98945
IL17C|27189	4.98271
TEAD4|7004	4.92889
COL27A1|85301	4.89758
CPNE9|151835	4.89609
EGR4|1961	4.89416
NR0B2|8431	4.89388
GOLGA7B|401647	4.88376
OSM|5008	4.88289
C10orf81|79949	4.87709
AKNAD1|254268	4.87204
DOK7|285489	4.8686
TBX15|6913	4.86021
SLC34A3|142680	4.84396
AXIN2|8313	4.8432
CITED1|4435	4.8332
NPW|283869	4.8324
LRRC43|254050	4.8289
GPR89C|728932	4.82746
TIMP1|7076	4.82223
LOC100133161|100133161	4.82102
UHRF1|29128	4.82061
TLX1NB|100038246	4.8131
ALDH3B2|222	4.80115
KIAA1549|57670	4.79276
TSPO2|222642	4.78877
KLK11|11012	4.78432
PACSIN3|29763	4.76922
RAB36|9609	4.7638
WFDC10B|280664	4.7636
KISS1R|84634	4.7475
IGFL2|147920	4.74649
LOC100134868|100134868	4.74411
KIF4B|285643	4.73738
SSTR5|6755	4.73006
FOLR1|2348	4.71277
ACCN2|41	4.69181
ANLN|54443	4.67869
S100A5|6276	4.65723
PRDM13|59336	4.64519
SRMS|6725	4.64108
UTY|7404	4.63596
LGR5|8549	4.62996
C2orf27A|29798	4.62402
THBS2|7058	4.61536
WNT8B|7479	4.60776
CXCL6|6372	4.60129
KCNK9|51305	4.5886
FOXD1|2297	4.58714
C1orf135|79000	4.58702
ATP6V1C2|245973	4.58413
CCDC150|284992	4.57416
RGS16|6004	4.57268
CAMKV|79012	4.57249
GJA3|2700	4.56848
MPP6|51678	4.56703
AMBP|259	4.55603
GRHL1|29841	4.54667
SPDYE2|441273	4.53783
STC1|6781	4.52452
SERPIND1|3053	4.52302
R3HDML|140902	4.52295
COL1A1|1277	4.52026
AREG|374	4.51367
SLC22A3|6581	4.51206
FAM3B|54097	4.50512
MGC16121|84848	4.50335
PTP4A3|11156	4.49729
C11orf82|220042	4.48614
CDC25B|994	4.48597
ZNF695|57116	4.48056
RACGAP1P|83956	4.47941
LOC613037|613037	4.47815
PPM1H|57460	4.47507
UBE2S|27338	4.46868
EDAR|10913	4.46509
RHCG|51458	4.45708
DDX12|440081	4.45247
SERPINE1|5054	4.44424
GTF2IRD1|9569	4.42936
HIST1H2BO|8348	4.42566
KIAA1875|340390	4.42014
DYX1C1|161582	4.42004
RECQL4|9401	4.41355
SMOX|54498	4.41099
SLC11A1|6556	4.40383
FAM72D|728833	4.39937
TMSB4Y|9087	4.39825
SNTB1|6641	4.39296
WISP3|8838	4.3902
CDKN2A|1029	4.37811
PSORS1C2|170680	4.35555
ERP27|121506	4.34899
IFITM1|8519	4.32179
S100A11|6282	4.32159
KIF14|9928	4.30411
SPOCD1|90853	4.30105
P4HA3|283208	4.2766
PLA2G4E|123745	4.26925
CPXM1|56265	4.269
LOC388796|388796	4.26852
CCR8|1237	4.26524
RAD54B|25788	4.25295
CEP72|55722	4.24946
TCF7|6932	4.2307
SKA3|221150	4.22564
GOLGA8B|440270	4.21978
SYT8|90019	4.206
CCL3L1|6349	4.20478
NSUN5P2|260294	4.20423
AGAP8|728404	4.19874
HSF4|3299	4.19795
RAD51AP2|729475	4.18733
XRCC2|7516	4.16563
DUSP14|11072	4.15597
TEX19|400629	4.15362
DLX4|1748	4.15103
MATN3|4148	4.14659
RNF43|54894	4.14636
ANKRD36B|57730	4.13968
CLCN1|1180	4.13525
LRRC16B|90668	4.13519
NEB|4703	4.12012
BIRC7|79444	4.11806
FXYD5|53827	4.11555
MYBPC3|4607	4.11245
MUC6|4588	4.1078
H19|283120	4.10737
ENC1|8507	4.10609
MAT1A|4143	4.1024
KIAA1274|27143	4.08585
SIX4|51804	4.07827
ZC3HAV1L|92092	4.07817
FBXO41|150726	4.07074
LEF1|51176	4.06389
UBE2C|11065	4.06273
FRMD5|84978	4.05719
PRKCG|5582	4.05005
ITGBL1|9358	4.04295
C8orf73|642475	4.04104
PBX4|80714	4.03988
WDR62|284403	4.03655
AQP6|363	4.03345
RDH16|8608	4.0171
NRADDP|100129354	4.01408
TTC26|79989	4.01027
IGF2BP3|10643	4.00659
GPR143|4935	4.00645
CYP4X1|260293	4.00095
SLC38A5|92745	3.99847
LCN12|286256	3.9983
PLAU|5328	3.99529
C8ORFK29|340393	3.99456
MST1|4485	3.98314
C1orf230|284485	3.98089
BFSP1|631	3.97973
ADAMTS6|11174	3.97473
ASPHD1|253982	3.96732
RHEBL1|121268	3.96263
XKRX|402415	3.95415
CBWD6|644019	3.95157
TYRO3|7301	3.94846
ProSAPiP1|9762	3.94683
DPF1|8193	3.94671
FCN3|8547	3.94094
CXCL10|3627	3.94
SLMO1|10650	3.93513
GLTPD2|388323	3.93251
C20orf195|79025	3.9274
TROAP|10024	3.90507
MGC45800|90768	3.90193
VNN3|55350	3.90114
FLJ16779|100192386	3.90047
FANCB|2187	3.89508
UTS2|10911	3.8918
CADPS|8618	3.88581
FOXD4L2|100036519	3.88296
FAM89A|375061	3.8829
LCN2|3934	3.88279
C1orf182|128229	3.87516
KIF18B|146909	3.87349
GAS2|2620	3.86561
TMPRSS5|80975	3.86514
PVRL4|81607	3.86055
SNHG4|724102	3.85956
TTC16|158248	3.85726
GABRE|2564	3.85237
ASB9|140462	3.84881
MYH4|4622	3.84426
DUSP15|128853	3.83353
GZMB|3002	3.83268
TUBB3|10381	3.82994
MOV10L1|54456	3.82743
LDLRAD3|143458	3.82557
ONECUT2|9480	3.8202
AGAP7|653268	3.82016
PMCH|5367	3.81595
C22orf41|644186	3.81101
NCRNA00152|112597	3.80629
E2F7|144455	3.80394
DEFA6|1671	3.79908
SNHG3|8420	3.79095
ASGR1|432	3.78995
PMAIP1|5366	3.78255
RELL2|285613	3.77045
NPSR1|387129	3.76839
AADAC|13	3.76763
C9orf140|89958	3.76682
NMB|4828	3.76196
LOC150197|150197	3.76167
FAM92A1|137392	3.76097
RASL10B|91608	3.75982
PIF1|80119	3.75878
KLRG2|346689	3.75156
STX1A|6804	3.75107
MPP3|4356	3.75012
ESPNP|284729	3.75006
C13orf29|283487	3.74409
GPR81|27198	3.74401
CBWD3|445571	3.74364
HSP90AB2P|391634	3.74099
DLX6|1750	3.74067
DACH1|1602	3.73992
IQGAP3|128239	3.73985
ASAH2B|653308	3.73893
LOC541471|541471	3.72149
AQP5|362	3.69997
C9orf116|138162	3.69805
DSC3|1825	3.69087
ATP11A|23250	3.68292
SCARNA2|677766	3.68167
C9orf43|257169	3.67725
MCM10|55388	3.67089
ADAMTS4|9507	3.66193
MME|4311	3.65674
PLEKHG4|25894	3.65571
SLN|6588	3.65276
DSCC1|79075	3.65186
CYP27B1|1594	3.65164
GRAMD2|196996	3.64665
EME1|146956	3.64447
AGT|183	3.64358
IRX3|79191	3.641
CST6|1474	3.63852
MYBL2|4605	3.6361
HIST3H2A|92815	3.6254
C2CD4B|388125	3.61794
FCGR1A|2209	3.6167
C11orf41|25758	3.61467
COL9A3|1299	3.61132
NME1|4830	3.60611
CCL26|10344	3.60469
RAET1G|353091	3.60403
LOC100130015|100130015	3.60094
NCRNA00114|400866	3.59969
DSCR9|257203	3.5884
DAPL1|92196	3.58824
TPX2|22974	3.58785
SQLE|6713	3.58364
GJB3|2707	3.58279
PKMYT1|9088	3.58122
SORD|6652	3.57858
GNG4|2786	3.57724
HIST1H1B|3009	3.57588
MFSD2B|388931	3.57467
C21orf90|114043	3.56499
C5orf34|375444	3.55866
CXorf50B|653687	3.55625
GALNT6|11226	3.55005
DLL3|10683	3.54978
FUT5|2527	3.5465
MYC|4609	3.54571
NUF2|83540	3.54296
HIST1H2AH|85235	3.53687
CDC45|8318	3.53532
IER5L|389792	3.53201
FOXA2|3170	3.53061
RPL21|6144	3.52785
MUC16|94025	3.52219
TPRXL|348825	3.52137
HIST1H3J|8356	3.51824
SULF1|23213	3.51413
DKK2|27123	3.51203
TGIF2|60436	3.51001
HTRA4|203100	3.50414
DIAPH3|81624	3.50411
CNIH3|149111	3.50249
SPNS2|124976	3.50135
APOC2|344	3.49418
HIST1H1E|3008	3.49368
PF4|5196	3.49361
LOC100272228|100272228	3.49156
FKBP10|60681	3.48481
ZNF239|8187	3.47405
FCGR1C|100132417	3.47079
LOC642846|642846	3.46914
MTBP|27085	3.46686
LRRC69|100130742	3.46623
GRM8|2918	3.46345
TUBB4Q|56604	3.46306
C7orf40|285958	3.46263
C21orf29|54084	3.45473
LOC728554|728554	3.45348
KLK12|43849	3.44998
DNAH14|127602	3.44904
MS4A15|219995	3.4462
CLEC18B|497190	3.4456
KCNH4|23415	3.44151
NPC1L1|29881	3.44087
RFC3|5983	3.4387
MSLN|10232	3.43474
CLDN9|9080	3.43206
SLCO5A1|81796	3.42983
SNHG1|23642	3.42865
GRM2|2912	3.42442
PYCR1|5831	3.40634
CYP4F8|11283	3.39648
IL1RN|3557	3.39462
ECT2|1894	3.39043
CENPI|2491	3.38998
ERCC6L|54821	3.38796
CEP55|55165	3.38786
F7|2155	3.3772
LRRC37A3|374819	3.37571
RRP7B|91695	3.37264
POM121L9P|29774	3.36915
JPH1|56704	3.36709
SLC7A5P2|387254	3.36392
ACBD7|414149	3.36206
JAG2|3714	3.35747
HSP90B3P|343477	3.35494
IGFBP1|3484	3.35336
C4orf47|441054	3.35102
EPHB1|2047	3.34991
HJURP|55355	3.34853
PAQR4|124222	3.34745
SLC39A10|57181	3.34459
FLJ22536|401237	3.34069
IFITM3|10410	3.33597
OSBPL3|26031	3.31996
CHTF18|63922	3.31991
C15orf42|90381	3.31573
PTK7|5754	3.30541
C10orf35|219738	3.29977
MET|4233	3.29342
CCL24|6369	3.2914
LY6E|4061	3.28959
SPNS3|201305	3.28937
C19orf51|352909	3.28454
BRCA2|675	3.28353
POLR2J2|246721	3.28037
CCDC42B|387885	3.27592
C8orf51|78998	3.27082
FAM19A5|25817	3.26947
COL12A1|1303	3.26341
GSC|145258	3.26242
AKR1E2|83592	3.25875
ALG1L|200810	3.25328
OVGP1|5016	3.24894
CKMT2|1160	3.24491
C17orf53|78995	3.24108
AGAP6|414189	3.24004
RNFT2|84900	3.23914
RPL23P8|222901	3.23089
SYT7|9066	3.22849
GAPDHS|26330	3.22602
CCDC113|29070	3.22563
LRRC15|131578	3.22512
PALM3|342979	3.22487
PADI1|29943	3.22339
FGF18|8817	3.22062
SRCIN1|80725	3.21771
TBC1D3H|729877	3.21012
SHROOM4|57477	3.20952
SERPINB2|5055	3.20734
KRT15|3866	3.20624
HAPLN3|145864	3.20275
SNORA67|26781	3.20226
MSTO2P|100129405	3.19777
RAD54L|8438	3.19405
C19orf48|84798	3.19192
C10orf55|414236	3.18838
NPM2|10361	3.18757
LOC150776|150776	3.18663
C19orf46|163183	3.18518
PDPN|10630	3.183
PLEKHA9|51054	3.17692
ISM2|145501	3.17304
ANXA3|306	3.17216
HSD17B7P2|158160	3.17075
HIST1H2AL|8332	3.16858
FAM182A|284800	3.16792
KIAA0895|23366	3.16398
CPN1|1369	3.16222
PSMC3IP|29893	3.16019
C16orf59|80178	3.15318
GRIN3B|116444	3.15296
GPT2|84706	3.14813
PHLDA2|7262	3.14779
B4GALNT4|338707	3.14671
EFNA3|1944	3.14635
LOC388152|388152	3.14286
FGFRL1|53834	3.14103
C3orf67|200844	3.13864
INHBE|83729	3.13205
RANBP17|64901	3.13095
PPM1N|147699	3.12651
OTUB2|78990	3.12503
PMS2L3|5387	3.12334
SNAI1|6615	3.1229
EGOT|100126791	3.12264
TOP1MT|116447	3.11444
GINS1|9837	3.10792
ANXA9|8416	3.10554
CILP2|148113	3.10548
CBX8|57332	3.1053
FKBP9L|360132	3.10334
HIATL2|84278	3.10296
CXADRP2|646243	3.10266
SPATA17|128153	3.1026
PABPC3|5042	3.10197
GTF3A|2971	3.09821
KCNJ15|3772	3.0975
SHCBP1|79801	3.09655
UBE2T|29089	3.09272
PMEPA1|56937	3.08824
C20orf199|441951	3.08463
EIF5A2|56648	3.08156
S100A3|6274	3.08084
MMP12|4321	3.07779
MIF|4282	3.07768
TNFSF15|9966	3.07498
PCP2|126006	3.07094
TOMM34|10953	3.06741
SLC22A20|440044	3.06561
KCNJ14|3770	3.06352
CDCA7|83879	3.05886
KRTAP5-1|387264	3.05827
HES6|55502	3.05369
F2RL2|2151	3.05297
LOC146880|146880	3.05172
AP1S3|130340	3.05169
PA2G4P4|647033	3.05035
CCDC74A|90557	3.04801
SCARNA12|677777	3.04454
HIST3H2BB|128312	3.04395
LOC389634|389634	3.04315
NBPF15|284565	3.04208
SOX9|6662	3.04038
IRAK2|3656	3.03988
AURKAPS1|6791	3.03917
ADAMTS2|9509	3.03574
PUS7|54517	3.03381
CDK1|983	3.0323
EDARADD|128178	3.0299
E2F1|1869	3.0283
MND1|84057	3.02727
C11orf20|25858	3.02574
TMEM97|27346	3.02268
MSH5|4439	3.02179
OLFML2B|25903	3.01969
NME1-NME2|654364	3.0157
KCP|375616	3.01408
CDC6|990	3.01298
POLR3G|10622	3.00605
C2|717	3.004
C20orf20|55257	3.00303
ATAD2|29028	2.99935
FANCA|2175	2.99803
CDCA3|83461	2.99576
EDNRA|1909	2.99114
CTSL2|1515	2.98816
KRT13|3860	2.98653
CDCA5|113130	2.97815
SOX4|6659	2.97779
RRN3P1|730092	2.97546
KIF20A|10112	2.97515
SAA1|6288	2.97185
SELE|6401	2.97069
ARID3A|1820	2.96908
LOXL2|4017	2.96886
COL8A1|1295	2.96026
ALDH4A1|8659	2.95897
CYP26A1|1592	2.95328
C11orf84|144097	2.95173
TIGD4|201798	2.95172
FAM54A|113115	2.95109
GPR19|2842	2.947
COL4A1|1282	2.93995
CCNB1|891	2.93648
CCND1|595	2.93371
C9orf109|286333	2.9323
SLC5A6|8884	2.92868
RTDR1|27156	2.92838
SNORA39|677821	2.92505
PPIAL4D|645142	2.924
CKS2|1164	2.92303
KLHL31|401265	2.92255
LIF|3976	2.92121
BICD1|636	2.91989
CHPF|79586	2.91935
FCHO1|23149	2.91747
CTPS|1503	2.91629
FOXD4|2298	2.91578
PDCD2L|84306	2.91547
SIX2|10736	2.91449
SPC24|147841	2.91256
CHAC1|79094	2.91197
C3orf26|84319	2.90856
ROBO2|6092	2.90615
EPHB3|2049	2.90564
SLC5A2|6524	2.90523
DDX11L2|84771	2.90515
ST7OT3|93655	2.90508
GOLGA6L9|440295	2.90302
LOC285419|285419	2.90061
RPGRIP1L|23322	2.89557
CD1B|910	2.89128
BYSL|705	2.88922
PHGDH|26227	2.88887
RIPK2|8767	2.88882
REG4|83998	2.88838
?|10357	2.88564
POM121L10P|646074	2.88345
GPR89B|51463	2.87859
TMEM191A|84222	2.87608
EPR1|8475	2.87491
ZDHHC8P1|150244	2.87449
REEP6|92840	2.86797
C17orf99|100141515	2.86742
LOC442459|442459	2.86682
SPON2|10417	2.86625
TRPM2|7226	2.86011
LOC641298|641298	2.85949
SGOL1|151648	2.85774
TRPV4|59341	2.8493
BUB1|699	2.84766
CCDC74B|91409	2.84626
FOXS1|2307	2.84537
GRAMD1A|57655	2.84499
LOC652276|652276	2.84244
MELK|9833	2.84095
TMEM206|55248	2.84055
CACNG4|27092	2.84
CCNF|899	2.83823
TWIST1|7291	2.8372
CENPA|1058	2.83701
B3GNTL1|146712	2.83669
LOC100133331|100133331	2.83609
PODNL1|79883	2.83375
PPAT|5471	2.83143
MAD2L1|4085	2.83087
NPM3|10360	2.82907
MTHFD2|10797	2.82547
THY1|7070	2.82373
DNMT3B|1789	2.8217
ACRV1|56	2.82151
NEK2|4751	2.82131
GABRB1|2560	2.81867
KLHL17|339451	2.81694
EXO1|9156	2.81626
SERPINA7|6906	2.81428
CKAP2L|150468	2.81402
TBC1D3C|414060	2.81222
AEN|64782	2.8108
SOX1|6656	2.80894
DUSP2|1844	2.80818
C19orf28|126321	2.80726
E2F5|1875	2.80579
PYCRL|65263	2.80485
AURKA|6790	2.80408
METTL1|4234	2.80245
SLC29A1|2030	2.80086
RPL22L1|200916	2.79933
DIO2|1734	2.79402
ITGA11|22801	2.79393
C8orf30A|51236	2.79098
POU4F1|5457	2.79051
RRM2|6241	2.79026
LBX2|85474	2.79019
HIST2H3D|653604	2.79003
SIGLEC15|284266	2.78996
ARL9|132946	2.78955
CDKN3|1033	2.78934
C16orf3|750	2.78575
KLHL29|114818	2.78313
MGC72080|389538	2.78172
RHBDF2|79651	2.78071
GABRP|2568	2.78039
ST7OT4|338069	2.77769
PRR19|284338	2.77649
DCUN1D5|84259	2.77618
IMPDH1|3614	2.77591
PLK1|5347	2.77537
PPIAL4C|653598	2.77455
LIMS3-LOC440895|100271835	2.77188
HELLS|3070	2.77082
C10orf2|56652	2.76735
EFCAB10|100130771	2.76588
AHCY|191	2.76544
ZNF692|55657	2.76514
CALML3|810	2.76513
ATAD3B|83858	2.76343
DKFZp434J0226|93429	2.76238
MEGF6|1953	2.75953
ADAMTSL5|339366	2.75874
IL1B|3553	2.75787
NT5DC2|64943	2.75643
CATSPER1|117144	2.75639
MYL4|4635	2.7556
SLC7A5P1|81893	2.7551
DKC1|1736	2.75502
WDR90|197335	2.75193
CMTM7|112616	2.75041
KCTD14|65987	2.74872
RGS20|8601	2.74787
RPS6KL1|83694	2.74773
FAM53A|152877	2.74707
ZSWIM4|65249	2.74611
KIF2C|11004	2.74529
NCRNA00182|100302692	2.74521
CCNE1|898	2.74515
CENPP|401541	2.74371
CBX4|8535	2.74201
SNORA63|6043	2.74172
HSPH1|10808	2.74156
KPNA2|3838	2.73925
RP1L1|94137	2.73768
KAT2A|2648	2.73648
ANXA2P3|305	2.73508
ZP3|7784	2.73452
LOC399815|399815	2.73163
LZTS1|11178	2.73122
NUP62CL|54830	2.73048
EVPL|2125	2.72977
ZNF121|7675	2.72939
GOLT1A|127845	2.72911
CAGE1|285782	2.7283
BMP4|652	2.72614
CENPE|1062	2.72492
SCARNA16|677781	2.72394
DNA2|1763	2.7238
LYAR|55646	2.72345
CKAP2|26586	2.72318
DUSP10|11221	2.72234
CCL20|6364	2.72102
REM2|161253	2.71545
PAFAH1B3|5050	2.71408
C7orf54|27099	2.71327
GPC2|221914	2.71113
KIF18A|81930	2.70999
POLE2|5427	2.70941
KIF23|9493	2.70851
FZD3|7976	2.7082
TSPAN5|10098	2.70704
ZNRF3|84133	2.70434
YY2|404281	2.70263
CSE1L|1434	2.70046
RLN2|6019	2.69976
KIAA1524|57650	2.69877
TPD52L1|7164	2.69602
DHCR7|1717	2.69583
CCDC85B|11007	2.69526
CDCA4|55038	2.69327
PF4V1|5197	2.69175
LOC341056|341056	2.69111
SCML1|6322	2.68925
TTYH3|80727	2.68854
SCARNA9|619383	2.68764
CLCN4|1183	2.68703
FAM72B|653820	2.68652
NEIL3|55247	2.68625
RTN4RL2|349667	2.68605
SEPT7L|285961	2.68402
CLIC3|9022	2.68327
ARHGAP11B|89839	2.67944
MYCN|4613	2.67915
ZNF469|84627	2.67889
PLAC1|10761	2.67829
SPEF1|25876	2.67749
NOP56|10528	2.67695
RNASEH2A|10535	2.6749
NCRNA00105|80161	2.67213
RRP12|23223	2.6667
ASPM|259266	2.66487
ANGPT2|285	2.66303
BUB1B|701	2.66179
MFI2|4241	2.6611
TRIM72|493829	2.65906
LOC151009|151009	2.65903
LOC389458|389458	2.65755
FADS1|3992	2.6568
NOP2|4839	2.65625
LOC100132287|100132287	2.65538
ELFN1|392617	2.6553
RCOR2|283248	2.65431
BIRC5|332	2.65258
LRRC46|90506	2.65068
GTSE1|51512	2.64506
C9orf163|158055	2.64005
PROX1|5629	2.6396
VENTX|27287	2.63955
PHKA1|5255	2.63896
SKA1|220134	2.63854
C13orf37|440145	2.63734
PITX1|5307	2.63637
SNORD17|692086	2.63514
RHBDL1|9028	2.6333
PPP2R3B|28227	2.63191
SPRED3|399473	2.63074
C9orf68|55064	2.63028
SLC2A12|154091	2.62998
WDR77|79084	2.62945
?|100133144	2.62902
FANCI|55215	2.62748
C13orf18|80183	2.62536
FAM156A|29057	2.6206
RPL7|6129	2.61957
RPL39|6170	2.61787
FOXP3|50943	2.61721
CENPF|1063	2.61382
RDH12|145226	2.61328
RRP9|9136	2.61217
CXCL9|4283	2.61169
POLQ|10721	2.61091
CPLX1|10815	2.60864
SLC27A5|10998	2.60785
IFITM2|10581	2.60676
SLC12A2|6558	2.60592
KIFC3|3801	2.60591
TRAF5|7188	2.60406
EIF4EBP1|1978	2.60378
PILRB|29990	2.60262
C10orf91|170393	2.60246
KCNV2|169522	2.60182
ITGA2|3673	2.60178
HES4|57801	2.60032
NCAPH|23397	2.59838
CCDC40|55036	2.59651
NPIPL3|23117	2.5958
HECW2|57520	2.59579
LOC100132247|100132247	2.5957
NOP16|51491	2.59472
WDR4|10785	2.59413
CDR2L|30850	2.59391
FASN|2194	2.59365
ASB4|51666	2.59353
PRR11|55771	2.59097
CCDC86|79080	2.59003
KCNQ1OT1|10984	2.58923
PUS1|80324	2.58921
SPC25|57405	2.58734
TMEM145|284339	2.58686
MC1R|4157	2.58595
LOC728643|728643	2.58403
TTC9|23508	2.58216
GPR84|53831	2.5817
RRN3P2|653390	2.57675
GPR109A|338442	2.57651
PSIMCT-1|100101490	2.57468
IL13RA2|3598	2.57409
SERPINF2|5345	2.57264
HIST2H3C|126961	2.57072
LYPD6B|130576	2.56982
ADAT2|134637	2.56874
COL5A3|50509	2.56786
DCLK3|85443	2.56783
HSPA4L|22824	2.56716
PLS3|5358	2.56704
VASH2|79805	2.56542
C12orf48|55010	2.56428
GNB1L|54584	2.56393
PSPH|5723	2.56314
CITED4|163732	2.56012
ALG1L2|644974	2.55924
RTEL1|51750	2.55874
CDK4|1019	2.55637
RUVBL1|8607	2.55632
HECW1|23072	2.55474
CBFB|865	2.55226
TFAP4|7023	2.55118
F12|2161	2.54998
KIFC2|90990	2.5494
SYT12|91683	2.54849
SP6|80320	2.54754
SERPINE2|5270	2.54754
C20orf134|170487	2.5473
SPHK1|8877	2.54712
RPP40|10799	2.54701
CHCHD6|84303	2.54579
CENPH|64946	2.54369
SCXB|642658	2.54271
ZNF280C|55609	2.54246
SRM|6723	2.54172
SGIP1|84251	2.54074
CMTM8|152189	2.54069
ZDHHC11|79844	2.5387
SLC9A5|6553	2.53846
DNASE1|1773	2.53603
STAG3L1|54441	2.53543
ASNS|440	2.53502
NXT1|29107	2.53419
RRS1|23212	2.53029
TBX4|9496	2.52978
PCDHGA1|56114	2.52763
COL5A2|1290	2.52703
PPFIA4|8497	2.5247
PTTG1|9232	2.52438
C9orf173|441476	2.52419
EPHX3|79852	2.52289
UBE2NL|389898	2.52113
FCGR1B|2210	2.52078
NCAPG|64151	2.51816
CLEC6A|93978	2.51572
PKD1L3|342372	2.51561
NUDCD1|84955	2.51447
TNFAIP6|7130	2.51208
TAF1A|9015	2.51104
EXOSC5|56915	2.51062
RCN1|5954	2.51
UBE2CBP|90025	2.50934
PTRH1|138428	2.50873
SPARC|6678	2.50844
FLJ39739|388685	2.508
C14orf79|122616	2.50664
NDUFA4L2|56901	2.50571
TIMM16|51025	2.50043
CPNE1|8904	2.49898
RPS26P11|441502	2.49839
CDT1|81620	2.49787
MYO3B|140469	2.49699
ARSH|347527	2.49692
HPDL|84842	2.49639
ALKBH2|121642	2.49579
FAM83D|81610	2.49453
FAM86B2|653333	2.49394
CENPN|55839	2.49341
TOP2A|7153	2.49337
WNT5A|7474	2.49269
NCAPG2|54892	2.48967
SLC35E4|339665	2.48963
LOC80154|80154	2.48873
LOC442421|442421	2.48802
LRRC20|55222	2.48777
RHOD|29984	2.48747
GINS4|84296	2.48601
TFAP2C|7022	2.48452
LOC729156|729156	2.48378
CFB|629	2.48361
SLC2A1|6513	2.48279
VGF|7425	2.48267
DDIT4|54541	2.47906
MRPL17|63875	2.47864
PLA2G16|11145	2.47735
C5orf38|153571	2.47676
KIF4A|24137	2.4747
ZMYND19|116225	2.47281
B9D1|27077	2.47276
RRH|10692	2.47267
FOXM1|2305	2.47265
PRDX4|10549	2.47156
RFC4|5984	2.47074
PRH2|5555	2.47014
KCNN4|3783	2.46969
CCDC154|645811	2.46843
CCT6P1|643253	2.46449
ZBTB12|221527	2.46334
UBTD1|80019	2.46302
ZNF593|51042	2.4608
GOLGA6L5|374650	2.45811
GALK1|2584	2.45792
POP1|10940	2.45705
?|155060	2.45589
SNHG7|84973	2.45587
GRINA|2907	2.452
POLR1C|9533	2.45162
FAM70B|348013	2.45094
TMEM231|79583	2.44938
ATP5L2|267020	2.44876
LOC729375|729375	2.44722
RNF32|140545	2.44712
C1orf112|55732	2.44342
PODXL2|50512	2.44295
HMMR|3161	2.44217
CEBPB|1051	2.44043
PAICS|10606	2.43965
BRIX1|55299	2.43937
GPSM2|29899	2.43892
HSPD1|3329	2.4389
CXADRP3|440224	2.43778
TNFRSF10B|8795	2.43618
LOC100272146|100272146	2.43588
LOC349114|349114	2.43529
CHAF1B|8208	2.43522
NFKBIL2|4796	2.43224
SAMD10|140700	2.43208
ARHGEF38|54848	2.43184
CHEK1|1111	2.43135
DLGAP5|9787	2.43117
RAD51AP1|10635	2.43056
LOC285954|285954	2.42978
WDR43|23160	2.4273
FSTL3|10272	2.42709
IL6|3569	2.42632
SNHG12|85028	2.42577
CACNA1D|776	2.42414
PLXNA1|5361	2.41944
RNF182|221687	2.41893
PSRC1|84722	2.41757
PROZ|8858	2.41751
FCAR|2204	2.41677
C4BPB|725	2.41616
KREMEN2|79412	2.41586
SHMT2|6472	2.41453
C19orf69|100170765	2.41369
ACTR3B|57180	2.41311
SCARNA6|677772	2.41223
SLC25A29|123096	2.41177
CENPW|387103	2.41048
DCAF13|25879	2.40909
LYPD5|284348	2.40875
SRCRB4D|136853	2.40833
C2orf15|150590	2.40765
SHC3|53358	2.40711
TXNRD3IT1|645840	2.40603
UPK3B|80761	2.40535
BRCA1|672	2.40383
TSIX|9383	2.4038
ATAD5|79915	2.40248
BEAN|146227	2.40223
LAPTM4B|55353	2.40128
AMY2A|279	2.40004
ECE2|9718	2.39965
NUFIP1|26747	2.39867
C1orf104|284618	2.39808
LOC221442|221442	2.39475
MSI2|124540	2.39473
TH1L|51497	2.39409
CLSPN|63967	2.39302
ARMC10|83787	2.39067
ECEL1|9427	2.38968
ATP5EP2|432369	2.38927
CAD|790	2.389
TIGD1|200765	2.38793
C6orf154|221424	2.38688
B3GNT4|79369	2.38634
CKS1B|1163	2.3855
FBXL13|222235	2.38503
MAD2L2|10459	2.38475
TAF1D|79101	2.3823
IFI6|2537	2.38167
PARP8|79668	2.38036
CD44|960	2.38014
TM4SF1|4071	2.37972
BAMBI|25805	2.37962
GPR56|9289	2.37915
TRAP1|10131	2.37914
TTK|7272	2.37895
TDO2|6999	2.37871
ATP6V1B1|525	2.37866
CNN2|1265	2.37833
FAM188B|84182	2.37822
VEGFA|7422	2.37696
S1PR5|53637	2.37665
TNFSF11|8600	2.3765
RTN4R|65078	2.3738
ATP6V1E2|90423	2.37187
COL1A2|1278	2.37128
PRR5-ARHGAP8|553158	2.36957
GRAPL|400581	2.36919
PNO1|56902	2.36851
NANP|140838	2.36837
IGF2AS|51214	2.36772
C6orf167|253714	2.36671
FAM128A|653784	2.36638
NOP58|51602	2.36576
HYAL3|8372	2.36512
MCM2|4171	2.36465
DLEU2|8847	2.36448
CCNA2|890	2.36348
CABYR|26256	2.36091
DLEU7|220107	2.36046
MYLPF|29895	2.35804
BOK|666	2.358
SLC9A10|285335	2.3574
UTP14A|10813	2.35718
DDX21|9188	2.35714
ZBED2|79413	2.35696
C13orf27|93081	2.35685
MORC4|79710	2.35658
PCNXL2|80003	2.3554
XPOT|11260	2.35499
SNORA8|654320	2.3542
RNF39|80352	2.35313
TCFL5|10732	2.35099
NOTCH3|4854	2.34946
CSMD2|114784	2.3488
CIRH1A|84916	2.3476
SNORD10|652966	2.34696
PPIA|5478	2.34497
GGN|199720	2.34457
TMEM158|25907	2.34394
LOC441454|441454	2.34392
ABHD1|84696	2.34277
KDELC1|79070	2.34145
TGDS|23483	2.34123
IFNG|3458	2.34112
UCKL1AS|100113386	2.34104
NOB1|28987	2.33966
PMFBP1|83449	2.33823
NHEDC2|133308	2.33775
MSL3L2|151507	2.33755
FAM57A|79850	2.33648
TERT|7015	2.33645
NME2P1|283458	2.33505
CD3EAP|10849	2.33263
SHB|6461	2.33218
NKRF|55922	2.33144
LYPD3|27076	2.33098
GUCA1A|2978	2.33075
CYP2S1|29785	2.3304
MAK|4117	2.32981
EIF3C|8663	2.32691
DTL|51514	2.32472
HIST1H2BN|8341	2.32446
MCM7|4176	2.32358
WDR74|54663	2.32343
TNFRSF10C|8794	2.32341
RAE1|8480	2.32296
GAS5|60674	2.32036
GINS2|51659	2.32013
FAM64A|54478	2.32005
LOC100170939|100170939	2.31707
TRIM59|286827	2.31552
KIFC1|3833	2.3149
ENO3|2027	2.31448
ME1|4199	2.31334
PRMT3|10196	2.31293
RP9|6100	2.31289
EZH2|2146	2.31175
AURKB|9212	2.3073
C7orf47|221908	2.3057
SKAP1|8631	2.30381
KCNE3|10008	2.30367
FAM133B|257415	2.30366
PCDHB9|56127	2.30313
NUP210|23225	2.30312
CBX3|11335	2.303
SLC4A5|57835	2.30278
GPR4|2828	2.30258
HCN1|348980	2.30248
PCDHB17|54661	2.30233
CDC20|991	2.30217
LOC401010|401010	2.30193
WDR93|56964	2.30181
STXBP1|6812	2.30161
FANCD2|2177	2.30012
WDR27|253769	2.29955
IL27|246778	2.2991
NUDT1|4521	2.29859
GSG2|83903	2.29742
SCARNA10|692148	2.29546
PADI3|51702	2.29488
QSOX2|169714	2.29445
PDZK1P1|728939	2.29433
EXOSC8|11340	2.29387
SLC12A8|84561	2.29357
ARMC2|84071	2.29276
CHRM3|1131	2.29233
DEPDC1B|55789	2.29044
FAM60A|58516	2.28994
PRC1|9055	2.28902
THSD1P1|374500	2.28776
FUNDC2P2|388965	2.28771
SNHG11|128439	2.28736
PTPRO|5800	2.28605
SLC25A27|9481	2.28585
PERP|64065	2.2849
IPO4|79711	2.28407
LOC339674|339674	2.28261
POLD2|5425	2.28237
SFXN3|81855	2.28207
FGF17|8822	2.28176
IL20RA|53832	2.28154
GARS|2617	2.28119
C17orf82|388407	2.28114
FAM182B|728882	2.28107
DNTTIP1|116092	2.28075
SPACA3|124912	2.27888
TRMT1|55621	2.27812
PDRG1|81572	2.27752
ZNF511|118472	2.27715
SLC6A1|6529	2.27711
SDCCAG3|10807	2.27637
FOXD4L6|653404	2.27592
C14orf72|145200	2.27542
DBF4|10926	2.27376
MCM4|4173	2.2735
ELOVL5|60481	2.27239
LGR6|59352	2.27217
YDJC|150223	2.27103
HMGA1|3159	2.26987
BACE2|25825	2.26932
ANKRD23|200539	2.26912
CDC25A|993	2.26818
CYP19A1|1588	2.26752
FLJ43663|378805	2.26732
DNAJC2|27000	2.267
TMEM67|91147	2.26682
RAN|5901	2.2667
TEX10|54881	2.26586
ODC1|4953	2.26537
CDH15|1013	2.26527
RANBP1|5902	2.26442
GNL3|26354	2.26268
TIGD3|220359	2.26118
CAPN14|440854	2.26097
SOX12|6666	2.26089
EXOSC4|54512	2.26002
WNT11|7481	2.2594
CCNI2|645121	2.25856
VNN1|8876	2.25723
ATP2A1|487	2.25652
PHF16|9767	2.25513
C12orf24|29902	2.25511
C16orf93|90835	2.25427
SMN1|6606	2.25394
BCL2L12|83596	2.25373
COL6A4P2|646300	2.25353
MDS2|259283	2.25309
URB2|9816	2.25203
APCDD1|147495	2.25107
FAM71E1|112703	2.24861
PARVB|29780	2.24837
NUSAP1|51203	2.24723
BHLHE40|8553	2.24652
LOC339047|339047	2.24614
NBPF9|400818	2.24575
GPX2|2877	2.24556
CLK2P|1197	2.24553
CTCFL|140690	2.24268
ZNF643|65243	2.24262
GTPBP4|23560	2.24227
RELT|84957	2.24166
LOC643387|643387	2.24071
C6orf123|26238	2.24069
LOC100125556|100125556	2.23984
EEF1E1|9521	2.23954
AADAT|51166	2.23945
FAM111B|374393	2.23942
S100A9|6280	2.23917
WDR12|55759	2.23833
AQP7P3|441432	2.23801
DUOX1|53905	2.23522
PMS2L11|441263	2.23245
RNF24|11237	2.23202
CCNB1IP1|57820	2.23142
PDXDC2|283970	2.23115
C11orf70|85016	2.23072
CDCA2|157313	2.22896
GTF2H2B|653238	2.22878
POU6F2|11281	2.22848
EIF2S2|8894	2.22846
CHSY3|337876	2.22767
ZNF878|729747	2.22723
NOD2|64127	2.22543
CD164L2|388611	2.225
TUBB8|347688	2.22498
PPA1|5464	2.22466
PPIAL4G|644591	2.22392
DTNB|1838	2.22348
BRIP1|83990	2.22136
AMY1A|276	2.22132
HIST1H4D|8360	2.22095
RUNX1|861	2.22045
SEZ6L2|26470	2.21994
FLJ10661|286042	2.21838
RP9P|441212	2.21792
PSMA7|5688	2.21676
RSPH10B2|728194	2.21638
LOC100130776|100130776	2.2147
LOC649330|649330	2.21407
FTSJ1|24140	2.21259
PRR22|163154	2.21254
CALU|813	2.21157
ARHGEF19|128272	2.21036
NLE1|54475	2.21035
POLR1B|84172	2.20997
ANXA8|653145	2.20956
DPCD|25911	2.20832
PALM2|114299	2.20819
CDC25C|995	2.20737
TRMT112|51504	2.20715
PMS2CL|441194	2.20682
RRP1|8568	2.20579
TCP11|6954	2.20447
RDM1|201299	2.2043
MRPS17|51373	2.20396
PMS2L5|5383	2.20302
DCAF4L1|285429	2.20263
CCBL1|883	2.20223
IL1F9|56300	2.2007
KCNE1L|23630	2.20025
DLEU2L|79469	2.20019
NOC3L|64318	2.19931
CCDC138|165055	2.1991
CDH11|1009	2.19817
CD1A|909	2.19512
GNMT|27232	2.19327
ZNF485|220992	2.19317
LOC391322|391322	2.19274
NT5C3L|115024	2.19167
LOC728613|728613	2.19155
KIF12|113220	2.19153
FCGR3B|2215	2.1911
RBM28|55131	2.19054
PPIL1|51645	2.18905
VCAN|1462	2.18726
LOC100271836|100271836	2.1872
HAUS5|23354	2.18643
DHX34|9704	2.18473
CEP170L|645455	2.18439
ENGASE|64772	2.1828
STRC|161497	2.18263
TUBBP5|643224	2.18198
COL5A1|1289	2.18148
HNRNPA1L2|144983	2.17992
RAB15|376267	2.17981
C9orf100|84904	2.17881
PTPN13|5783	2.17853
TTLL9|164395	2.17817
C15orf23|90417	2.17756
ZC3H8|84524	2.1774
CDCA8|55143	2.17628
CCT6A|908	2.17544
UBXN11|91544	2.1753
C16orf55|124045	2.17424
RPL9|6133	2.17243
CAPN12|147968	2.16997
ZDHHC9|51114	2.16992
RPS21|6227	2.16992
UGGT2|55757	2.16841
MTERFD1|51001	2.1681
DDX39|10212	2.16696
INTS4L1|285905	2.16652
C1orf59|113802	2.16649
TCOF1|6949	2.16613
EPHB4|2050	2.16552
CDR1|1038	2.16448
SUV39H2|79723	2.1644
ANP32C|23520	2.16307
C6orf26|401251	2.16182
LIPG|9388	2.16051
CHRNA5|1138	2.16026
NR2C2AP|126382	2.15938
KLF7|8609	2.1593
TMEM41A|90407	2.15864
LTB4R|1241	2.15746
LOC100130932|100130932	2.15729
TSTA3|7264	2.1565
BCAN|63827	2.15498
FAM83A|84985	2.15479
TRAIP|10293	2.1542
PPP1R14B|26472	2.15399
HERC2P2|400322	2.15382
VSIG1|340547	2.1537
KCNJ11|3767	2.15174
QPCT|25797	2.15144
NBPF22P|285622	2.15109
MAGOHB|55110	2.15054
TARBP1|6894	2.15019
FIGNL1|63979	2.14916
C4orf21|55345	2.14738
DDX10|1662	2.14674
CTU2|348180	2.1464
LOC148709|148709	2.14583
SNHG6|641638	2.14556
NCRNA00176|284739	2.14474
DDX31|64794	2.14421
INPP5D|3635	2.14352
LOC441208|441208	2.14274
KIAA0101|9768	2.1427
PCNA|5111	2.14247
TMEM89|440955	2.1423
RTKN|6242	2.14211
DBF4B|80174	2.14209
LEPRE1|64175	2.14147
ZNF367|195828	2.14059
ACCN4|55515	2.14046
SIGMAR1|10280	2.14013
RAD18|56852	2.13925
PRAME|23532	2.13834
CYP39A1|51302	2.13828
IFRD2|7866	2.13815
FOXD4L1|200350	2.13588
DTYMK|1841	2.13472
ASAH2|56624	2.13419
ADK|132	2.13405
ZNF74|7625	2.13376
KCTD19|146212	2.13366
TBC1D16|125058	2.13296
GPR157|80045	2.13231
ALDOC|230	2.1314
ORC1L|4998	2.1293
FGFR4|2264	2.1288
ZNF703|80139	2.12811
CTU1|90353	2.12786
INHBB|3625	2.12678
FNDC8|54752	2.12628
RPS2|6187	2.12534
DDX11|1663	2.12523
KIAA0020|9933	2.1247
BLM|641	2.12457
DDX55|57696	2.12445
PGF|5228	2.12399
ANKRD36|375248	2.12398
CCL4L2|388372	2.12344
KRT5|3852	2.1234
MRTO4|51154	2.12267
KIAA1984|84960	2.12262
NAA10|8260	2.1224
XPO5|57510	2.12199
GRB7|2886	2.12155
GGCT|79017	2.12153
LOC442308|442308	2.12128
SNHG3-RCC1|751867	2.12113
STIL|6491	2.12076
NQO1|1728	2.12017
AGTRAP|57085	2.11955
C20orf27|54976	2.11923
IARS|3376	2.11922
FAM169B|283777	2.1192
GNAT2|2780	2.11913
EXOSC2|23404	2.1191
SMYD3|64754	2.11846
SLC19A2|10560	2.11841
HSN2|378465	2.11597
TUBA3E|112714	2.11596
SYCE2|256126	2.11589
STAG3L2|442582	2.11587
HOXC6|3223	2.11578
SERPINH1|871	2.11529
LOC100130238|100130238	2.11509
HAUS6|54801	2.11507
KIF24|347240	2.11465
SLC22A15|55356	2.11417
C12orf11|55726	2.11349
ZNF90|7643	2.1131
C12orf59|120939	2.11278
METTL11A|28989	2.11256
NACAP1|83955	2.11182
CCT2|10576	2.11146
RAB40A|142684	2.11067
SLC3A2|6520	2.11011
PRRX1|5396	2.10948
MSTO1|55154	2.10944
ANKRD22|118932	2.10925
ASF1B|55723	2.10906
WDR75|84128	2.10887
WDR35|57539	2.10874
SLC43A1|8501	2.10809
PDF|64146	2.10771
CCDC99|54908	2.10706
LMNB2|84823	2.1066
RCL1|10171	2.10632
EPDR1|54749	2.1062
TNFRSF9|3604	2.1052
CENPK|64105	2.10291
GTF2F2|2963	2.10287
FAM22F|54754	2.10228
RACGAP1|29127	2.10209
E2F6|1876	2.10094
LRRC6|23639	2.10017
DTD1|92675	2.09985
LOC100190939|100190939	2.09957
HSP90AB1|3326	2.09942
PNPT1|87178	2.09941
UCHL3|7347	2.0981
TMEM161A|54929	2.09769
SLC16A4|9122	2.09606
C8orf84|157869	2.09503
DSN1|79980	2.09368
HIST2H2BF|440689	2.09339
TMEM63A|9725	2.09336
SPAG5|10615	2.09291
EIF3B|8662	2.09275
NACA2|342538	2.09113
RBL1|5933	2.09047
PPM1J|333926	2.09033
MYLK2|85366	2.08988
BTBD19|149478	2.0894
C11orf65|160140	2.0894
FERMT1|55612	2.08925
SLC7A6|9057	2.08923
PTTG3P|26255	2.08888
CXorf65|158830	2.08881
SLC30A2|7780	2.0886
HM13|81502	2.08843
BNIPL|149428	2.08837
C9orf128|392307	2.0882
NAP1L1|4673	2.08679
FBXO16|157574	2.08605
ZNF251|90987	2.08498
DPH3B|100132911	2.08496
NTM|50863	2.0833
LOC595101|595101	2.08283
ARHGAP33|115703	2.08266
KNTC1|9735	2.08263
GJB6|10804	2.08255
CTSH|1512	2.08222
MRPS23|51649	2.08173
GPR180|160897	2.08034
TP53RK|112858	2.07852
C16orf13|84326	2.076
SPDYE5|442590	2.07531
WDHD1|11169	2.0752
THOC3|84321	2.07519
TNFRSF11B|4982	2.07504
ADAMTS14|140766	2.07501
NPM1|4869	2.07473
KIAA1024|23251	2.07467
EIF2C2|27161	2.07396
PRMT1|3276	2.07391
DUOXA1|90527	2.0739
MKI67IP|84365	2.07376
CCNB2|9133	2.07357
MYO18B|84700	2.0724
TRIP6|7205	2.07027
HSD17B7|51478	2.07005
DMKN|93099	2.06947
HIST2H2AC|8338	2.06942
LOC100129066|100129066	2.06827
DHFR|1719	2.0672
TMEM9|252839	2.06716
NAT9|26151	2.06682
ABCE1|6059	2.06658
ULK4|54986	2.06651
SLC25A32|81034	2.06603
NOL6|65083	2.06599
C9orf16|79095	2.06577
CDC7|8317	2.06536
SLC4A8|9498	2.0652
DONSON|29980	2.065
C6orf150|115004	2.06483
TLCD1|116238	2.06421
NQO2|4835	2.0639
WDR54|84058	2.0632
PHF19|26147	2.06195
TSEN2|80746	2.06143
GSTP1|2950	2.06112
SMTNL2|342527	2.06087
NODAL|4838	2.06073
ETV7|51513	2.06057
TMEM198|130612	2.06052
PTPLAD1|51495	2.06023
NOMO3|408050	2.05979
KIF9|64147	2.05977
EME2|197342	2.05794
ENOPH1|58478	2.05677
SGK494|124923	2.05601
SPIN4|139886	2.05566
TMC3|342125	2.05562
N6AMT2|221143	2.05469
PSMG1|8624	2.05361
SPIN3|169981	2.05338
ADAMTS9|56999	2.05335
PPRC1|23082	2.05288
SLC25A15|10166	2.05236
C20orf151|140893	2.0513
NBEAL2|23218	2.05114
PSMG4|389362	2.05105
SNORA7B|677797	2.05076
CDH6|1004	2.0494
PAK6|56924	2.04925
TKT|7086	2.04839
TBC1D24|57465	2.04661
UCKL1|54963	2.04498
TOP1P2|7152	2.04461
RIBC2|26150	2.04457
IER3|8870	2.0442
MMP9|4318	2.04388
AGAP5|729092	2.04384
PPAN|56342	2.04343
LOC644165|644165	2.04261
PLEKHB1|58473	2.04191
FEN1|2237	2.04188
NUP37|79023	2.0408
OTUD6B|51633	2.04008
SNRPF|6636	2.04006
PANX2|56666	2.04003
BMS1P4|729096	2.03942
GSTT2|2953	2.03902
WASH5P|375690	2.03848
FBF1|85302	2.03824
CLDN18|51208	2.03806
HTRA3|94031	2.03771
KIAA0406|9675	2.03758
LOC644936|644936	2.03635
PFDN4|5203	2.03557
C17orf86|654434	2.03546
TGIF1|7050	2.03405
SNRPB|6628	2.03382
POM121L1P|25812	2.03343
DGCR5|26220	2.03339
CCDC114|93233	2.03296
LYPD6|130574	2.03174
PLK4|10733	2.0317
KDELR3|11015	2.03169
AMPD2|271	2.0314
LSM7|51690	2.03103
C16orf46|123775	2.03059
NOLC1|9221	2.03043
MCM3|4172	2.03012
EMG1|10436	2.02967
CMTM2|146225	2.0284
SUV39H1|6839	2.02827
C7orf36|57002	2.02756
FAM86B1|85002	2.02751
DLX5|1749	2.02681
GOLGA6L10|647042	2.02655
SLC25A22|79751	2.02579
FADS2|9415	2.02499
SLC11A2|4891	2.02478
CTLA4|1493	2.02424
ABCG5|64240	2.02422
ABCC1|4363	2.02404
ESPL1|9700	2.02399
ARID3C|138715	2.02284
SMYD5|10322	2.02223
LOC256880|256880	2.02153
TMEM92|162461	2.02152
MCM8|84515	2.02038
NPHP1|4867	2.02018
ZRANB3|84083	2.02002
HOXC8|3224	2.01957
LCA5L|150082	2.01865
C2orf66|401027	2.01828
TACC3|10460	2.01741
KIF20B|9585	2.01736
ANO6|196527	2.01717
TMEM17|200728	2.01713
PCID2|55795	2.01639
CELSR2|1952	2.01549
LOC727896|727896	2.01541
EXOSC7|23016	2.01269
TPI1P3|728402	2.01235
UPK3A|7380	2.01181
HIST1H4C|8364	2.01159
LRP11|84918	2.01099
C20orf165|128497	2.0107
NUTF2|10204	2.01061
EBPL|84650	2.00921
LRFN4|78999	2.00885
ZGLP1|100125288	2.00827
SRPK3|26576	2.00497
ZNF697|90874	2.00344
ACCN3|9311	2.00323
NAT14|57106	2.00312
LOC344967|344967	2.00291
DDX56|54606	2.00285
LDHB|3945	2.00272
ARHGAP39|80728	2.00199
PARD6A|50855	2.00152
LPCAT1|79888	2.0002
RABL5|64792	1.99882
ATP6V1F|9296	1.9988
GMPS|8833	1.99835
CCDC18|343099	1.99831
PROCR|10544	1.99786
ZNF860|344787	1.99766
HIST1H2AK|8330	1.99677
ETS2|2114	1.99617
INSIG1|3638	1.99572
LOC284232|284232	1.99523
CCDC28B|79140	1.99499
SNX10|29887	1.99456
RCBTB1|55213	1.99326
AGAP3|116988	1.9929
THUMPD2|80745	1.99269
DUS4L|11062	1.99261
ARGFXP2|503640	1.99202
PLD6|201164	1.99185
CATSPER2P1|440278	1.99137
GLA|2717	1.99075
POLR3K|51728	1.9905
HEATR1|55127	1.99047
MARCH9|92979	1.99018
SGOL2|151246	1.98991
OPCML|4978	1.98952
NIT2|56954	1.98919
IQCH|64799	1.9891
NSUN5|55695	1.98834
CYP4F3|4051	1.98821
SNHG10|283596	1.98781
ZNF473|25888	1.98755
HAUS7|55559	1.98751
CSNK1E|1454	1.98742
SLC38A3|10991	1.9866
TTLL4|9654	1.98605
LOH3CR2A|29931	1.98589
ARHGAP11A|9824	1.98582
CLEC2D|29121	1.98524
CDK2|1017	1.98516
LRP5L|91355	1.98514
TREX2|11219	1.98508
ZNF322B|387328	1.98493
GINS3|64785	1.98447
NTHL1|4913	1.98427
QPRT|23475	1.98421
CCL3|6348	1.98403
MORN3|283385	1.98391
ADAMTSL2|9719	1.98267
C6orf125|84300	1.98256
NSDHL|50814	1.98224
LOC730668|730668	1.98198
C9orf98|158067	1.98196
LOC100132832|100132832	1.98091
PCDH17|27253	1.98002
POLR1D|51082	1.98
POLN|353497	1.97888
LOC646999|646999	1.97787
KIF11|3832	1.97745
MYO7A|4647	1.97722
POLB|5423	1.97683
PSMG3|84262	1.97629
TSEN15|116461	1.97574
SYTL1|84958	1.97553
C16orf79|283870	1.97495
[truncated: 15,655 more rows]

## Sheet: Sheet3
gene_id	TCGA-A6-2671-11A-01R-A32Z-07	TCGA-A6-2675-11A-01R-1723-07	TCGA-A6-2678-11A-01R-A32Z-07	TCGA-A6-2679-11A-01R-A32Z-07	TCGA-A6-2680-11A-01R-A32Z-07	TCGA-A6-2682-11A-01R-A32Z-07	TCGA-A6-2683-11A-01R-A32Z-07	TCGA-A6-2684-11A-01R-A32Z-07	TCGA-A6-2685-11A-01R-A32Z-07	TCGA-A6-2686-11A-01R-A32Z-07	TCGA-A6-5659-11A-01R-1653-07	TCGA-A6-5662-11A-01R-1653-07	TCGA-A6-5665-11A-01R-1653-07	TCGA-A6-5667-11A-01R-1723-07	TCGA-AA-3489-11A-01R-1839-07	TCGA-AA-3496-11A-01R-1839-07	TCGA-AA-3511-11A-01R-1839-07	TCGA-AA-3514-11A-01R-A32Z-07	TCGA-AA-3516-11A-01R-A32Z-07	TCGA-AA-3517-11A-01R-A32Z-07	TCGA-AA-3518-11A-01R-1672-07	TCGA-AA-3520-11A-01R-A32Z-07	TCGA-AA-3522-11A-01R-A32Z-07	TCGA-AA-3525-11A-01R-A32Z-07	TCGA-AA-3527-11A-01R-A32Z-07	TCGA-AA-3531-11A-01R-A32Z-07	TCGA-AA-3534-11A-01R-A32Z-07	TCGA-AA-3655-11A-01R-1723-07	TCGA-AA-3660-11A-01R-1723-07	TCGA-AA-3662-11A-01R-1723-07	TCGA-AA-3663-11A-01R-1723-07	TCGA-AA-3697-11A-01R-1723-07	TCGA-AA-3712-11A-01R-1723-07	TCGA-AA-3713-11A-01R-1723-07	TCGA-AZ-6598-11A-01R-1774-07	TCGA-AZ-6599-11A-01R-1774-07	TCGA-AZ-6600-11A-01R-1774-07	TCGA-AZ-6601-11A-01R-1774-07	TCGA-AZ-6603-11A-02R-1839-07	TCGA-AZ-6605-11A-01R-1839-07	TCGA-F4-6704-11A-01R-1839-07	TCGA-3L-AA1B-01A-11R-A37K-07	TCGA-4N-A93T-01A-11R-A37K-07	TCGA-A6-2670-01A-02R-0821-07	TCGA-A6-2671-01A-01R-1410-07	TCGA-A6-2672-01A-01R-0826-07	TCGA-A6-2674-01A-02R-0821-07	TCGA-A6-2675-01A-02R-1723-07	TCGA-A6-2676-01A-01R-0826-07
?|100130426	0.4193	0	0	0	0	0	0	0	0	0.3984	0	0	0.6383	0	0	0	0	0	0	0	0	0.3606	0.3597	0	0	0.401	0	0	0	0	0	0	0	0	0	0	0	0	0	0	0	0.5174	0	0	0	0	0	0	0
?|136542	0	0	0	0	0	0	0	0	0	0	0	0	0	0	0	0	0	0	0	0	0	0	0	0	0	0	0	0	0	0	0	0	0	0	0	0	0	0	0	0	0	0	0	0	0	0	0	0	0
?|26823	0.8386	0	1.57	0	0	0.4039	0.3899	0.4915	0	0	0	0	0	0	0	0	1.8375	0	0.4726	0.34	0	0	0	0.5368	0.3498	0	0.497	0	0	0	0.5967	0	0	0	0.9175	0	0	1.0204	0.5263	0.62	0	1.9342	0.4838	0	0	1.2739	1.2788	0	0
?|280660	0	0	0	0	0	0	0	0	0	0	0	0	0	0	0	0	0	0	0	0	0	0	0	0	0	0	0	0	0	0	0	0	0	0	0	0	0	0	0	0	0	0	0	0	0	0	0	0	0
?|317712	0	0	0	0	0	0	0	0	0	0	0	0	0	0	0	0	0	0	0	0	0	0	0	0	0	0	0	0	0	0	0	0	0	0	0	0	0	0	0	0	0	0	0	0	0	0	0	0	0
?|340602	0	0	0	0	0	0	0	0	0	0	0.9703	0.5574	0	0.4751	0.5669	0.7485	0.4594	0	0.4726	0.34	0	0.3467	0	0	0.3498	0	0.497	1.4634	0	0	0.5967	1.7316	0	0	0	0	0	1.0204	0.5263	1.2399	0	0.4836	0	0	0	0	0	0	0
?|391343	0	0.5577	0	0	0	0.4039	0	0	0	0	0	0	0	0	0.5669	0	0	0	0	0	0	0	0	0	0	0	0	0	0	0	0	0	0	0	0	0	0	1.0204	0	0.62	0	0	0	0	0	0	0	0	0
?|391714	0	0.5577	0	0	0.3986	0.4039	0.3899	0	0	0	0	0	0	0	0	0	0	0	0	0.34	0.474	1.0402	0.3526	0.5368	0	0.401	0	0.4878	0	0	0	0	0.5141	0	0	0.4541	0	0.5102	0	0	0	0.4836	0	0	0	0	0	0.5394	0
?|404770	0	0	0	0	0	0	0	0	0	0	0	0	0	0	0	0	0	0	0	0	0	0	0	0	0	0	0	0	0	0	0	0	0	0	0	0	0	0	0	0	0	0	0	0	0	0	0	0	0
?|441362	0	0	0	0	0	0	0	0	0	0	0	0	0	0	0	0	0	0	0	0	0	0	0	0	0	0	0	0	0	0	0	0	0	0	0	0	0	0	0	0	0	0	0	0	13.9319	0	0	0	0
?|442388	0	0	0	0	0	0	0	0	0	0	0	0	0	0	0	0	0	0	0	0	0	0	0	0	0	0	0	0	0	0	0	0	0	0	0	0	0	0	0	0	0	0	0	0	0	0	0	0	0
?|553137	0	0	0.785	0	0	0.4039	0	0	0	0.3984	0	0	0	0	0	0	0.9188	0	0	0	0	0	0.3526	0	0	0.401	0.497	0	0.6378	0.5412	0	0	0	0	0	0	0	0	0	0	0	0	0	0	0	0	0	0	0
?|728045	0	0	0	0	0	0	0	0	0	0	0	0	0	0	0	0	0	0	0	0	0	0	0	0	0	0	0	0	0	0	0	0	0	0	0	0	0	0	0	0	0	0	0	0	0	0	0	0	0
?|728603	0	0	0	0	0	0	0	0	0	0	0	0	0	0	0	0	0	0	0	0	0	0	0	0	0	0	0	0	0	0	0	0	0	0	0	0	0	0	0	0	0	0	0	0	0	1.2739	0	0	0
A2ML1|144568	0	1.1154	0.3925	0	0	0	0	0	0	0	0	0	1.2767	0	0	0	0.4594	0	0	0	0.474	0.3467	0	0	0	0.401	0	0	0	0.5412	0	0	0	0	0	0.4541	0	1.0204	0	1.2399	0	0.4836	0.4838	0	0	0	118.926	0	0
A4GNT|51146	0	0	0.785	0	0.3986	0	0	0.4915	0.3916	0	0	0	0	0	0	0	0.9188	0	0	0	0.474	0	0	0	0	0	0	0	0	0	0	0.4329	0.5141	0	0.9175	0	0	0.5102	0	0	0	0	0.4838	0	0	1.2739	1.2788	0	0
AAA1|404744	0	0	0.3925	0	0	0	0	0	0	0	0	0	0	0	0	0	0	0	0	0	0	0	0	0.5368	0	0	0	0	0	0	0	0	0	0	0	0	0	0	0	0	0	0	3.8703	1.7637	0	2.5478	6.3939	1.6183	5.9032
AACSL|729522	0	0	0	0	0	0	0	0	0	0	0	0.5574	0	0	0	0	0	0.4505	0	0	0	0	0	0	0.3498	0	0	0	0	0	1.1935	0	0.5141	0	0	0	0	0	0	0	0.795	0.4836	0	3.5273	0	0	0	0	0
AADACL3|126767	0	0	0	0	0	0	1.5597	0	0	0	0	0	0	0	0	0	0	0	0	0	0	0	0	0	0	0	0	0	0	0	0.5967	0	0	0.5822	0	0.4541	0	0	0	0	0	0	0.4838	0	0	0	0	0	0
AADACL4|343066	0	0	0.3925	0.4948	0	0	0	0	0	0.3984	0	0	0.6383	0	0.5669	0	0	0	0	0.34	0	0.3467	0	0	0.3498	1.2029	0	0	0.6378	0.5412	0.5967	0	0	0.5822	0.9175	0	1.679	0	3.1579	0	0	0	0	0	0	0	0	0	0
ABCC12|94160	0	0	0	0	0	0	0	0	0	0	0	0	0	0	0	0	0	0	0	0	0	0	0.3526	0	0	0	0	0	0	0	0	0	0	0	0	0	0	0	0	0	0	0	0	0	0	0	0	0	0
ACCN5|51802	0	0	0.3925	0	0	0	0.3899	0	0	0	0	0	1.2767	0	2.8345	0	0.4594	0	0	0	0.474	0	0	0	0	0	0	0.4878	0.6378	3.2472	0	0	1.0283	0	0	0	0	0	0	0	0	0	0	0	0	0	0	0	0
ACCSL|390110	0	0	0.3925	0	0	0	0	0	0	0	0	0	0	0	0	0	0	0	0	0	0	0	0	0.5368	0	0	0	0	0	0	0	0	0	0	0	0.4541	0	0	0	0	0	0	0	0	0	0	0	0	0
ACER1|125981	0.4193	0	0	0	0	0	0	0	0	0	0.9703	0	0	0.4751	0.5669	0	0	0	0	1.0201	0	0	0.3526	0	0.3498	0	0.497	0.9756	0.6378	0	0	0	1.0283	0	0.9175	0	1.1194	0	0	0	0	0	0	0	1.548	0	0	0	0
ACMSD|130013	0.4193	0	0	0	0.3986	0	0	0	0	0	0	0	0	0	0	0	0	0	0	0	0	0	0.3526	0	0	0.401	0	0	0	0	0	0	0	0	0	0	0	0	0	0	0	0	0	0	0	0	0	0	0
ACOT12|134526	0.8386	0	0	0	10.3627	0	0	0	0.3916	0	0	0	0	0	0	0	0	0	0.9452	0.34	0	0	0	0	0	0.401	0.497	0	0	0	0	0	0.5141	0.5822	0.9175	0	0	0	0.5263	0	0	0	0	0	0	0	0	0	0
ACPT|93650	0.4193	0	0	0.4948	0.3986	0	0	0	0.7832	0	0	0	0	0	0	0.7485	0	0	0.4726	0	0	0	0.3526	0	0	0.8019	0	0	0	0.5412	0	0	0	0	0	0	0	0	0.5263	0	0	0.9671	0.4838	0	0	0	1.2788	0	0
ACSM2B|348158	0	1.6732	0.3925	0	0	0	0	0	0	0.7969	0	0.5574	0.6383	0.4751	0.5669	1.497	0	0	0	0	0.474	0	0	0	0.3498	2.0048	0	0.9756	0	0	0	0	0	0	0	0.9083	0	0.5102	1.0526	1.8599	0	0	0	0	0	0	0	0	0
ACSM4|341392	0	0	0	0	0	0	0	0	0	0.3984	0	0	0.6383	0	0	0	0.4594	0	0	0.6801	0	0	0.3526	0.5368	0	0	0	0	0	0.5412	0	0	0	0	0	0	0	0	0	0	0	0	0	0	0	0	0	0	0
ACTBL2|345651	0	0	0	0	0	0	0	0	0	0	0	0	0	0	0	0	0	0	0	0	0	0	0	0	0	0	0	0	0	0	0	0.4329	0	0	0	0	0	0	0	0	0	0	0	0	1.548	0	1.2788	1.6183	0
ACTL7A|10881	0	0	0	0	0	0	0.3899	0	0	0	0	0	0	0	0	0	0	0	0	0	0	0	0	0	0	0	0	0	0	0.5412	0	0.4329	0.5141	0	0	0	0.5597	0	0	0	0	0	0	0	0	0	0	0	0
ACTL7B|10880	0.4193	0.5577	0	0	0	0	0	0	0	0	0	0.5574	0	0	0	0	0	0	0	0	0	0	0	0	0	0	0	0	0	0	0	0	0	0.5822	0	0.4541	0.5597	0.5102	0.5263	0	0	0.4836	0.4838	0	1.548	0	0	0	0
ACTL9|284382	0	0	0	0	0	0	0	0	0	0	0	0	0	0	0	0	0	0	0	0	0	0	0	0	0	0	0	0	0	0	0	0	0	0	0	0	0	0	0	0	0	0	0	0	0	0	0	0	0
ACTRT1|139741	0	0	0	0	0	0	0	0	0	0	0	0	0.6383	0	0	0	0	0	0	0	0	0	0	0.5368	0	0	0	0	0	0	0	0	0	0	0	0	0	0	0	0	0	0	0	0	0	0	1.2788	0.5394	0
ACTRT2|140625	0	0	0	0	0	0	0	0	0	0	0	0	0	0	0	0	0	0	0	0	0	0	0	0	0	0	0	0	0	0	0	0	0	0	0	0	0	0	0	0	0	0	0	0	0	0	0	0	0
ADAD1|132612	0	0	0	0	0	0	0	0	0	0	0	0	0	0	0	0	0	0	0	0	0	0	0	0	0	0	0	0	0	0	0	0	0	0	0	0	0	0	0	0	0	0	0	0	0	0	0	0	0
ADAM18|8749	0	0	0	0	0	0	0	0	0	0	0	0	0	0	0	0	0	0	0	0	0	0	0	0	0	0	0	0	0	0	0	0	0	0	0	0	0	0	0	0	0	0	0	0	0	0	0	0	0
ADAM29|11086	0	0.5577	0	0.4948	0	0	0.3899	0	0.3916	1.1953	0	0.5574	1.2767	0.9502	1.1338	0	1.3781	0	0.4726	0.34	0	0	0	1.0735	0.3498	0.401	0	0	0	0	0	0	0	0	0	0	0.5597	0.5102	0	0	0.3975	0	0	1.7637	0	0	0	0	1.1806
ADAM2|2515	0	0	0	0	0	0	0	0	0	0	0	0	0	0	0	0	0	0	0	0	0	0	0	0	0	0	0	0	0	0	0	0	0.5141	0	0	0	0	0	0	0	0.3975	0	0	0	0	0	2.5575	0	0
ADAM30|11085	0	0	0	0	0	0	0	0	0	0	0	0	0	0	0	0	0	0	0	0	0	0	0	0	0	0	0	0	0	0	0	0	0	0	0	0	0	0	0	0	0	0	0	0	0	0	0	0	0
ADAM3A|1587	0	0	0	0	0	0	0	0	0	0	0	0	0	0	0	0	0	0	0	0	0	0	0	0	0	0	0	0	0	0	0	0	0	0	0	0	0	0	0	0	0	0	0	0	0	0	0	1.0789	0
ADAM5P|255926	0	0	0	0	0	0	0	0	0	0	0	0	0	0	0	0	0	0	0	0	0	0	0	0	0	0	0	0	0	0	0	0	0	0	0	0	0	0	0	0	0	0	0	0	0	0	0	0	0
ADAM7|8756	0	0	0	0	0	0	0	0	0	0	0	0	0	0	0	0	0	0	0	0	0	0	0	0	0	0	0	0	0	0	0	0	0	0	0	0	0	0	0	0	0	0	0	0	0	0	0	0	0
ADAMTS20|80070	0	0	0	0	0	0	0	0	0.3916	0	0	0	0	0	0	0	0	0	0	0	0	0	0	0.5368	0	0	0	0	0	0	0	0.4329	0	0	0	0	0	0	0	0	0	0	0	0	0	0	15.3453	0	0
ADCY8|114	0.8386	3.3463	0	0.9896	0.3986	0	0.3899	0	0	0.7969	0.9703	0	0.6383	0	0	0	0.4594	0.4505	0.9452	0	0	0.3467	0	0	1.7489	0	0	0	0	0	0	0.8658	0	0	0.9175	0	0	0	0	2.4799	0.3975	1.9342	0	0	0	1.2739	0	0	8.2645
ADH7|131	0	0.5577	0	0	0.3986	0	0	0	0	0	0	0.5574	19.7882	0	0	0	0	0	0	0	0	0	0	0	0	0	0	0	0	0	0	0	0	0	0	0	0	0	0.5263	0	0	0	0	0	0	0	0	0	0
ADIG|149685	0	0	0	0	0	0	0	0	0	0	0	0	0	0	0	0	0	0	0	0	0	0	0	0	0	0	0	0	0	0	0	0	0	0	0	0	0	0	0	0	0	0	0	0	0	0	0	0	0
AFM|173	0	0	0	0	0	0	0	0	0	0	0	0	0	0	0	0	0	0	0	0	0	0	0.3526	0	0	1.2029	0	0	0	0	0	0	0	0	0	0	0	0	0.5263	0	0	0	0	0	0	0	0	0	0
AFP|174	0.4193	0	0	0	1.1957	0.4039	0	0	0	0	0	0	0	0	0	0	0	0	0	0	0	0	0	0	0	0	0	0	0	0	0	0	0	0	0	0	0	1.0204	0	0	0	4.8356	0.4838	10.582	0	0	2.5575	0	0
AGBL1|123624	0	0.5577	0	0	0	0	0	0	0	0	0.9703	0.5574	0	0	0	0	0	0	0	0	0	0	0.3526	0	0	0.401	0	0	1.2755	0	0	0	1.0283	0	0	0	0	0	0.5263	0	0.3975	0	0	0	0	0	0	0	0
AGRP|181	0	0	0	0	0	0.4039	0	0.4915	0.3916	0	0	0	0.6383	0	0	0	0	0	0.4726	0	0	0	0.3526	0	0	0	1.9881	0	0.6378	0	0	0	0	0.5822	0	0	0	0	0	0.62	0	0	0.4838	1.7637	0	3.8217	0	0.5394	1.1806
AGXT2L1|64850	0	2.2309	0	0	0	0	0	0	0	0.3984	0	0.5574	0	0	0	0	0	0	0	0	0	0	0	0	0.3498	0.401	0	0	0	0.5412	0	0	0	0	0	0.4541	0	0.5102	0.5263	4.3398	0	0	0	0	0	0	0	0	0
AGXT2|64902	0	0	0	0.4948	248.705	0.4039	0	0	2.3497	0	0	0	0	0	0	0	0.4594	0	0	0.34	0	0	0	0	0	0.8019	0.497	0.4878	0	0	0	0	0.5141	0.5822	0	0	0	0	0	0	0	0.4836	0	0	0	0	0	0	0
AHSG|197	0	0	0	0.9896	0	0	0.7798	0	0.3916	0	0	0	0	0	0	0	0	0	0.4726	0	0	0	0	0.5368	0	25.6615	0	0.9756	0	1.6236	0	0.4329	0	0	0.9175	0.4541	0	0	0	0	0.3975	0.4836	3.8703	0	0	0	2.5575	0.5394	0
AHSP|51327	0	0	0	0.4948	0.7971	0	0.7798	0	0	0.7969	0	0	0	0	0	0	0	0	0	0	0.474	0.3467	0.3526	0	0	0.401	0.497	0.9756	0	0	0	0.4329	0	0	0.4588	0	0	0.5102	0	0.62	1.1925	0	0	0	0	0	2.5575	0	0
AIPL1|23746	0	0.5577	0.785	0	0	0	0	0	0	0	0	0	0	0	0	0	0	0	0	0.34	0.474	1.387	0	0.5368	0	0	0	0	0	0	0	0	0	0	0.4588	0	0	0	0.5263	0	0.3975	0	0.4838	0	0	2.5478	2.5575	0	1.1806
AKAP14|158798	0	0	0	0	1.1957	0	0	0	0	1.1953	0.9703	0	0	0	0.5669	0.7485	0	0.4505	0	0	0	0.3467	0	0.5368	0.6995	0	0	0	1.2755	0	0	0	0	0.5822	0	0.4541	0	1.0204	1.0526	0	0	0.4836	0	1.7637	1.548	7.6433	0	0.5394	16.5289
AKAP4|8852	0	0	0	0	0	0	0	0	0	0	0	0	0	0	0	0	0	0	0	0	0	0	0	0	0	0	0.497	0	0	0	0	0	0	0	0	0	0.5597	0.5102	0	0	0.3975	3.8685	0	21.164	0	0	3.8363	1.0789	0
AKR1C4|1109	0	0	0	0	9.9641	0	0	0	0	0	0	1.1148	0	0	0	0	0.4594	0	0	0.34	0	0	0	0	0	0.401	0.497	0.4878	0	0	0	0	0	0	0	0	0	0	0	0	0	7.7369	2.9028	82.8924	27.8638	30.5732	10.2302	4.3156	4.7226
AKR1CL1|340811	0	0	0	0	0.3986	0	0	0	0	0	0	0	0	0	0	0	0	0	0	0.34	0	0	0	0	0	0	0	0	0	0	0	0	0	0	0	0	0	0.5102	0	0	0	0	0.4838	0	0	19.1083	1.2788	4.3156	0
AKR1D1|6718	0	0	0.3925	0.4948	0.3986	2.0196	0.3899	0	0	0	2.911	0	0	0	0	0.7485	0.9188	0	0	0	0	0	0.3526	1.0735	0.3498	0.401	0.497	0	0	0	0	0.4329	0	1.7465	0	0	0.5597	0	0	0	0	0	0	0	0	0	0	0	0
ALLC|55821	0	0	0	0.9896	0.7971	0	0	0	0	0	0	0	0	0	0	0	0.4594	0	0	0	0	0.3467	0	0.5368	0	0	0	0	0	0	1.1935	0.4329	0.5141	0	0	0	0	0	0	0	0	0.4836	0	0	0	0	0	0	0
ALOX12P2|245	0	1.1154	0	0.9896	0	0.8078	0	0	0.3916	0.3984	0	0	0.6383	0	0	0	1.8375	0	0	0.6801	0	1.0402	0	0	0.6995	0	0.497	1.4634	0.6378	1.6236	0	0	1.0283	0	0.9175	0.4541	2.2387	0	0	0	1.1925	31.9149	0.9676	0	0	1.2739	10.2302	0.5394	0
ALX1|8092	0.4193	1.6732	0	0.4948	0.7971	0	0.3899	0	0.7832	0.3984	0	0	0	0.4751	0.5669	0.7485	0	0.4505	0	0.34	0.474	0	0	0	0	0.8019	0	0.4878	0	0	0	0.4329	0	0.5822	0.4588	0.9083	0	0	0.5263	0	0	1.4507	46.9279	1.7637	3.096	0	7.6726	0	0
ALX4|60529	0	2.2309	0	0	0	0.4039	0	0	0	0.3984	0	0	0.6383	1.4253	0	0	0.4594	0.4505	0	0	0	0	0	0	0	0	0.497	0	0	0	0	0	0	0	0	0	0	0	0.5263	0	0	0	0	0	0	0	1.2788	0	0
AMAC1|146861	0	0	0	0	0	0	0	0	0	0	0	1.1148	0	0	0	0	0	0	0	0	0	0	0	0	0	0	0	0	0	0	0	0	0	0	0	0	0	0	0	0	0	0.4836	0	0	0	0	0	0	0
AMBN|258	0	0	0	0	0	0	0	0	0	0	0	0	0	0	0	0.7485	0	0	0	0	0	0.6935	1.0578	0	0	0	0	0	0	0	0.5967	0	0	0	0	0	0	0	0	0	0	0.4836	0	0	0	0	0	0	0
AMELX|265	0	0	0	0	0.3986	0	0.3899	0	0	0.3984	0	0	0	0	0	0	0	0.4505	0	0	0	0	0	0	0	0.401	0	0	0	0	0	0	0	0.5822	0.9175	0	0	0	0	0	0	0	0	31.746	6.192	2.5478	3.8363	2.6972	0
AMELY|266	0.4193	0	0	0	0	0	0	0	0	0	0	0	0	0	0	0	0	0	0	0	0	0	0	0	0	0	0	0	0	0	0	0	0	0	0	0.4541	0	0	0	0	0.3975	0	0	0	0	0	0	0	0
AMTN|401138	0	0	0	0	0	0	0	0	0	0	0	0	0.6383	0	0	0	0	0	0	0	0	0	0	0	0	0	0	0	0	0	0	0	0	0	0	0	0	0	0	0	0	0	0	0	0	0	0	0	0
ANGPTL3|27329	0	0	0.3925	0.4948	0.3986	0	0	0.4915	0	0.7969	0	0	0.6383	0	0	0	0	0	0	0.34	0.9479	0	0.3526	0	0	2.4058	0	0	0	0	0	0	0.5141	0	0.4588	0.9083	1.679	0	0	0	0.3975	0.9671	3.3866	0	0	0	1.2788	0	1.1806
ANKRD1|27063	0	0	0.3925	0.4948	0.3986	0.4039	0	0	0	0	0	0.5574	0	0	0	0	0.9188	0	0	0	0	0	0.3526	1.0735	1.3991	0	0	0	0	0	1.1935	0	0	6.4037	0.4588	0.9083	1.1194	0	1.0526	0.62	0.3975	5.3191	0.9676	1.7637	1.548	1.2739	3.8363	0.5394	1.1806
ANKRD26P1|124149	0	0	0	0	0	0.4039	0	0	0.3916	0	0	0	0	0.4751	0	0	0	0	0	0.34	0	0	0	0	0	0	0	0.4878	0	0	0	0	0	0	0	0	0	0	0	0	0	0	0	0	0	0	0	0	0
ANKRD2|26287	0.4193	1.1154	0	0	0	0.4039	0	0	0	0	0	1.1148	0	0	0	0	1.3781	0	0	0.6801	0.474	0.3467	0.7052	0.5368	0	0.401	0.497	0.9756	0	0	0.5967	0.4329	0	0	0.4588	0	0.5597	1.0204	0	0.62	0	0.4836	0	0	4.644	3.8217	0	0.5394	0
ANKRD30A|91074	0	0	0	0	0	0	0	0	0	0	0	0	0	0	0	0	0	0	0	0	0	0	0	0	0	0	0	0	0	0	0	0	0	0	0	0	0	0	0	0	0	0	0	0	0	0	0	0	0
ANKRD31|256006	0	0	0.785	0	0	0	0.3899	0.4915	0	0.3984	0	0	0	0.4751	0.5669	0	0	0	0.4726	0	0	0	0	0	0.6995	0	0.497	0	0	0.5412	0.5967	0.4329	0.5141	0	0	0	0	0	0	1.2399	0.795	1.9342	0	3.5273	0	0	0	0	0
ANKRD33|341405	0.8386	0	0	1.4844	0.3986	0	0	0.9829	0.3916	0.3984	0	0	1.2767	0	0	0	0	0	0.4726	0	0	0	0	2.6838	0	0.401	0	0	0	0	1.7902	0.4329	0	0.5822	0	0	0	0	0	0	0	0	26.6086	0	0	5.0955	10.2302	1.6183	1.1806
ANP32D|23519	0	0	0.3925	0	0	0	0.3899	0.4915	0.3916	0	0	0	0	0	0	0.7485	0	0	0.4726	0.34	0	0	0.3526	0	0.3498	0	0	0.4878	0	0	0	0.4329	0.5141	0.5822	0	1.3624	0.5597	0	0.5263	0.62	0.3975	0	0.4838	1.7637	0	1.2739	1.2788	0	1.1806
ANTXRL|195977	0	0	0.785	0	0	0	0	0	0	0	0	0	0	0	0	0	0	0	0	0	0	0	0	0	0	0	0	0	0	0	0	0	0	0	0	0	0	0	0	0	0	0	0	0	0	0	0	0	0
ANXA8L1|728113	0	0	0	0	0	0.5574	0.3899	0	0	0	0	0	0	0	0	0	0	0	0	0	0	0	0	0	0	0	0.159	0	0	0	0	0	0	0	0	0	0	0	0	0	0	0	0	0	0	1.2739	0	0	0
AOX2P|344454	0	0	0	0	0.3986	0	0	0	0	0	0	0	0	0	0	0	0	0	0.4726	0	0	0	0	0	0	0	0	0	0	0	0	0	0	0	0	0	0	0	0	0	0	0	0	0	0	0	0	0	0
APCS|325	0	0	0	0	0	0	0	0	0	0	0	0	0	0	0	0	0	0	0	0	0	0	0	0	0	15.6375	0	0	0	0	0	0	0	0	0	0	0	0	0	0	0	0	0.4838	0	0	0	0	0	0
APOA2|336	0	0	0	0	2.3914	0	0	0	0	0	0	0	0	0	0	0	0	0	0	0	0	0	0.3526	0.5368	0	84.2017	0	0	0	0	0	0	0	0	0	0	0	0	0	0	0	0	156.265	0	0	0	0	1.0789	0
APOA4|337	0.4193	0	0	0	75550.4	0	57.708	1.9658	0	31.0772	0	0.5574	0	0	0	0	0	0	0.9452	0.6801	0.474	0	0	0	0	0.401	0	0	0	0	0	0	0	0	0.4588	0	0	0	0	0	0	0.4836	0	0	0	0	0	0	0
APOA5|116519	0	0	0	0	9.167	0	0	0	0	0.3984	0.9703	0	0	0	0	0	0.4594	0	0	0	0	0	0	0	0.3498	1.6038	0	0	0	0	0	0	0	0	0.4588	0	0	0.5102	0	0	0	0	0.4838	0	0	1.2739	0	0.5394	0
APOC1P1|342	0	0	0	0	0	0	0.3899	0	0	0	0	0	0	0	0	0	0	0	0	0	0	0	0.3526	0	0	0.401	0	0.4878	0	0	0	0.4329	0	0.5822	0	0	0	0	0	0	0	0	0.4838	19.4004	12.3839	25.4777	26.8542	0	56.6706
APOC3|345	0	0.5577	0.785	0	19863.7	0.4039	9.748	0.9829	0	7.9685	0	0	0	0	0	0	0	0	0	0	0	0	0	0	0	9.6231	0	0	0	0	0	0	0	0	0	0	0	0	0	0	0	0	0.4838	1.7637	0	0	0	0	0
APOC4|346	0	0	0	0.9896	0	0	0	0.9829	0	0	0	0	0	0	2.2676	0.7485	0.9188	0	0	0.34	0.9479	0	0	0	0	7.2173	0	0	0	1.0824	0	0	0.5141	0.5822	0	0	0.5597	0	0.5263	0	0	0	0.4838	0	0	0	0	2.1578	0
APOF|319	0	0	0	0.4948	0.7971	0	0.3899	0	0	0	0	0	0.6383	0.4751	0	0	0	0	0	0	0	0	0	0.5368	0	1.6038	0	0	0	0	0	0	0	0	0	0	0	0	0.5263	0	3.975	0.4836	2.419	0	0	0	2.5575	0	0
APOL5|80831	0	0	0	0	0	0	0	0	0	0	0	0	0	0	0	0.7485	0	0	0	0	0	0	0	0	0	0	0	0	0	0	0	0	0	0.5822	0	0	0	0	0	0	0	0	0	0	0	0	0	0	0
AQP2|359	0	0	0	0.4948	0	0	0	0	0	0	0	0	0	0.9502	0	0	0	0.4505	0	0	0	0	0	0.5368	0	0	0	0.4878	0	0	0	0	0	0	0	0	0	0.5102	0	0	0.3975	0.9671	1.4514	0	0	0	0	0	0
ARGFX|503582	0	0	0	0	0	0	0	0	0	0	0	0	0	0	0	0	0	0	0	0	0	0.3467	0	0	0	0	0	0	0	0	0	0	0	0	0	0	0.5597	0	0	0	0	0	0	0	0	0	0	0	0
ARL5C|390790	0.4193	0	0.3925	0.4948	0.3986	0	0	0.4915	0	0	0	1.1148	0	0.4751	0	0	0	0	0	0	0.474	0	0	0	0	0	0	0.9756	0	1.0824	0	0.4329	1.0283	0	0	0.4541	0	0.5102	0	2.4799	0	0	0	0	0	0	0	0	0
ARMC3|219681	0.4193	0	0.3925	0.4948	0.7971	0	0	0	0.3916	0.3984	0	0	0.6383	0	0.5669	0	0.9188	0	0.4726	0	0	0.6935	0	0.5368	0	0	0.497	0.9756	0	0.5412	1.1935	0	0	0	0	0	0.5597	0.5102	0.5263	0	0	0.9671	0.9676	0	1.548	0	0	0	0
ARMS2|387715	0	1.6732	0	0	0.3986	0	0	0	0	0	0	0	0	0	0	0.7485	0	0.4505	0.4726	0	0	0	0	0	0	0	0	0	0	0.5412	0.5967	0	0	0	0	0	0	1.0204	0	0	0	0.4836	0	0	0	0	0	0.5394	0
ARR3|407	0	0	0	0.4948	0.7971	1.6157	0.7798	0.4915	0	0	0	1.1148	1.2767	0	0	0	0.4594	0.4505	0	0.34	0	0	1.0578	0.5368	0	1.6038	0	0.9756	0.6378	0	0	0	1.5424	0	0.9175	0.4541	1.1194	0	0.5263	0	0	0	0.4838	0	0	0	0	0	0
ART1|417	0.4193	0	0	0	0	0	1.5597	1.9658	0	0.3984	0	0	0	2.8507	0	0	2.7563	0.4505	0.9452	0	0	0.6935	2.1157	0	12.242	2.4058	0	0.4878	3.8266	0.5412	0.5967	0.4329	2.5707	0	0	0	0.5597	0	0	0	0	0	0	0	0	0	0	0	0
ASAP1IT1|29065	0	0	0	0	0	0	0	0	0	0	0	0	0	0	0	0	0	0	0	0	0	0	0	0	0	0	0	0	0	0	0	0	0	0	0	0	0	0	0	0	0	0	0	0	0	1.2739	0	0	0
ASB10|136371	0	0	0.3925	0	0	0	0	0	0	0	0	0.5574	0.6383	0	0.5669	0	0	0	0	1.0201	0.9479	0.3467	0	0	0	0	0	0	0	0	0	0.8658	0	0	0	0	0	0	0	0	0.3975	0	0	0	0	0	0	0	0
ASB15|142685	0.4193	0	0	0	0	0	0	0	0	0	0	0	0	0	0	0	0	0	0	0	0	0	0.3526	0	0	0.401	0	0	0	0	0	0	0	0	0	0.4541	0.5597	0	0	0	0	0.4836	0	0	0	0	0	0	0
ASB17|127247	0	0	0	0	0	0	0	0	0	0	0	0	0	0	0	0	0	0	0	0	0	0	0	0	0	0	0	0	0.6378	0	0	0	0	0	0	0	0	0	0	0	0	0	0	0	0	0	0	0	0
ASB18|401036	0	0	0	0	0	0	0	0	0	0	0	0	0	0	0	0	0	0	0	0	0	0	0	0	0	0	0	0	0	0	0	0	0	0	0	0	0	0	0	0	0	0.4836	0	1.7637	0	0	1.2788	0	0
ASCL3|56676	0	0	0	0	0	0	0	0	0	0	0	0	0	0	0	0	0	0	0	0	0	0	0.3526	0	0	0	0	0	0	0	0	0	0	0	0	0.4541	0	0	0	0	0	0	0	0	0	0	0	0	0
ASZ1|136991	0	0	0	0	0	0	0	0	0	0	0	0	0	0	0	0	0	0	0	0	0	0	0	0	0	0	0	0	0	0	0	0	0	0	0	0	0	0	0	0	0	0	0	0	0	0	0	0	0
ATP13A5|344905	0.4193	0	0.3925	0	0	0.4039	0	0.9829	0.7832	0.3984	0	0	0.6383	0	0	0	1.3781	0	0	0	0	0	0.3526	0	0	0	0.994	0.4878	1.2755	0.5412	0	0	0	0	0	0	0.5597	0	0	0	0.3975	0	0.4838	0	0	0	1.2788	0	0
ATP1B4|23439	0	0	0	0	0	0	0	0	0	0	0	0	0	0	0	0.7485	0	0.4505	0	0.34	0	0	0	0	0	0	0	0	0	0	0	0	0	0	0	0	0	0	0	0	0.3975	0	0	0	0	0	0	0	0
ATP4A|495	0	0	0	0	0	0	0	0.4915	0.3916	0	0.9703	0.5574	0	0.4751	0	0	1.3781	0	0	0.6801	0	0.3467	0.7052	0	0	0	0	0	0	0	0	0	0.5141	0	0	0	0	0	0	0	0.795	0.4836	0.4838	0	0	0	0	0	0
ATP6V0A4|50617	0	0	0	0	4.165	0	0.7798	0.4915	0	0	0	0.5574	0	0	1.1338	0	0	0	0	0	0	0	0	0	0	0.401	0.497	0	0	0	0	0	0	0	0.4588	0	0	0	0	0	0	28.4139	0	0	0	0	2.5575	0.5394	0
ATP6V1G3|127124	0	0	0	0	0	0	0	0	0	0	0	0	0	0	0	0	0.4594	0	0	0	0	0	0	0	0	0	0	0	0	0	0	0	0	0	0	0	0	0	0	0	0	0	0	0	0	0	0	0	0
ATXN3L|92552	0	0	0	0	0	0	0	0	0	0	0	0	0	0	0	0	0	0	0	0	0	0	0	0	0	0	0	0	0	0	0	0	0	0	0	0	0	0	0	0	0	0	0	0	0	0	0	0	0
ATXN8OS|6315	0	0	0	0	0	0	0	0	0	0	0	0	0	0.4751	0	0	0	0	0	0	0	0	0	0	0	0	0	0	0	0	0.6326	0	0	0	0.4588	0	0	0	0	0	0	0	0	0	0	0	0	0	0
AVP|551	0	0	0	0	0	0	0	0	0	0	0	0	0	0	0	0	0	0	0	0	0	0	0	0	0	0	0	0	0	0	0	0	0	0	0	0	0	0	0	0	0	0	0	0	0	0	0	0	0
AWAT1|158833	0	0	0	0	0.7971	0.4039	0	0	0	0	0	0	0	0	0	0	0	0	0	0	0	0	0	0	0	0	0	0	0	0	0	0	0	0	0	0	0	0.5102	0	0	0	0	0	0	0	0	0	0	0
AWAT2|158835	0	0	0	0	0	0	0	0	0	0	0	0	0	0	0	0	0	0	0	0	0	0.3467	0	0	0	0	0	0	0	0	0	0	0	0	0	0.9083	0	0	0	0	0	0	0	0	0	0	0	0.5394	0
BAGE|574	0	0	0	0	0	0	0	0	0	0	0	0	0	0	0	0	0	0	0	0.2924	0.474	0	0	0	0	0.2486	0	0	0	0	0	0.4329	0	0	0	0	0	0	0	0	0	0	0	0	0	0	0	0	0
BANF2|140836	0	0	0	0	0	0	0	0	0	0	0	0	0	0	0	0	0.4594	0	0	0	0	0	0	0	0	0	0	0	0	0	0	0	0	0	0	0	0	0	0	0	0	0	0	0	0	0	1.2788	0	0
BARHL1|56751	0	0	0.3925	0	0	0	0	0	0.7832	0	0	0	1.2767	0	0	0	0.4594	0	0	0.34	0.9479	0	0.3526	0	0	0	0	0.4878	0	2.706	0	0	0.5141	0	0	0	0	0	0	0	0	0	0	0	0	1.2739	0	0	0
BARHL2|343472	0	0	0	0	0	0	0	0	0	0	0	0	0	0	0	0	0	0	0	0	0	0	0	0	0	0	0	0	0	0	0	0	0	0	0	0	0	0	0	0	0	0	0	0	0	0	0	0	0
BASE|317716	0	0	0	0	0	0	0	0	0	0	0	0	0	0	0	0	0	0	0	0	0	0	0	0	0	0	0	0	0	0	0	0	0	0	0	0	0	0	0	0	0	0	0	0	0	0	0	0	0
BBOX1|8424	0.4193	1.1154	0.3925	0	0.3986	0.4039	0	0	0.7832	0	0	0.5574	0	0	3.9683	0	0	0	0	0	0.474	0.3467	0	0	0	0.8019	0	0.4878	0	0	8.3545	0	0	0	0	0.4541	0	1.5306	1.0526	5.5797	1.59	0.4836	0	1.7637	1.548	0	0	0.5394	0
BCAR4|400500	0	0	0.3925	0	0	0	0	0	0	0	0	0	0	0	0	0	0	0	0	0	0	0	0	0	0	0	0	0	0	0	0	0	0	0	0	0.4541	0	0	0	0	0	0.4836	0	0	0	0	0	0	0
BCORL2|286554	1.6771	3.3463	0	0	0	6.0588	0	0	0	0	5.822	8.9186	0	0	1.7007	0	4.5938	0	0	3.7405	0	0	2.1157	8.5883	0	0	0	5.3659	0	0	1.7902	3.4632	3.5989	7.568	0	1.3624	1.1194	3.5714	0	0.62	2.385	0	0.9676	3.5273	0	0	7.6726	3.2367	0
BCYRN1|618	0	0	0	0	0	0	0	0	0	0	0	0	0	0	0	0.7485	0	0	0	0	0	0	0.3526	0.5368	0	0.401	0	0	0	0	0	0	0	0	0	0	0	0	0	0	0	0	0.9676	0	0	3.8217	6.3939	0	3.5419
BEND2|139105	0	0	0.3925	0.4948	0	0	0	0	0.3916	0.3984	0	2.7871	0	0.4751	0	0	0	0	0	0.34	0	0	0	0	0	0.401	0	0	0	0	0	0	0	0	0	0	0	0	0	0	0.795	0	0	0	1.548	0	1.2788	0	0
BEST3|144453	0.4193	0	0.785	0	0.7971	0	1.1698	0	0.7832	0.7969	0.9703	0.5574	0	0	0	2.2455	0	0.4505	0	0	1.8959	0.6935	1.4104	0	0.3498	0	1.9881	0	0	0	2.9837	0	0	0	0.9175	1.8165	0	0	1.0526	0.62	0	114.12	0	0	3.096	2.5478	0	2.1578	1.1806
BEYLA|497634	0	0	0	0	0	0	0	0	0	0	0	0	0	0	0	0	0	0	0	0	0	0	0	0	0	0	0	0	0	0	0	0	0	0	0	0	0	0	0	0	0	0	0	0	0	0	0	0	0
BHLHE23|128408	0	0	0	0	0	0	0	0	0	0	0	0	0	0	0	0	0	0	0	0	0	0	0	0	0	0	0	0	0	0	0	0	0	0	0	0	0	0	0	0	0	0	0	0	0	0	0	0	0
BIRC8|112401	0	0	0	0	0	0	0	0	0	0	0	0	0	0	0	0	0	0	0	0	0	0	0	0	0	0	0	0	0	0	0	0	0	0	0	0	0	0	0	0	0	0	0	0	0	0	0	0	0
BLID|414899	0	0	0	0	0	0	0	0	0	0	0	0	0	0	0	0	0	0	0	0	0	0	0	0	0	0	0	0	0	0	0	0	0	0	0	0	0	0	0	0	0	0	0	0	0	0	0	0	0
BMP10|27302	0	0	0	0	0	0.4039	0	0	0	0	0	0	0	0	0	0	0	0	0	0	0	0	0	0	0	0	0	0	0	0	0	0	0	0	0	0	0	0	0	0	0	0	0	0	0	0	0	0	0
BMP15|9210	0	0	0	0	0	0	0	0.4915	0.3916	0	0	0	0	0	0	0	0	0	0	0.34	0	0	0	0	0	0	0	0.4878	0	0	0	0.8658	0	0	0	0	1.1194	0	0	0	0	0	0	0	0	0	0	0	0
BOLL|66037	0	0.5577	0	0	0.3986	0.4039	0	0	0	0	0	0	0	0	0	0	0	0.4505	0	0	0	0	0	0	0	0	0	0.4878	0	0.5412	0	0	0.5141	0	0	0	1.679	0	0	0	0	0	0	0	4.644	1.2739	0	0	0
BPESC1|60467	0	0	0	0.9896	0	0	0	0	0	0	0	0	0	0	1.1338	0	0	0	0	0	0	0	0	0	0	0	0	0	0	0	0	0	0.5141	0	0	0	0	0	0	0	0	0	0	0	0	1.2739	0	0	2.3613
BPIL1|80341	0	0	0	0	0	0	0	0	0	0	0	0	0	0	0	0	0	0	0	0	0	0	0	1.0735	0	0	0	0	0	0	0	0	0	0	0	0	0	1.0204	0	0.62	3.5775	0	0	0	0	0	69.0537	0	0
BPIL2|254240	0	0	0	0	0	0	0	0	0	0	0	0	0	0	0	0	0	0	0	0	0	0	0	0	0	0	0	0	0	0	0	0	0	0	0	0	0	0	0	0	0	0	0	0	0	0	0	0	0
BPIL3|128859	0	0	0	0	0	0	0	0	0	0	0	0	0	0	0	0	0	0	0	0	0	0	0	0	0	0	0	0	0	0	0	0	0	0	0	0	0	0	0	0	0	0	0	0	0	0	0	0	0
BPY2|9083	0	0	0	0	0	0	0	0	0	0	0	0	0	0	0	0	0	0	0	0	0	0	0	0	0	0	0	0	0	0	0	0	0	0	0	0	1.1194	0	0	0	0	0	0	0	0	0	0	0	0
BRD7P3|23629	0	0.5577	1.1775	0.4948	0.3986	0	0	0	0	0	0	0	0	0.4751	0	0	0	0	0	0.6801	0.474	0	0	0	0	0	0	0	0	0	0.5967	0	0.5141	0	0	0.4541	0.5597	0	0	0	1.1925	0	0.9676	5.291	0	0	1.2788	0	3.5419
BRDT|676	0	0	0	0	0	0.4039	0	0	0	0	0	0	0	0	0	0	0	0	0	0	0	0	0	0	0	0.401	0	0	0	0	0	0	0	0	0	0	0.5597	0	0	0	0	0	0	0	0	0	0	0	0
BRS3|680	0	0	0.3925	0	0	0	0	0	0	0	0	0	0	0	0	0	0	0	0	0	0.474	0.3467	0.3526	0	0	0	0	0	0	0	0	0	0	0	0.4588	0	0	0	0	0.62	0	0.4836	0	0	0	0	0	0.5394	0
BSND|7809	0	0	0	0	0	0	0.3899	0	0	0	0.9703	0	0.6383	0	0	0	0	0	0	0	0	0	0	0	0	0.401	0	0	0.6378	1.0824	0	0	0	0	0.4588	0.4541	0	0.5102	0	0	0	0	0	0	0	0	0	0	0
BSPH1|100131137	0	0	0	0	0	0	0	0	0	0	0	0	0	0	0	0	0	0	0	0	0	0	0	0	0	0	0	0	0	0	0	0	0	0	0	0	0	0	0	0	0	0	0	0	0	0	0	0	0
BSX|390259	0	0	0	0	0	0	0	0	0	0	0	0	0	0	0	0	0	0	0	0	0	0	0	0	0	0	0	0	0	0	0	0	0	0	0	0	0	0	0	0	0	0.4836	0	0	0	0	0	0	0
BTF3L1|690	0	0	0	0	0	0	0.3899	0.9829	0	0	0.9703	0	0.6383	0	0.5669	0	0.4594	0	0	0	0	0.3467	0.3526	0.5368	0.3498	0.401	0	0	1.2755	0	0	0	1.0283	0	0	0.4541	0	0	0	0	0	0	0	1.7637	0	0	0	0	0
BTG4|54766	0	0	0	0	0	0	0	0	0	0	0	0	0	0	0	0.7485	0	0	0	0	0	0	0	0	0	0	0	0	0	0	0	0	0	0	0	0	0	0	0	0	0	0	0	0	0	0	0	0	0
BTNL2|56244	0	0	0	0.4948	6.7756	0.4039	0	0	0.3916	0	0	0.5574	0	0.4751	0	0	0.4594	0	0	0	0	0.3467	0	0.5368	0.3498	0.8019	0.497	0	0	0	0.5967	0	0	0	0.4588	0	0.5597	1.0204	0	0.62	0	0	0	0	0	0	0	0	0
C10orf113|387638	0	0	0	0	0	0	0	0	0	0	0	0	0	0	0	0	0	0	0	0	0	0	0	0	0	0	0	0	0	0	0	0	0	0	0	0	0	0	0	0	0.3975	0	0	0	0	2.5478	0	0	2.3613
C10orf120|399814	0	0	0	0	0	0	0	0	0.3916	0	0	0	0	0	0	0	0	0	0	0	0	0	0	0	0	0	0	0	0	0	0	0	0	0	0	0	0	0	0	0	0	0	0	0	0	0	0	0	0
C10orf122|387718	0	0	0	0	0	0	0	0	0	0	0	0	0	0	0	0.7485	0	0	0	0	0	0	0	0	0	0	0	0	0	0	0	0	0	0	0	0	0	0	0	0	0	0	0	0	0	0	0	0	0
C10orf129|142827	0.4193	1.1154	0.3925	0	0	0	0	0	0	0	0	0	0	0	0	0	0	0	0	0	0	0	0	0	0.3498	0.401	0	0.9756	0	0	0	0	0	0	0.4588	0	0	0	0	0	0.3975	0	0	0	0	0	1.2788	0	0
C10orf131|100127889	0	0.5577	0	0.4948	0.7971	0	0	0.4915	0.3916	0	0	0	0	0	1.1338	0.7485	0	0	0.4726	0.34	0.9479	0	0	0	0	0	0	0.9756	0	0	0	0	1.0283	0.5822	0.4588	0.4541	0	0	0	1.2399	0.3975	1.9342	1.4514	0	0	2.5478	1.2788	0.5394	1.1806
C10orf27|219793	0.8386	0	0	0	0	0.4039	0	0	0	0	0	0	0	0.9502	0	0	0	0	0	0.34	0	0	0	0	0.3498	0	0	0	0	0	0	0	0.5141	0	0	0	0	0	0	0	0.3975	0	0	0	0	1.2739	0	0	0
C10orf40|283025	0	0	0	0	0	0	0	0	0	0	0	0	0	0	0	0	0	0	0	0	0	0	0	0	0	0	0	0	0	0	0	0	0	0	0	0	0	0	0	0	0	0	0	0	0	0	0	0	0
C10orf53|282966	0	0	0	0	0	0	0	0	0	0.3984	0	0	0	0	0	0	0	0	0	0	0	0	0	0	0	0	0	0	0	0	0	0	0.5141	0	0	0	0	0	0	0	0	0	0	0	0	0	0	0	0
C10orf62|414157	0	0	0	0.4948	0	0	0	0	0	0	0	0	0	0	0	0	0	0	0	0	0	0	0	0	0	0	0.497	0	0	0	0	0	0	0	0	0	0	0	0	0	0	0.4836	0.4838	0	0	0	1.2788	0	0
C10orf71|118461	0	0	0.3925	0	0.3986	0	0	0	0	0	0	0	0	0.4751	0	0	0	0.4505	0	0	0	0	0	0	0	0	0	0.9756	0	0	0	0.4329	0	0	0	0	0	0	0.5263	0	0	0	0	0	1.548	0	0	0	0
C10orf96|374355	0	0	0	0	0	0	0	0	0	0	0	0	0	0	0	0	0	0	0	0	0	0	0	0	0	0	0	0	0	0	0	0	0	0	0	0	0	0	0	0	0	0	0	0	0	0	0	0	0
C11orf16|56673	0	0	0	0.4948	0	1.2118	0	0	1.5665	0	0	0	0.6383	0	0.5669	0.7485	0	0.4505	0	0.34	0.474	0.6935	0.3526	1.6103	0.3498	1.2029	0.497	0.4878	0	0	0.5967	0	0	1.1643	0	0	0	0	0	0.62	0.795	0.4836	0	0	0	1.2739	1.2788	0.5394	1.1806
C11orf34|349633	0	0	0.3925	0	0	0	0	0	0	0.3984	0	0.5574	0	0	0	0	0.4594	0	0	0	0	0.3467	0	0.5368	0	0	0	0	0.6378	0	0	0.4329	0	0	0.9175	0	0	0.5102	0.5263	0.62	0	0	0.4838	0	0	0	0	0	0
C11orf36|283303	0	0	0	0	0	0	0	0	0	0	0	0	0	0	0	0	0	0	0	0	0	0	0	0	0	0	0	0	0	0	0	0	0	0	0	0	0	0	0	0	0	0	0	0	0	0	0	0	0
C11orf40|143501	0	0	0	0	0	0	0	0	0	0	0.9703	0	0	0	0	0	0	0	0	0	0	0	0	0	0	0	0	0	0	0	0	0	0	0	0	0	0	0	0	0	0	0	0	0	0	0	0	0	0
C11orf64|283197	0	0	0	0	0	0	0	0	0	0	0	0	0	0	0	0	0	0	0	0	0	0	0	0	0	0	0	0	0	0	0.5967	0	0	0	0	0	0	0	0	0	0	0	0	0	0	0	0	0	0
C11orf85|283129	0	0	0.3925	0.4948	0	0	0	0.9829	0.7832	0	0	0	0	0.4751	0	0.7485	0.9188	0	0	0	0	0.6935	0	0	0	0.401	0	0	0	0	0	0.4329	0	0.5822	0.9175	0	0	0	0	0	0.795	0	0.4838	0	0	0	0	0	0
C11orf94|143678	0	0	0	0	0	0	0	0	0.3916	0	0	0	0	0	0	0	0.9188	0	0	0	0	0	0	0	0	0	0	0	0	0	0	0	0	0	0	0	0	0	0	0	0	0	0	0	0	0	0	0	1.1806
C12orf12|196477	0	0	0	0	0	0	0	0	0	0	0	0	0	0	0	0	0	0	0	0	0	0	0	0	0	0	0	0	0	0	0	0	0	0	0	0	0	0	0	0	0	0	0	0	0	0	0	0	0
C12orf39|80763	0	1.1154	0.3925	0	1.1957	0	0	0	0	0	0	0	0	0	1.7007	0	0.4594	0	0.4726	0	0.474	0	0	0	0	0	0	2.439	0	0	0.5967	0	0.5141	0	0	0	0.5597	0	1.5789	0.62	0.3975	0	0	0	0	0	0	0.5394	1.1806
C12orf40|283461	0	0	0.3925	0	0	0.8078	0.3899	0.9829	1.1749	0	0	0.5574	0	0	0	0	0	0	0	0	0	0.3467	0	0.5368	0.3498	0	0	0	0	0	0	0	0	0	0	0	0	0	0	0	0	0	0	0	0	0	1.2788	0	0
C12orf50|160419	0	0	0	0	0	0	0	0	0.3916	0	0	0	0	0.4751	0	0	0.4594	0	0	0	0	0	0	0	0	0	0	0	0	0	0.5967	0	0	0	0	0.4541	0	0	0	0	0	0.4836	0	1.7637	0	0	1.2788	0	2.3613
C12orf54|121273	0	0.5577	0	0	0.3986	0	0	0	0	0	0	1.6722	0	0	0	2.994	0	0	0	0	0	0	0	0.5368	0	0	0	0	0	0	0	0.4329	0	0.5822	0.4588	0	0	0.5102	0	2.4799	0	0	0	0	3.096	0	0	0	1.1806
C12orf70|341346	0	0	0.3925	0	0	0	0	0	0	0	0.9703	0	0.6383	0	0	0	0	0.4505	0	0.34	0.474	0	0	0.5368	0	0	0	0	0	0.5412	0	0.4329	0	0.5822	0.9175	0	0	0.5102	0	0.62	0.795	2.4178	0.4838	1.7637	1.548	2.5478	2.5575	0	5.9032
C12orf71|728858	0.4193	1.6732	0	1.4844	0.3986	0	0.3899	0.4915	0.7832	0	0	0	0	0	0	0	0	0	0	0.6801	1.8959	0	1.0578	0.5368	0	0.8019	0.497	0	0	1.6236	0	0	2.5707	0	0	1.3624	3.9177	1.5306	1.0526	1.2399	0	0.4836	0.9676	0	0	0	0	1.0789	0
C12orf77|196415	0	0	0.3925	0.4948	0	1.2118	0.7798	0	0	0	0	0	0.6383	0.4751	0	0	6.8907	0	0	0.6801	0	0	0.3526	2.6838	1.0493	0.401	0	0	0.6378	0	1.7902	0.8658	0.5141	1.1643	0.9175	0	0.5597	0	0	0	0	0.4836	0	0	0	0	0	0.5394	0
C13orf26|122046	0.4193	0	0	0	0	0.4039	0	0	0	0	0	0	0	0	1.7007	0.7485	0	0	0	0	0	0	0	0	0	0	0.497	0	0	0	1.1935	0	0	0	0.4588	0	1.1194	0	2.1053	0.62	0	0.4836	0	0	0	0	2.5575	0.5394	0
C13orf28|122258	0	0	0	0	0	0	0	0	0	0	0	0	0	0	0	0	0	0	0	0	0	0	0	0	0	0	0	0	0	0	0	0	0	0	0	0	0	0	0	0	0	0	0	0	0	0	0	0	0
C13orf35|400165	0	0	0	0	0	0	0	0	0	0	0	0	0	0	0	0	0	0	0	0	0	0	0	0	0.3498	0	0	0	0	0	0	0	0	0	0	0	0	0	0	0	0.3975	0.4836	0.4838	0	0	0	0	0	0
C13orf39|196541	0	0	0	0	0	0	0	0	0	0	0	0	0	0	0	0	0	0	0	0	0	0	0	0	0.3498	0	0	0.4878	0	0	0	0	0	0	0	0	0	0	0	0.62	0	0	0	0	1.548	1.2739	0	0	0
C14orf105|55195	0	0	0	0	0	0	0	0	0	0	0	0	0	0	0	0	0	0	0	0	0	0	0	0.5368	0	0	0	0	0	0	0	0	0	0	0.4588	0	0	0	0	0	0	22.7273	0.9676	0	0	1.2739	2.5575	0	1.1806
C14orf162|56936	0	0	0	0	0.3986	0	0	0	0	0	0.9703	0	0	0.4751	1.1338	0	0	0	0	0	0	0	0.3526	0	0	0	0.497	0.4878	0	0	0	0	0.5141	0	0.4588	0	1.1194	0	0	0	0	0	0	0	0	0	0	0	0
C14orf165|414767	0	0	0	0	0	0	0	0	0	0	0	0	0	0	0	0	0	0	0	0	0	0	0	0	0	0	0	0	0	0	0	0	0	0	0.4588	0	0	0	0	0	0	0	0	0	0	0	0	0	0
C14orf166B|145497	0	0.5577	0	0.9896	0	0	0	0.9829	0.3916	0	1.9407	0	1.2767	0.4751	0	0.7485	0	1.8018	0.4726	0.34	0	0	0	1.6103	0	0	0	0	0.6378	0	0	0	0	1.1643	0	0.4541	0	0	0	0	0	0	4.3541	1.7637	0	0	1.2788	0	0
C14orf177|283598	0	0	0	0	0	0	0	0	0	0	0	0	0	0	0	0	0	0	0	0	0	0	0	0	0	0	0	0	0	0	0	0	0	0	0	0	0	0	0	1.2399	0	0	0	0	0	0	0	0	0
C14orf183|196913	0	0	0	0	0.3986	0	0	0.4915	0.3916	0.3984	0	0	0	0	0	0	0	0	0	0.34	0	0	0.3526	0	0	0	0.994	0	0	0	0	0	1.5424	0.5822	0	0	0	0	0	0	0.3975	1.4507	0	0	0	0	0	0	0
C14orf23|387978	0	0	0	0	0	0	0	0	0	0	0	0	0	0	0	0	0	0	0	0	0.9479	0	0	0	0	0	0.497	0	0	0	0	0	0	0	0	0	0	0	0	0	0	0	0	15.873	7.7399	6.3694	23.0179	0	8.2645
C14orf39|317761	0	0.5577	0	0	1.9928	0	0	0	0	0.3984	1.9407	8.3612	0	0	0	6.7365	0	0	0.9452	0	0.9479	0	0	0	0	0	0	0.9756	0	0	1.7902	0	0	2.3286	1.3763	0	0	0	1.0526	8.6795	0.795	0	0	0	0	0	0	0	0
C14orf48|256369	0	0	0	0	0	0	0	0	0	0	0	0	0	0	0	0	0	0	0	0	0	0	0	0	0	0	0	0	0	0	0	0	0	0	0	0	0	0	0	0	0	0.4836	0	0	0	1.2739	0	0	0
C14orf70|283601	0	0	0	0	0.7971	0	0	0	0.3916	0	0	0	0	0	0	0	0.9188	0	0	0	0	0	0	1.6103	0	0	0	0	0	0	0	0	0	0	0	0	0	0	0	0	0	0	0	0	0	0	0	2.1578	0
C14orf86|283592	0	0	0	0.4948	0	0	0	0	0.3916	0	0	0	0.6383	0	0.5669	0	0	0	0	0	0	0	0	0	0	0	0	0	0	0	0	0	0	0	0	0	0	0	0	1.2399	0	0	0	0	0	0	0	0	0
C15orf26|161502	0	0.5577	0.3925	0	0	0.8078	0	0	0.7832	0.3984	0	1.6722	0	0	0.5669	0	0.9188	0	0	0.34	0	0.3467	0	0	0.6995	0	0	0	0.6378	0.5412	0	0	0	1.7465	0	0	0.5597	0	0	1.2399	0.3975	0.4836	0.9676	5.291	4.644	0	14.0665	0.5394	0
C15orf32|145858	0	0	0	0	0	0	0	0	0	0	0	0	0	0	0	0	0	0	0	0	0	0	0	0	0	0	0	0	0	0	0	0	0	0	0	0	0	0.5102	0	0	0	0	0	0	0	0	0	0	0
C15orf43|145645	0	0	0.3925	0	0	0	0	0	0	0	0	0	0	0	0	0	0	0	0	0	0	0	0	0	0	0	0	0	0	0	0	0	0	0	0	0	0	0	0	0	0	0	0	0	0	0	0	0	0
C15orf54|400360	0	0.5577	0	0	0	0.4039	0.3899	0	0.3916	0	0	0.5574	0	0	0	0	0	0.4505	0	0	0	0	0	0.5368	0	0	0	0	0	0	0	0.8658	0	0	0.4588	1.3624	0.5597	0	0.5263	0	0	1.4507	0	1.7637	0	0	5.1151	0	3.5419
C15orf5|81698	0.4193	0	0.3925	0	0	0.4039	0	0	0.3916	0	0	0.5574	2.5533	0	0	0	0.4594	0.4505	0	1.3602	0.474	0.6935	1.4104	0.5368	0	0	0	0	0.6378	0	0.5967	0	0	0	1.835	0.4541	2.7984	0	0	1.2399	0	0.9671	1.9352	0	0	1.2739	0	0	0
C15orf60|283677	0.4193	0	0	0	0	0	0	0	0	0	0	0	0	0	0	0	0	0	0	0	0	0	0	0	0	0	0	0	0	0	0	0	0	0	0	0	0	0	0	0	0.3975	0	0	0	0	0	0	0	0
C16orf11|146325	0	0	0	0	0	0	0.3899	0	0	0	0	0	0	0	0	0	0	0	0	0	0	0	0	0	0	0	0	0	0	0	0	0	0.5141	0	0	0	0	0	0	0	0	0.4836	0.4838	1.7637	0	0	0	0.5394	2.3613
C16orf78|123970	0	0	0	0	0	0	0	0	0	0	0	0	0	0	0	0	0	0	0	0	0	0	0	0	0	0	0	0	0	0	0	0	0	0	0	0	0	0	0	0	0	0	0	0	0	0	0	0	0
C16orf82|162083	0	0	0	0	0	0	0.3899	0	0	0	0	0	0	0	0	0	0	0	0	0	0	0	0	0	0	0.401	0	0	0	0	0	0	0	0.5822	0	0	0	0	0.5263	0.62	0	0	0	0	0	0	0	0	0
C16orf90|646174	0	0	0	0	0	0	0	0	0	0	0	0	0	0	0	0	0.4594	0	0	0	0	0	0	0	0	0	0	0	0	0.5412	0	0	0	0	0	0	0.5597	0	0	0	0	0	0.4838	0	0	0	0	0	0
C16orf92|146378	0	0	0	0	0	0	0	0	0	0	0	0	0	0	0	0	0	0.045	0	0	0	0	0	0	0	0	0.2187	0	0	0	0	0	0	0	0	0	0	0	0	0	0	0	0	0	0	0	0	0	0
C17orf102|400591	0	0.5577	0	0	0	0.4039	0	0	0.3916	0	0	0.5574	0	0	0	0.7485	0	0	0	0	0	0	0	0	0	0	0.497	0	0	0	0.5967	0	0	0	0	0	0.5597	0	0	0	0	0	0	0	0	0	0	0	0
C17orf105|284067	0	0	0	0	0	0	0	0	0	0	0	0	0	0	0	0	0	0	0	0	0	0	0	0	0	0	0	0	0	0.5412	0	0	0	0	0	0	0	0	0.5263	0	0	0	0	0	0	0	0	0	0
C17orf54|283982	0	0	0	0	0	0	0.3899	0	0.3916	0	0	0	0	0	0	0	0	0	0	0.34	0.474	0	0	0	0	0	0	0	0	0	0	0	0.5141	0	0	0	0	0	0	0	0	1.4507	0.4838	0	0	0	0	0	0
C17orf64|124773	0	0	0	0.4948	0	0	0	0	0.3916	0	0	0	0	0	0	0	0	0	0	0.34	0	0.3467	0	0	0	0	0.994	0	0	0	0	0	0	0.5822	0.4588	0.4541	0	0.5102	1.5789	0	0	0.4836	0	0	0	1.2739	0	0	0
C17orf66|256957	0.4193	0	0	0	0	0	0	0	0	0	0	0	0	0.9502	1.1338	0	0	0.4505	0	0.6801	0	0	0.3526	2.6838	1.3991	0	0	0.4878	0.6378	0	0.5967	0.4329	0	0	1.3763	0	0	0	1.0526	0	0.3975	0	0	0	1.548	1.2739	0	0.5394	1.1806
C17orf74|201243	0	0	0	0	0	0	0	0	0	0	0	0	0	0	0	0	0.4594	0	0	0	0	0	0	0	0	0	0	0	0	0	0	0	0	0	0	0	0	0	0	0	0	0	0	0	0	0	0	0	0
C17orf78|284099	0	0	0	0	4296.53	0.4039	3.5093	0	0	5.1795	1.9407	0	0	0	0	0	0.4594	0	0	0.34	4.2657	0.6935	0	0	0	0	0.497	0.4878	0.6378	0	0	0	0	0	0	0	0	0.5102	0.5263	0.62	0	29.4971	0.4838	0	0	0	1.2788	0	2.3613
C17orf98|388381	0	0	0	0	0.7971	0.4039	0	0.4915	0.3916	0	0	0	0	0	0	0	0	0	0	0	0	0	0	0	0	0	0	0	0	0	0	0	0	0	0	0	0	0	0	1.2399	0	0	0.4838	0	0	1.2739	0	0	0
C18orf16|147429	0	0	0.3925	0	0	0	0.3899	0	0	0.3984	0	0.5574	0.6383	0	0.5669	1.497	0	0	0	0	0	0	0	0	1.0493	0	0	0	0.6378	0	0.5967	0	0	0	0	0	0	0	0	0	0	0	0	0	0	0	0	0	0
C18orf20|221241	0	0	0	0	0	0	0	0	0	0	0	0.5574	0	0	0	0	0	0	0	0	0	0	0	0	0	0	0	0	0	0	0	0	0	0	0	0	0	0	0	0	0	0	0	0	0	0	0	0	0
C18orf26|284254	0	0	0.3925	0	0.3986	0.4039	0	0	0	0	0	0	0	0	0	0	0	0	0	0	0	0	0.3526	0	0	0	0	0	0	0	0	0	0	0	0	0	0	0	0	0	0	0	0	0	0	0	1.2788	0	0
C18orf2|56651	0	0	0	0.4948	0	0.4039	0.7798	0	0.7832	2.3906	0	0	0	0	0	0	3.675	0	0	0	0	3.1207	2.4683	0	0	1.2029	2.4851	0.4878	0	0	2.9837	0	0.5141	0.5822	0	0.4541	0.5597	0	0	1.8599	0	0	0	0	0	0	2.5575	0	1.1806
C18orf62|284274	0	0	0	0	0	0	0	0	0	0	0	0	0	0	0	0.7485	0	0	0	0	0	0	0	0	0	0	0	0	0	0	0	0	0	0	0	0	0	0	0	0	0	0	0	0	0	0	0	0	0
C19orf41|126123	0	0	0	0.9896	0	0	0.3899	0	3.9162	0.3984	0	0	0	0.4751	0.5669	0	3.2157	0	0	0	0	0	0.3526	0	0	0	0.497	0	1.2755	2.1648	0	0	0	0	0	0	0	0	2.1053	0	0	3.8685	0	0	3.096	0	8.9514	0.5394	0
C19orf75|284369	0	0	0	0	0	0.4039	0	0	0.3916	0	0	0	0	0	0.5669	0	0	0	0	0	0	0	0	0	0	0	0	0	0	0	0	0.4329	0	0	0	0	0	0	0	0	0	0	0	0	0	0	0	0	0
C1QL2|165257	0	0	0	0	0.3986	0	0	0	0	0	0	0	0	0	0	0	0.4594	0	0	0	0	0	0	0	0.3498	0	0.497	0	0	0	0	0	0	0	0.4588	0	0	0	0	0	0.3975	0	0	0	0	0	1.2788	0	0
C1QTNF8|390664	0	0	0	0	0	0.4039	0	0	0.3916	0	0	0	0	0	0	0	0.4594	0	0	0	0	0.3467	0	0	0	0	0	0.9756	0	0	0	0.4329	0	0	0.4588	0.4541	0	1.0204	0.5263	0	0	0	0	0	0	34.3949	0	1.6183	2.3613
C1orf100|200159	0	0	0	0	0	0	0	0	0	0	0	0	0	0	0	0	0	0	0	0.34	0	0	0	0	0	0	0	0	0	0	0	0	0	0.5822	0	0	0.5597	0	0	0	0	0	0	0	0	0	0	0	0
C1orf105|92346	0.4193	0	0.3925	0	18.7326	0	0.3899	0	0	0	0.9703	0	0	0	0	0	0.4594	0	0.4726	0	0	0	0	0	0.3498	0.401	0	0	0	0	0	0	0	0.5822	0	0	0	0	0	0	0	16.9246	0.4838	8.8183	3.096	1.2739	1.2788	1.0789	0
C1orf129|80133	0	0	0	0	0	0	0	0	0	0	0	0	0	0	0	0	0	0	0	0	0	0	0	0	0	0	0	0	0	0	0	0	0	0	0	0	0	0	0	0	0	0	0	0	0	0	15.3453	0	0
C1orf141|400757	0	0	0	0.4948	0	0	0.3899	0.9829	0	0.3984	0	0	0.6383	0	0	0.7485	0	0.4505	0.9452	0	0.474	0	0	0	0	0.401	0	0.4878	0	0	0	0	0	0.5822	0	0.9083	0	0	0	0	0.3975	0	0	3.5273	0	0	0	0	0
C1orf146|388649	0	0	0	0	0	0	0	0	0	0	0	0	0	0	0	0	0	0	0	0	0	0	0	0.5368	0	0	0	0	0	0	0	0	0	0	0	0	0	0	0	0	0	0	0	0	0	0	0	0	0
C1orf14|81626	0	0	0	0	0	0	0	0	0	0	0	0	0	0.4751	0	0	0	0	0	0	0	0	0	0	0	0	0	0	0	0	1.1935	0	0	0	0	0	0	0	0	0	0	0.4836	0	0	0	0	0	0	0
C1orf157|284573	0	0.5577	0	0	0	0	0	0	0.7832	0	0	0	0.6383	0	0	0	0	0	0	0	0.474	0	0	0	0	0.401	0	0	0	0	0.5967	0	0	0.5822	0	0	0	0.5102	0	0	0.795	0.9671	0	0	0	0	0	0	0
C1orf158|93190	0	0	0	0	0	0	0	0	0	0	0	0	0	0	0	0	0	0	0	0	0	0	0	0	0	0	0	0	0	0	0	0	0	0	0	0	0	0	0	0	0	0	0	1.7637	0	0	0	0	0
C1orf185|284546	0	0	0	0	0	0	0	0	0	0	0	0	0	0	0	0	0	0	0	0	0	0	0	0	0	0	0	0	0	0	0	0	0	0	0	0	0	0	0	0	0	0	0	0	0	0	0	0	0
C1orf189|388701	0	0	0	0.9896	0.7971	0	0	0.4915	0	0	0	0	1.2767	0	0	0	0	0	0	0	0	0.6935	0	0	0	0.401	0	0	0	0.5412	0	0	0	0	0.9175	0	0	0	0	0	0	0	0	3.5273	0	0	0	0.5394	1.1806
C1orf49|84066	0	0	0.8086	0	0	0	0	0	0	0.3984	0	1.1148	1.2767	0	0.7143	0	0	0.4505	0	0	0.5925	0	0.3843	0.5368	0	0	0	0.5366	2.5511	0	0	0.9134	1.0283	0	0	0.5268	0	0	0	0	0	0	0	0	0	0	0	0	0
C1orf64|149563	0	0	1.1775	0	0.3986	0	0	0	0	0	0	0.5574	0	0	0	0	0	0.4505	0	0	0.9479	0	0.3526	0	1.0493	0.401	0	0	0	0.5412	0	1.7316	0.5141	0	0	0	0	0	0.5263	0	0.3975	0	0	1.7637	0	1.2739	0	0	0
C1orf65|164127	0.4193	0.5577	0.3925	0	0	0	0	0	0.3916	0	0	1.6722	0	0	0	0.7485	0	0	0	0	0	0	0	0	0.3498	0	0	0.4878	0	0	0.5967	0	0.5141	0	0	0	0	0	0.5263	1.2399	0.3975	0	0	0	0	0	0	0.5394	0
C1orf68|100129271	0	0	0	0	0	0	0	0	0	0	0	0	0	0	0	0	0	0	0	0	0	0	0	0	0	0	0	0	0	0	0	0	0	0	0	0	0	0	0	0	0	0	0	0	0	0	0	0	0
C1orf87|127795	0.4193	0	0	0	0	0	0.3899	0	0	0	0	0.5574	0	0	0	0	0	0	0	0	0	0	0	0	0	0	0	0	0	0.5412	0	0	0	1.1643	0	0	0	0.5102	0.5263	0	0	0	0	0	0	0	0	0	0
C1orf92|149499	0	0	0.3925	0	0	0	0	0	0	0.3984	0	0.5574	0	0.4751	0	0	0	0	0	0	0	0.3467	0	0	0	0.401	0	0	0	0	0	0	0.5141	1.7465	0.4588	0.9083	0	0	0.5263	0	0	0	0.9676	0	1.548	0	6.3939	0	0
C20orf114|92747	0	0.5577	0	0	0	0	0	0	0	0	0	0	4.4683	0	0	0	0	0	0	0	0	0	0.3526	0	0	0	0	0	0	0	0	0	0	0	0.4588	0	0	0	2.1053	0	0	0	0	0	0	0	0	0	0
C20orf123|128506	0	1.1154	0	0	0	0	0.3899	0	0	0	0	0	0	0	1.7007	0	0.9188	0	0	0.6801	0	1.7337	0	1.0735	0.3498	0.8019	1.4911	0	0.6378	0.5412	0.5967	1.7316	1.5424	0.5822	0.4588	0	0.5597	2.551	0	0	0.3975	1.9342	0	0	0	2.5478	0	0	0
C20orf141|128653	0	0	0	0	0	0	0	0	0	0	0	0	0	0	0	0	0	0	0	0	0	0	0	0	0	0	0	0	0	0	0	0	0	0	0	1.3624	0	0	0	0	0	0	0	0	0	0	0	0	0
C20orf144|128864	0	0	0	0	0	0	0	0	0	0	0	0	0	0	0	0	0	0	0	0	0	0	0	0.5368	0	0	0	0	0	0	0	0	0	0	0	0	0.5597	0	0	0	0	3.3849	0	0	3.096	2.5478	1.2788	0	0
C20orf173|140873	0	0	0	0	0.3986	0	0	0	0	0	0	0	0	0	0	0	0	0	0	0	0	0	0	0	0	0	0	0	0	0	0	0.8658	0	0	0	0	0	0	0	0	0	0.4836	0	0	1.548	0	0	0.5394	0
C20orf185|359710	0	0	0	0	0	0	0	0	0	0	0	0	0	0	0	0	0	0	0	0	0	0	0	0	0	0	0	0	0	0	0	0	0	0	0	0	0	0	0	0	0	0	0	0	0	0	0	0	0
C20orf186|149954	0	0	0	0	0	0	0	0	0	0	0	0	0	0.4751	0	0	0	0	0	0	0	0	0	0	0	0	0	0	0	0	0	0	0	0	0	0	0	0	7.3684	0	0	0	0	0	1.548	0	0	0.5394	0
C20orf191|149934	0	0	0	0	0	0	0	0	0	0	0	0	0	0	0	0	0	0	0	0	0	0	0	0	0	0	0	0	0	0	0	0	0	0	0	0.4541	0	0	0	0	0	0	0	0	1.548	0	3.8363	0	0
C20orf201|198437	0	0	0	0.4948	0.3986	0	0.7798	1.4744	0	0	0.9703	0	0	0	1.1338	0	0	0	0.4726	0.34	0.474	0.3467	0	0	1.0493	0	0.994	0	0	1.0824	0	0.4329	0.5141	0	0.4588	0.4541	0	0	0	0	0	0	0	0	0	1.2739	6.3939	0	0
C20orf70|140683	0	0	0	0	0	0	0	0	0	0	0	0	0	0	0	0	0	0	0	0	0	0	0	0	0	0	0	0	0	0	0	0	0	0	0	0.9083	0	0	0.5263	0	0	0	0	0	0	0	1.2788	0	0
C20orf71|128861	0	0	0	0	0	0	0	0	0	0	0	0	0	0	0	0	0	0	0	0	0	0	0	0	0	0	0	0	0	0	0	0	0	0	0	0	0	0	0	0	0	0	0	0	0	0	0	0	0
C20orf79|140856	0	0	0	0	0	0	0	0	0	0	0	0	0	0	0	0	0	0	0	0	0	0	0	0	0	0	0	0	0	0	0	0	0	0	0.4588	0	0	0	0	0	0	0	0	0	0	0	0	0	0
C20orf85|128602	0	0	0	0	0	0	0	0	0	0	0	0	1.2767	0	0	0	0	0	0	0	0	0	0.3526	0	0	0	0	0	0	0	0	0	0	0	0	0	0	0.5102	1.0526	0	0	0.9671	0	0	0	1.2739	0	0	0
C21orf131|387486	0	0	0	0	0.3986	0	0	0	0	0	0	0.5574	0	0	1.1338	0	0	0	0	0	0.474	0	0.3526	0.5368	0	0	0	0.4878	0	0	0	0	0	0	0.4588	0.4541	0	0	0	0.62	0.3975	0	0	0	0	0	0	0	0
C21orf54|728409	0	0	0	0	0	0.8078	0.7798	0	0	0.7969	0	0.5574	0	0	0	0	0.4594	0	0	0	0	0.3467	0	0	1.0493	0	0	0	0	0	0	0	0	0.5822	0	0	0	0	0	0	0	0	0	0	0	0	0	1.0789	0
C21orf84|114038	0	0	0.785	0	0.7971	0	0.3899	0	0	0	0	0	0.6383	0	0.5669	1.497	0	0	0	0.6801	0	0	0.3526	0	0	0	0	0	0	0	0	0	0	0	0	0.9083	0	0	0	0	0	0.4836	0.9676	1.7637	0	1.2739	2.5575	0.5394	0
C21orf94|246705	0	0	0	0	0	0	0	0	0	0	0	0	0	0	0	0.7485	0	0	0	0	0	0	0	0	0	0	0	0	0	0	0	0	0.5141	0	0	0	0	0	0	0	0.3975	0	0	0	0	0	0	0	0
C21orf96|80215	0	1.1154	0.3925	0.4948	0	0	0	0.4915	0.3916	0.3984	0	0.5574	0.6383	0.4751	0	0	0	0	0	0	0	0.3467	0.3526	1.6103	0	0	0.497	0	0	0	0	0.4329	0.5141	0	0	0.4541	1.1194	1.0204	0	0	0	0.9671	0	0	1.548	0	2.5575	0	0
C21orf99|149992	0	0	0	0	0	0	0	0	0	0	0	0	0	0	0	0	0.4594	0	0	0	0	0	0.3526	0	0.3498	0	0	0	0	0	0	0	0	0	0	0	0	0	0	0	0	0	0	1.7637	0	0	0	0.5394	0
C22orf33|339669	0	0	0.3925	0	0	0.8078	0	0.9829	0	0.7969	0	0.5574	1.2767	1.4253	0	0.7485	0	0	1.4178	0	0	0	1.0578	0	0.3498	0	0	0.4878	0	0	0	0	0	0	0.4588	0	0	0	0	0	0	0	0	0	0	0	0	0	0
C22orf42|150297	0.4193	0	0	0	0	0	0	0	0	0	0	0	0.6383	0	0	0	0.4594	0	0	0	0	0	0	0	0	0	0	0	0	0	0	0	0	0	0	0	0	0	0	0	0	0	0	0	0	0	0	0	0
C2orf14|100132708	0	0	0	0	0	0	0	0	0	0	0	0	0	0	0	0	0.4594	0	0	0	0	0	0	0	0	0	0	0	0	0	0	0	0	0	0	0	0	0	0	0	0.3975	0	0	0	0	0	8.9514	0	0
C2orf27B|408029	0	0	0	0	0	0	0	0	0	0	0	0	0	0	0	0	0	0	0	0	0	0	0	0	0	0	0	0	0	0	0	0	0	0	0	0	0	0	0	0	0	0	0	58.8183	16.0062	6.7261	20.844	0	3.7898
C2orf51|200523	0	0	0	0	0	0	0	0	0	0	0	0	0	0	0	0	0	0	0	0	0	0	0	0	0	0	0	0	0	0	0	0	0	0	0	0	0	0	0	0	0	0	0	0	0	0	0	0	0
C2orf53|339779	0	0	0	0	0	0	0	0	0	0	0	0	0	0	0	0	0	0	0	0	0	0	0	0	0	0	0	0	0	0	0	0	0	0	0	0	0	0	0	0	0	0	0	0	0	0	0	0	0
C2orf57|165100	0	0	0	0	0	0	0	0	0	0	0	0	0	0	0.5669	1.497	0	0	0	0	0	0	0	0	0	0	0	0	0	0.5412	0	0	0.5141	0	0	0	0	0	0	0	0	0	0	0	0	0	0	0	0
C2orf61|285051	0	0.5577	0.3925	0	1.5943	0.4039	0.3899	0	0	0	0	0	1.2767	0.9502	0	0	0	0.4505	0	0	0.474	0	0.3526	0	0.6995	0	0.497	0	0	0	0	0.4329	0	0.5822	0.4588	0	0	0	1.0526	0.62	0	1.4507	0.9676	12.6808	3.3127	2.5478	1.2788	1.0789	6.0094
C2orf78|388960	0	0	0	0	0	0	0	0	0	0.3984	0	0	0	0	0	0	0	0	0	0	0	0	0	0	0	0	0	0	0	0	0	0	0	0	0	0	0	0.5102	0	0	0	0	0	0	0	0	1.2788	0	0
C2orf83|56918	0	0	0	0	0	0	0	0	0	0	0	0	0	0	0	0	0	0	0.4726	0	0	0	0	0	0	0	0	0	0	0	0	0	0	0	0	0	0	0	0	0	0	0	0	0	0	0	1.2788	0	0
C3P1|388503	0	0	0	0	0	0	0	0	0	0	0	0	0	0	0	0	0	0	0	0	0	0	0	0	0	0.401	0	0	0	0	0	0	0	0	0	0	0	0	0	0	0	0	25.1572	0	0	0	1.2788	0.5394	0
C3orf16|389161	0	0	0	0.4948	0	0	0.7798	0	0	0	0	0	0	0	0	0	0	0	0	0	0	0.3467	0	0	0.3498	0.401	0	0	0	0	0	0	0	0	0	0	0	0	0	0	0	0.4836	0	0	0	0	0	0	0
C3orf20|84077	0	0	0	0	0	1.2118	0	0	0.3916	0	0	0	0	0.4751	0.5669	0	2.2969	0	0	0.6801	0.474	0	0	1.0735	0	0	1.9881	0.4878	0	0	0	0.4329	0	0	0.9175	0	0	0	0	0	0	0	0	0	0	0	0	0	1.1806
C3orf22|152065	0	0	0	0	0	0.4039	0	0	0	0	0	0	0	0	0	0	0	0	0	0	0	0	0	0	0	0	0	0	0	0	0	0	0	0	0	0	0	0	0	0	0	0	0	0	0	0	0	0	1.1806
C3orf24|115795	0	0	0	0	0	0	0	0	0	0	0	0	0	0	0	0	0	0.4505	0.4726	0	0	0	0	0	0	0	0.497	0	0	0	0	0	0.5141	0	0	0	0	0	0	0	0.3975	0	0.4886	0	1.6254	1.3248	0	0	2.4557
C3orf27|23434	0	0	0.3925	0	0	0	0	0	0	0	0	0	0	0	0	0	0	0	0	0	0	0	0	0	0.3498	0	0.497	0	0	0	0	0	0	0	0	0	0	0	0	0	0	0	0	0	0	0	0	0	0
C3orf30|152405	0	0	0	0	0	0	0	0	0	0	0	0	0	0	0	0	0	0	0	0	0	0	0	0	0	0	0	0	0	0	0	0	0	0	0	0	0	0	0	0	0	0	0	0	0	0	0	0	0
C3orf43|255798	0.8386	1.6732	0.3925	0	0.7971	0	0.3899	0	0.3916	0	0	0	0	0	0	0	0.4594	0	0	0	0	0	0	0	0	0.401	0	1.4634	0	0	0.5967	0	0	0.5822	0	0	0.5597	0	0.5263	0	1.59	0.4836	0	0	0	0	0	0	0
C3orf50|93556	0	0	0.3925	0	0	0	0	0	0	0	0	0	0	0	0	0	0	0	0	0	0	0.3467	0.3526	0.5368	0	0	0	0	0	0	0	0	0.5141	0	0.4588	0	0.5597	0	0	0	0	0	0	1.7637	0	1.2739	3.8363	0.5394	0
C3orf51|711	0	0	0.3925	0	0	0	0	0	0	0	0	0	0	0	0	0	0	0	0	0	0.474	0	0	0.5368	0	0	0.497	0.4878	0	0	0	0	0	0	0	0	0	0	0	0	0	0	0	0	0	0	0	0	0
C3orf72|401089	0	0	0	0	0	0	0	0.4915	0	0	0	0	0	0	0	0	0	0.4505	0	0	0.474	0	0	0	0.3498	0	0	0	0	0.5412	0	0	0	0	0	0	0	1.0204	0	1.2399	0.3975	0	0.4838	0	0	2.5478	0	0.5394	14.1677
C3orf74|100128378	0	0	0.3925	0.9896	0.3986	0	0	0	0	0	0	0	0	1.4253	0	0	0	0	0	0.34	0	0	0	0	0	0	0	0	0	0	0	0	0	0	0.4588	0	2.2387	0	0	0	0	0	0	0	0	1.2739	0	0.5394	0
C3orf77|375337	0	0	0	0	0	0	0	0	0	0	0	0	0	0	0	0	0	0	0	0	0	0	0	0	0	0	0	0	0	0	0	0	0	0	0	0	0	0	0	0	0	0	0	0	0	0	0	0	0
C3orf79|152118	0	0	0	0	0	0	0	0	0	0	0	0	0	0	1.1338	0	0	0.4505	0	0	0	0	0	0	0	0	0	0	0	0	0	0	0	0	0	0	0	0	0	0	0	0	0	0	0	0	0	0	0
C4orf11|439934	0	0	0	0	0	0	0	0	0	0	0	0	0	0	0	0	0	0	0	0	0	0	0	0	0	0	0	0	0	0	0	0	0	0	0	0	0	0	0	0	0	0	0	0	0	0	0	0	0
C4orf17|84103	0	0	0	0	0	0	0	0	0	0	0	0	0	0	0	0	0	0	0	0	0	0	0	0	0	0	0	0	0	0	0	0	0	0	0	0	0.5597	0	0	0.62	0	0	0	0	0	0	0	0	0
C4orf22|255119	0	0	0.3925	0	0	0	0	0	0	0	0	0	0.6383	0	0	0	0	0	0	0	0	0	0	0	0	0	0	0	0	0	0	0	0	0	0	0	0	0	0	0	0	0	0	0	0	0	0	0	0
C4orf26|152816	0	0	0.785	0	0.3986	0	0	0.9829	0.7832	0	0.9703	0	0	0	2.2676	0	0.9188	0.4505	0.4726	0.34	0.474	0	0.3526	3.7574	0	0.401	0	0.9756	0.6378	0	0	0.4329	0.5141	0	0	1.3624	0	0	0	0	0	0.4836	0	0	0	0	0	0.5394	1.1806
C4orf35|85438	0	0	0	0	0	0	0	0	0	0	0	0	0	0	0	0	0	0	0	0	0	0	0	0	0	0	0	0	0	0	0	0	0	0	0	0	0	0	0	0	0	0	0	0	0	0	0	0	0
C4orf40|401137	0	0	0	0	0	0	0	0	0	0	0	0	0	0	0	0	0	0.4505	0	0	0	0	0	0	0	0.401	0	0	0	0	0	0	0	0	0	0	0	0	0	0	0	0	0	0	0	1.2739	0	0	0
C4orf45|152940	0	0	0	0	0	0	0.3899	0	0	0	0	0	0.6383	0	0	0	0	0	0	0	0	0	0	0	0	0	0	0	0	0	0	0	0	0	0	0	0	0	0	0	0	0	0	0	0	0	0	0	0
C4orf51|646603	0	0	0	0	0	0	0	0	0	0	0	0	0	0	0	0	0	0	0	0	0	0	0.3526	0.5368	0	0	0	0	0	0	0	0	0	0	0	0	0	0	0	0	0	0	0	0	0	0	0	0	0
C4orf6|10141	0	0	0	0	0	0	0	0	0	0	0	0	0	0	0.5669	0.7485	0	0	0	0	0.474	0	0	0	0	0	0	1.4634	0	0	1.1935	0.4329	0	1.1643	0	0	0	1.0204	0	1.8599	0.3975	0	0	0	0	0	0	0.5394	0
C5orf46|389336	0	0	0	0	0	0	0	0	0	0	0	0	0	0	0.5669	0	0	0	0	0	0	0	0	0	0	0	0.497	0.4878	0	0	0	0.4329	0	0	0	0	0	0	0	3.7198	0.3975	0.9671	1.4514	5.291	7.7399	25.4777	159.846	7.5523	27.1547
C5orf47|133491	0	0	0	0	0.3986	0	0	0	0	0	0	0	0.6383	0.4751	0	0	0	0	0	0	0	0	0	1.6103	0	0	0	0	0	0	0	0	0	0.5822	0	0.4541	0	0	0	0	0.3975	0	0	0	0	0	2.5575	0	0
C5orf60|285679	0	0	0	0.4948	0.3986	0.4039	0	0	0.3916	0	0	0	0	0	0	0.7485	0	0.4505	0.4726	0	0	0	0	0	0	0.401	0.497	0	0.6378	0.5412	0	0	0	0	0.4588	0	0.5597	0	0	0	0	1.9342	0	0	0	0	0	0.5394	1.1806
C6orf10|10665	0	0	0	0	0	0	0	0	0	0	0	0	0	0	0	0	0	0	0	0	0	0	0.3526	0.5368	0	0	0	0	0	0	0	0	0.5141	0	0	0	0	0	0	0	0	0	0	0	0	0	0	0	0
C6orf118|168090	0	0	0	0	0.7971	0	0	0	0	0	0	0.5574	0	0	0	0	0	0	0	0	0	0	0	0	0	0	0	0	0	0	0	0	0.5141	0	0.4588	0	0	0	0	0.62	0	0	0	1.7637	0	0	0	0.5394	0
C6orf126|389383	0	0	0	0	0	0	0	0	0	0	0	0	0	0	0	0	0	0	0	0	0	0	0	0	0	0	0	0	0	0	0.5967	0	0	0	0	0	0	0	0	0	0	0	0.9676	0	0	8.9172	0	0	0
C6orf127|340204	0	0	0	0	0	0	0	0	0	0	0	0	0	0	0	0	0	0	0	0	0	0	0	0	0	0	0	0	0	0	0	0	0	0	0	0	0	0	0	0	0	0	0	0	0	0	0	0	0
C6orf146|222826	0	0	0	0	0	0	0	0	0	0.3984	0	0	0.6383	0.4751	0	0	0	0	0	0	0	0	0.3526	1.0735	0	0.401	0	0	0	0.5412	0	0.4329	0	0.5822	0	0.9083	0	0	0	0	0	0	0	0	0	0	0	0	0
C6orf15|29113	0	2.2309	0	0	0	0	0	0	0	0.3984	0	0	8.9366	0	0	0.7485	0	0	0	0	0	0	0	0	0	0	0	0	0	0	0	0	0	0	0	0	0	0	0	0	0.3975	29.9807	0.9676	77.6014	7.7399	0	704.604	296.696	0
C6orf191|253582	0	0	0	0	0	0	0	0	0	0	0	0	0	0	0	0	0	0	0.4726	0	0	0	0	0	0	0	0	0.4878	0	0	0	0	0	0	0	0	0	0	0	0	0	0	0	0	0	0	0	0	0
C6orf195|154386	0.4193	0	0	0	0	0	0.3899	0	0	0	0	0	0	0.9502	2.2676	0	0.4594	0	0.4726	0	0	0	0	0	0	0.401	0.497	0	0.6378	1.6236	1.7902	0.4329	0	0	0.4588	0.4541	0	0	0	1.8599	0	0.4836	0.9676	1.7637	0	0	0	0	0
C6orf218|221718	0	0	0	0	0	0	0.3899	0	0	0	0	0.5574	0	0	0	0	0	0	0	0	0	0	0.3526	0	0	0	0	0	0	0	0	0	0	0	0	0	0	0	0	0.62	0	0.4836	1.9352	0	0	0	1.2788	0	0
C6orf221|154288	0	0	0	0.4948	0	0	0	0	0	0	0	0	0	0	0	0	0	0	0	0	0	0	0	0	0	0	0	0	0	0	0	0	0	0	0	0	0	0	0	0	0	0	0	0	0	0	0	0	0
C6orf58|352999	0.4193	0	0	0	0	0	0	0.4915	0.3916	0.3984	0	0	0	0.4751	1.1338	0.7485	0.9188	0	0.4726	0.6801	1.4219	0	0.3526	0.5368	0.3498	0	0	0.4878	0	0	0.5967	0	0	0.5822	0.4588	0	0.5597	0	0	0.62	0	0	1.4514	0	3.096	0	0	0	0
C6orf94|153918	0.4193	0	0	0.7373	0	0.4039	0	0.4915	0	1.1953	0	0	0	0	0.5669	0	0	0.6712	0.9452	0.6801	0	0.3467	0	0.7461	0.3498	0	0.497	0.4878	0	0.5412	0	0	0	0.5822	0	0	0	1.0204	0	0.62	0	0	0	0	0	0	0	0	0
C7orf16|10842	0	0.5577	0	0	0	0	0	0	0.3916	1.1953	0	0	0	0	1.1338	0	0	0	0	0	0	0.3467	0	0	0	0	0.497	0.4878	0	0.5412	0.5967	0	0	0.5822	0.4588	0	0.5597	0	0	0	0.795	0	0	0	0	0	0	0	0
C7orf33|202865	0	0	0	0	0	0	0	0	0	0	0	0	0	0	0	0	0	0	0	0	0	0	0	0	0	0	0	0	0	0	0	0	0	0	0	0	0	0	0	0	0	0	0	0	0	0	1.2788	0	0
C7orf34|135927	0	0	0	0	0	0	0	0	0.3916	0	0	0	0	0	0	0	0	0	0	0	0	0	0	0	0	0	0	0	0	0	1.1935	0	0	0	0	0.4541	0	0	0.5263	0	0.3975	0.4836	0	0	0	0	0	0	0
C7orf45|136263	0	0	0.3925	0	0.3986	0	0.3899	0	0	0.7969	0	0.5574	0.6383	0	0	0	0	0.4505	0	0	0	0	0.3526	0.5368	0	0	0	0	0	0.5412	0.5967	0	0	0	0	0	0	0	0.5263	0	0	0	0	0	0	0	1.2788	0	0
C7orf52|375607	0.4193	0	0.3925	0	2.3914	0	0	0	0	0	0	0.5574	0	0	0	0	0.9188	0	0	1.3602	0	0	0.3526	0	0.3498	0	0.497	0	0	0	0	0.4329	0.5141	0	0.9175	0	0	0	0.5263	0.62	0	76.8859	4.8379	12.3457	6.192	2.5478	0	4.855	0
C7orf65|401335	0	0	0	0	0	0	0	0	0	0	0	0	0.6383	0	0	0.7485	0	0	0	0	0	0	0	0	0	0	0	0	0	0	0	0	0	0	0	0	0	0	0	0.62	0	0	0	0	0	0	0	0	0
C7orf66|154907	0	0	0	0	0	0	0	0	0	0	0	0	0	0	0	0	0	0	0	0	0	0	0	0	0	0	0	0	0	0	0	0	0	0	0	0	0	0	0	0	0	0	0	0	0	0	0	0	0
C7orf69|80099	0	0	0.3925	0	0	0.4039	0.3899	0	0	0.3984	0	0	1.2767	0	0	0	1.8375	0.9009	0	0	0.474	0.6935	0.3526	0	0	0	0	0	0	0	0	0	2.5707	0	0	0.4541	0.5597	0.5102	0	0.62	0.3975	0.4836	0.9676	0	0	1.2739	3.8363	0.5394	0
C7orf71|285941	0	0.5577	1.1775	0	0	0	1.1698	0	1.9581	0.3984	0	0.5574	0	0.9502	0	0	0.9188	0	0	0.34	0	0	0.3526	1.0735	1.0493	0.8019	0	0	0	0	0.5967	0.4329	0.5141	0	0.9175	0.4541	0.5597	0	1.0526	0	0	0	0.4838	0	0	0	1.2788	0.5394	0
C7orf72|100130988	0	0	0	0	0	0.4039	0	0	0	0	0	0	0	0.9502	0	0	3.675	0	0	0.34	0	0	0	1.6103	0	0	0.994	0	0	0	0	0	0	0.5822	0.4588	0	0	0	0	0	0	0	0	0	0	0	0	0	0
C8A|731	0	0	0	0	0	0	0	0	0	0	0	0	0	0	0	0	0	0	0	0	0	0	0	0	0	2.0048	0	0	0	0	0	0	0	0	0	0	0	0	0	0	0	0	0.4838	0	1.548	0	7.6726	0	0
C8B|732	0	0	0	0	1.9928	0	0	0	0	0	0	0	0	0	0.5669	0	0	0	0	0	0	0	0	0	0	2.8067	0	0	0	0	0	0	0	0	0	0	0	0	0	0	0	0	0	0	0	0	0	0	1.1806
C8orf12|83656	0.4193	0.5577	0	0	0.3986	0.4039	0	0	0	0	0	0	0.6383	0.4751	0	0	11.9439	0	0	1.0201	0	0	0.3526	1.0735	0	0	0	0.4878	0	0	0	0	0	0	0	0	0.5597	0	0	0	0	0	0	0	0	1.2739	1.2788	0	0
C8orf22|492307	0	0	0	0	0.3986	0	0	0	0	0	0	0	0	0	0	0	0	0	0	0	0	0	0	0	0	0	0	0	0	0.5412	0	0	0	0.5822	0	0	0.5597	0	0	0	0	0	0	0	0	0	0	0	0
C8orf56|157556	0.8386	0	0	0	1.0881	0.4039	0	1.1058	0.3916	0.3546	0	0	0	0.9502	3.2653	0	0	0	0	0	0.474	0	0.61	0	0	0	0	0.3463	0	0.9363	0.5967	0	0	2.3286	0.7982	0	0	0	0.9211	0	0	0.4836	0	0	0	0	0	0.4208	0
C8orf71|26138	0	0	0	0	0	0	0	0	0	0	0	0	0	0	0	0	0	0	0	0	0	0	0	0	0	0	0	0	0	0	0	0	0	0	0	0	0	0	0	0	0	0	0	0	0	0	0	0	0
C8orf74|203076	0	0	0	0	0	0	0	0	0	0	0	0	0	0	0	0	0	0	0	0	0	0	0	0	0.3498	0	0	0	0	0	0	0	0	0	0	0	0	0	0	0	0	0.9671	0	0	0	0	0	0	0
C8orf86|389649	0	0	0	0	0	0	0	0	0	0	0.9703	0	0	0.4751	0.5669	0	0	0	0	0	0	0	0	0	0	0	0.497	0	0	0	0	0	0.5141	0	0	0.4541	0	0.5102	0.5263	1.2399	0	0	0	0	0	0	0	0	0
C9orf106|414318	0	0	0	0.9896	0	0	0	0	0	0.3984	0	0.5574	0	0	0	0.7485	0	0	0.4726	0	0	0	0.3526	0.5368	0	0	0	0.4878	0	1.0824	0	0.4329	1.5424	0	0	0.9083	0.5597	0	0	0	0	0	0	1.7637	0	0	1.2788	0	0
C9orf144B|259308	0	1.1154	0	0.4948	0.3986	0	0.3899	0	0	0	0	0	0	0	0	0	0.9188	0	0	0.6801	0.9479	0	0.7052	0	0.6995	0.401	1.4911	0	0	0	0	0	0	0	0.4588	1.3624	0.5597	0.5102	2.1053	0.62	0.795	0.9671	0.4838	0	0	0	0	0	0
C9orf144|389715	0	0.5577	0	0	0	0	0.3899	0	0	0	0	0	0.6383	0	0	0	0	0	0.4726	0	0	0	0	0	0	0	0	0	0	0	0	0	0	0	0	0	0	0.5102	0	0	0	0	0	0	0	0	0	0	0
C9orf153|389766	0	0	0	0.9896	0	0	0	0.4915	0.3916	0.3984	0	0.5574	0	0	0	0	0.4594	0	0.4726	0.34	0	0.3467	0.3526	1.0735	0	0	0	0.4878	0	2.1648	0.5967	0	0	0.5822	0.4588	0.4541	0	1.0204	0	1.2399	1.1925	0	0.9676	0	0	0	0	0.5394	1.1806
C9orf170|401535	0	0.5577	0	0.9896	0.3986	0	0	0	0	0.3984	0	0	0	0.4751	0	0.7485	0	0	0.4726	0.34	0	0	0	0	0.3498	0	0	0	0	2.1648	0	0	1.0283	0	0.9175	0	0.5597	1.0204	0.5263	4.3398	0	1.4507	1.4514	0	0	0	2.5575	0	0
C9orf171|389799	0	0	0.3925	0	0	0	0.3899	0	0.7832	0	0	0	0	0	0.5669	0	0	0	0	0	0.474	0	0	0	0	0	0	0	0	0	0.5967	0.4329	0	0.5822	0.4588	0	0	0	0	0.62	0	0	0	0	0	0	0	0	0
C9orf27|58483	0	0	0	0	0	0	0	0	0	0	0	0	0	0	0	0	0	0	0	0	0	0	0	0	0	0	0	0	0	0	0	0	0	0	0	0	0	0	0	0	0	0	0	0	0	0	0	0	0
C9orf53|51198	0	0	0	0	0	0	0	0	0	0	0	0	0	0	0	0	0	0	0.4726	0	0	0	0	0	0.3498	0	0	0	0	0	0	0	0.5141	0	0	0	0	0	0	0	0	0.4836	0	0	0	1.2739	0	0	0
C9orf57|138240	0	0	0	0	1.1957	0	0	0	0	0	0	0	0	0	0	0	0.4594	0.4505	0	0	0	0	0	0	0	0.401	0	0	0	0	0	0	0.5141	0	0	0	0	0	0	0	0	0	1.4514	0	0	1.2739	1.2788	0	0
C9|735	0.4193	1.1154	0	0	0	0	0	0	0	0.3984	0	1.6722	0	0.4751	1.1338	0	1.3781	0	0	0	0.474	0	0	1.6103	0.3498	0	0.994	0	0	0.5412	1.1935	1.2987	0.5141	0	0	0	1.1194	0	0.5263	0	0	1.4507	0.4838	1.7637	0	0	1.2788	0	0
CA5A|763	0	0	0.3925	0	0	0	0	0	0	0	0	0	0	0	0	0	0	0	0	0	0	0	0	0	0	0	0	0	0	0	0	0	0	0	0	0	0	0	0	0	0	0	0	0	0	0	0	0	0
CA6|765	0	0	0	0	0	0	0	0	0	0	0.9703	0	0	0	0	0	0	0	0	0	0	0	0	0	0	0	0.497	0	0	0	0.5967	0	0	0	0	0	0	0	0.5263	0	0	5.3191	0	0	3.096	0	1.2788	0	0
CABP2|51475	0	0	0.785	0	0	0	0.7798	1.9658	0	0	0	0.5574	0.6383	0	0	0	0	0.4505	0.4726	0.34	0	0.3467	0.3526	0	0	0	0.497	0.4878	0	0	1.1935	0	0	1.1643	0.9175	0.4541	0	0	0	0	0	0	0	0	0	0	0	0	0
CABP5|56344	0	0	0	0	0	0	0	0	0	0.3984	0	0	0	0	0	0	0	0	0	0	0	0	0	0	0	0	0	0	0	0	0	0	0	0	0	0	0	0	0	0	0.3975	0	0	0	0	0	1.2788	0	0
CACNG1|786	0	0	0	0.4948	0	0	0	0	0	0.3984	0	0	0	0	0	0	0.4594	0	0	0	0	0	0	0	0	0	0	0.4878	0	0	0	0	0	0	0	0	0	0	0	0.62	0	0	0	3.5273	0	0	10.2302	1.0789	0
CACNG2|10369	0	0	0.3925	0	0	0	0	0	0	0	0	1.1148	0.6383	0	0	0	0	0.4505	0.4726	0	0	0	0	0	0	0.401	0	0	0	0.5412	0.5967	0	0	0	1.3763	0	0.5597	0	0.5263	1.8599	0.795	0	0	0	0	0	0	0	0
CACNG3|10368	0.4193	0	0	0.4948	0	0	0	0	0	0	0	0	0.6383	0	0	0	0	0	0	0	0	0	0	0	0	0	0	0	0	0	0	0	0	0	0	0	0	0	0	1.2399	0	0	0	0	0	0	0	0	0
CACNG5|27091	0	1.1154	0	0	0	0.8078	0	0	0.3916	0	0	0	0.6383	0	1.1338	0	0	0	0	0.34	0	0	0	0	0	0	0	0	0	0.5412	0.5967	0	0.5141	0	1.3763	0	0	1.0204	0	0.62	0.795	0	0	0	0	0	0	0	0
CACNG8|59283	0	0.5577	0	0	0	0	0	0	0	0	0	0	0	0	0	0	0	0	0	0	0	0	0	0	0	0	0	0	0	0	0	0	0.5141	0	0	0.4541	0	0	0	0	0	0	0.9676	0	9.2879	0	2.5575	0.5394	0
CALCA|796	1.6771	0.5577	0	0	0.3986	0	0	0	0.7832	0	0.9703	2.2297	0	0	6.8027	3.7425	0.4594	0	0	0.6801	1.4219	0	0	0	0	0	0	0	0	0	1.7902	5.1948	0	0	0	0	0	0.5102	1.5789	7.4396	0.795	112.669	1.4514	72.3104	66.5635	0	1.2788	1.0789	0
CALML5|51806	0	0	0	0	0.3986	0	0	0.4915	0	0	0	0	0	0	0	0	0	0	0	0	0.9479	0	2.8209	0	0	0.8019	0.497	0	0	0	0	0	0	0	0	0	0	0	0	0	0	0.4836	0	1.7637	1.548	0	0	0	0
CALML6|163688	0	0	0	1.9792	0	0.4039	0	0	0	0.3984	0	0.5574	0	3.3258	0	0.7485	0	0	0	0.6801	0	0	0	2.1471	0.6995	0.401	0	0.4878	0	0	1.1935	0.4329	0.5141	0	1.3763	0	0	0	1.0526	0	0.3975	8.2205	0.9676	0	1.548	0	2.5575	1.6183	4.7226
CALR3|125972	0	0	0	0.4948	0.7971	0	0.3899	0	0	0.3984	0	0.5574	0	0.4751	0	0	0	0	0.4726	0.34	0	0.3467	0	0	0	0	0.497	0	0	0	0	0.4329	0	0	0	0	1.1194	0	0.5263	0	0	0	0	0	0	0	1.2788	0	0
CAPSL|133690	0	0	0	0	0	0	0	0	0.3916	0	0	0	0	0	0.5669	0	0	0	0.4726	0	0	0	0.3526	0	0	0	0	0	0.6378	0	0	0	0	0	0	0	0	0	0	0	0	0.4836	0	0	0	0	0	0.5394	0
CAPZA3|93661	0.4193	0	0	0	0	0	0	0	0	0	0	0	0.6383	0	0	0	0	0	0	0	0	0	0	0	0	0	0	0	0	0	0	0	0	0	0	0	0	0	0	0	0.3975	0	0	0	0	0	0	0	0
CARD17|440068	0	0	0	2.474	0	0	0	0.9829	0	0	0	0	0.6383	0	4.5351	0.7485	0.4594	0.9009	0.4726	0.34	0	0	0	0	0	0	0.497	1.9512	0.6378	0	0	0.4329	0	0	0	0.4541	0	0	0	0	0	0.4836	0	0	3.096	22.9299	1.2788	0.5394	1.1806
CARD18|59082	0	0	0	0	0	0	0	0	0	0	0	0.5574	0	0.4751	0	0	0	0	0	0	0	0	0	0	0	0	0	0	0	0	0	0	0	0	0	0	0	0	0	0	0	0	0	0	0	0	0	0	0
CASP14|23581	0	0	0	0	0	0	0	0	0	0	0	0	0	0	0	0	0	0	0	0	0	0	0	0	0	0	0	0	0	0	0	0	0	0	0	0	0	0	0	0	0	0	0	0	0	0	2.5575	0	0
CATSPER4|378807	0	0	0	0	0	0.4039	0.3899	0	0.3916	0	0	0	0	0	0	0	0	0	0.4726	0	0	0	0	0	0	0	0	0	0	0	0	0	0.5141	0	0.4588	0	0	0	0	0	0	0	0	0	0	1.2739	0	0	0
CCDC105|126402	0	0	0	0	0	0	0	0	0	0	0	0	0	0	0	0	0	0	0	0	0	0	0	0	0	0	0	0	0	0	0	0	0	0	0	0	0	0	0	0	0	0	0	0	0	0	0	0	0
CCDC140|151278	0	0	0	0	0	0	0	0	0	0	0	0	0	0	0	0	0	0	0	0	0	0	0	0	0	0	0	0	0	0	0	0	0	0	0	0	0	0	0	0	0	1.4507	0.4838	0	0	0	0	0	0
CCDC144NL|339184	0.4193	1.6732	0	0	1.1957	0.4039	0.3899	0	0	0	0.9703	0.5574	0	0	1.1338	0.7485	0	0	0	0	0.474	0	0	0	0	0	0	0	0	0	1.1935	0.4329	0	0.5822	0.4588	0.4541	0	0	6.8421	1.2399	0	0	0	0	0	1.2739	5.1151	1.0789	1.1806
CCDC155|147872	0.4193	0	0	0	0	0	0.3899	0	0	0	0	0.5574	0.6383	0	0	0	0	0	0	0.6801	0	0	0.3526	1.6103	0	0	0	0	0	0.5412	0	0	0	0	0	0	0	0	0.5263	0	0.795	0.9671	0.4838	0	0	0	1.2788	0	0
CCDC27|148870	0	0.5577	0	0	0	0	0	0	0	0	0	0	0	0	0	0.7485	0	0	0	0	0	0	0	0	0	0	0	0	0	0.5412	0.5967	0	0	0	0	0	0	0	0	0	0	0	0	0	0	0	0	0	0
CCDC37|348807	0	0	0.3925	0	0.3986	0	0	0	0	0	0	0	0	0	0	0.7485	0	0	0	0	0.474	0.3467	0	0	0.6995	0.401	0.497	0	0	0	0	0	0	0	0	0	0	0	0	0	0	1.4507	0	0	0	0	3.8363	0	0
CCDC38|120935	0	0	0.3925	0	0	0	0	0	0.3916	0	0	0.5574	0	0	0	0	0	0	0	0	0	0	0	0	0.3498	0	0	0	0	0	0.5967	0	0	0	0	0	0	0	0	0	0	0	0	0	0	0	0	0	0
CCDC54|84692	0	0.5577	0	0	0	0	0	0	0	0	0	0.5574	0	0.9502	0	0	0	0.4505	0	0.6801	0	0.3467	0.7052	0	0.3498	0.401	0	0	0	0.5412	0	0.4329	0.5141	0	0.9175	0.4541	0.5597	0	0.5263	0.62	0.3975	0	0.4838	0	0	0	0	0	0
CCDC63|160762	0	0	0	0	0	0	0	0	0	0	0	0	0	0	0	0	0	0	0	0	0	0	0.3526	0	0	0	0	0	0	0	0	0	0	0	0	0	0	0	0	0	0	0	0	0	0	0	0	0	0
CCDC70|83446	0	0	0	0	0	0	0	0	0	0	0	0	0	0	0	0	0	0	0	0	0	0	0	0	0	0	0	0	0	0	0	0	0	0	0	0	0	0	0	0	0.3975	0	0.4838	0	0	0	0	0	0
CCDC79|283847	0	0	0	0	0.3986	0	0.3899	0.4915	0.3916	0	0	0	0	0	0	0	0	0.4505	0	0	0	0	0.3526	0	0	0.401	0	0	0	0	0	0	0.5141	0.5822	0.4588	0	0	0	0	0	0	0	0	0	0	0	0	0.5394	0
CCDC83|220047	0	1.1154	0	0	0.3986	0.4039	0	0.4915	0	0	0	0	0	0	0	0	0.4594	0	0	0	0	0	0	0	0	0.401	0	0	0	0	0	0	0	0	0	0	0	0	0	0	0	0	0	0	0	0	0	0	0
CCL1|6346	0	0	0	0	0	0	0.3899	0	0	0	0	0	0	0	0	0	0	0	0.4726	0.34	0	0	0	0	0	0	0	0	0	0	0	0.4329	0.5141	0	0	0	0	0.5102	0.5263	0	0	0	0	0	0	0	0	0	0
CCL27|10850	0	0	0	0.4948	0	0	0	0	0	0	0	0	0	0	0	0	0	0	0	0.34	0	0.3467	0.3526	0	0	0	0	0	0	0.5412	0	0	0.5141	0	0	0	0	0	0	0	0.3975	0	0	0	0	1.2739	0	0	5.9032
CCT8L2|150160	0	0	0	0	0	0	0	0	0	0	0	0	0	0	0	0	0	0	0	0	0	0	0	0	0.3498	0	0	0	0	0	0	0	0	0	0	0	0	0	0	0	0	0	0	0	0	0	0	0	0
CD200R1L|344807	0	0	0.3925	0.4948	0	0	0.3899	0	0.3916	0.3984	0	0	0	0	0	0	0	0	0	0.6801	0	0.3467	0.3526	0.5368	0	0	0.497	0	0	0	0	0.4329	0	0	0	0	0	0	0	0	0	0	0	0	0	0	0	0	0
CD300LD|100131439	0	0	0	0	0	0	0	0	0	0	0	0.5574	0	0	0	0	0	0	0	0	0	0	0.3526	0	0	0	0	0	0	0	0	0	0	0	0	0	0	0	0	0	0	0.9671	0	0	0	3.8217	0	0.5394	0
CDC20B|166979	0	0	0.785	0	0.3986	0	0	0.4915	0	0.7969	0	0	0	0	0	0	0	0	0	0	0	0	0	0	0	0	0.497	0.4878	0	0	0	0.4329	0	0.5822	0	0.4541	0.5597	0	0	0	0	1.4507	0	0	0	0	0	0.5394	1.1806
CDH7|1005	0.8386	0	0	0	0	0	0.3899	0	0.7832	0	0	0.5574	0	0	0.5669	0	1.3781	0	0.4726	0	0.474	0	0	0.5368	0	0	0	1.9512	0	1.6236	0	0.4329	0	0	0	0	1.1194	0.5102	0	0	0.3975	8.2205	2.419	3.5273	0	0	0	0	0
CDH9|1007	0	0.5577	0.785	0	3.1885	0	0.3899	0	0	0	0	3.3445	0	0	2.8345	0	0	0	0	0.34	0	0	0	0	0	0	0	0	0	0	0.5967	0	0	0	0	0	0	0	0.5263	1.2399	0.795	0	0	0	1.548	0	0	0	0
CDHR4|389118	0	0.5577	0	0	0.3986	0	0	0.4915	0.7832	0	0	0	0.6383	0	0	0	0	0	0	0.34	0	0	0	0.5368	0	0	0.994	0	0	0.5412	0.5967	0	0.5141	0	0.4588	0.4541	0.5597	0	1.0526	1.2399	0	0.4836	0	1.7637	1.548	1.2739	0	0	0
CDKL4|344387	0	0	0.3925	0	0	0.8078	0	0	0	0	0	0	0	0	0	0	0.9188	0	0.4726	0	0	0.3467	0	0.5368	0.3498	0	0	0.4878	0	1.6236	0	0	0	0	0	0.4541	0	0	0	1.8599	0	0	0	0	0	0	1.2788	0	0
CDRT15|146822	0	0	0	0.4948	0	0	0	0	0	0.7969	0	0	0	0.4751	0	0	0.4594	0	0	0	0	0.3467	0	0.5368	0	0	0	0	0	0.5412	0	0.4329	0	0	0.4588	0	0	0	0	0	0	0.4836	0.4838	0	0	0	0	0	3.5419
CDX4|1046	0	0	0	0	0	0	0	0	0	0	0	0	0	0	0	0	0	0	0	0	0	0	0	0	0	0	0	0	0	0	0	0	0	0	0	0	0	0	0	0	0	0	0	0	0	0	0	0	0
CDY1B|253175	0	0	0	0	0	0	0	0	0	0	0	0	0	0	0	0	0	0	0	0	0	0	0	0	0	0	0	0	0	0	0	0	0	0	0	0	0	0	0	0	0	0	0	0	0	0	0	0	0
CDY1|9085	0	0	0	0	0	0	0	0	0	0	0	0	0	0	0	0	0	0	0	0	0	0	0	0	0	0	0	0	0	0	0	0	0	0	0	0	0	0	0	0	0	0	0	0	0	0	0	0	0
CDY2B|203611	0	0.5577	0	0	0	0	0	0	0	0	0	0	0	0	0	0	0	0	0	0	0	0	0	0	0	0	0	0	0	0	0	0	0	0	0	0	0	0	0	0	0	0	0	0	0	0	0	0	0
CEACAM18|729767	0	8.9236	0	0.9896	59.7848	5.6549	0	0	0.7832	0.3984	0	0	0	0	0	0	0	0	2.3629	0	0	0	1.763	0	1.7489	4.8115	1.4911	0	0	8.118	0	0	0	0	0	0.9083	0	0	0	0	2.7825	0	2.419	5.291	0	10.1911	10.2302	10.2495	0
CELA1|1990	0	0	0	0	0	0.4039	0	0.9829	0	0	0	1.1148	0	0.4751	0	0.7485	0	0	0	1.3602	0	0	0.3526	1.6103	0.3498	1.2029	0	0	0	0.5412	0.5967	0.4329	1.5424	0	0	0	0	0	0	0	0	0.4836	0	0	0	0	0	0	1.1806
CELA2A|63036	0	0	0	0	0	0	0	0	0	0	0	0	0	0	0	0	0	0	0	0	0	0	0	0	0	0	0	0	0.6378	0	0	0	0	0	0	0	0	0	0	0	0	0	0	0	0	0	2.5575	0	0
CELA2B|51032	0	0	0	0	0	0	0	0	0.3916	0	0	0	0	0	0	0	0	0	0	0	0	0	0	0	0	0	0	0	0	0	0	0	0	0	0	0	0	0	0	0	0	0	0	0	0	0	0	0	0
CER1|9350	0	0	0	0	2.3914	0	0.3899	0	0	0	0	0	0	0	0	0	0	0.4505	0	0	0	0	0	0	0	0.401	0	0	0	0	0	0	0.5141	0.5822	0	0.4541	0	0	0	9.2995	0	0.4836	1.4514	0	0	0	0	0	0
CES7|221223	0	0.5577	0.3925	0	0	0	0.3899	0	0	0.3984	0	0	0	0.4751	0	0.7485	0	0	0.4726	0	0	0	0	0	0	0.8019	0	0	0	0	0.5967	0	0.5141	0	0.9175	0	0	0	0.5263	0.62	0	0	0.4838	0	1.548	0	0	0	0
CETN1|1068	0	0	0	0	0	0	0	0	0	0	0	0	0	0	0	0	0	0	0	0	0	0	0	0	0	0	0	0	0	0	0	0	0	0	0	0	0	0	0	0	0	0	0	0	0	0	0	0	0
CFHR1|3078	0	0	0	0.9896	0	1.9388	0.3899	0.4915	0	0	0	1.1148	0.6383	0	8.5034	0	0	0	0	4.7607	0.474	0	0	2.6838	0	10.024	0.497	32.6829	0	0.6061	0	1.2987	0	1.7465	0.4588	2.7248	0	3.5714	1.5789	0	0	0.4836	0.4838	54.6737	136.099	76.4331	269.795	0.5394	44.8642
CFHR2|3080	0	0	0	0	0	0	0	0	0	0	0	0	0	0	0	0	0	0	0	0	0	0	0	0	0	7.2173	0	0	0	0	0	0	0	0	0	0	0	0	0	0	0	0	0.4838	0	0	0	0	0	0
CFHR4|10877	0	0	0	0	0	0	0	0	0	0	0	0	0	0	0	0	0	0	0	0	0	0	0	0	0	1.2029	0	0	0	0	0	0	0	0	0	0.4541	0	0	0	0	0	0	0	0	0	0	3.8363	0	0
CFHR5|81494	0	0	0	0	0	0	0	0	0	0	0	0	0	0	0	0	0	0	0	0	0	0	0	0	0	1.2029	0	0	0	0	0	0	0	0	0	0	0	0	0	0	0	0	0	0	0	0	0	0	0
CGA|1081	0	0	0	0	0.3986	0	0	0	0	0	0	0	0	0	0	0	1.3781	0	0	0	0	0	0	0	0	0.8019	0	0	0	0	0	1.2987	0.5141	0	0	0	0	0	0.5263	0	0.3975	0.9671	0	0	0	1.2739	0	1.6183	0
CGB1|114335	0	0	0	0	0	0	0	0	0	0	0	0	0	0	0	0	0	0	0	0	0	0	0	0	0	0	0	0	0	0	0	0	0	0	0	0	0	0	0	0	0	0.4836	0	0	2.4768	2.1019	0	0	0
CGB2|114336	0	0	0	0	0	0	0	0	0.3916	0	0	0	0	0	0	0	0	0	0	0	0	0	0	0	0	0	0	0	0	0	0	0	0	0	0	0	0	0	0	0	0	0.9671	0	0	1.0681	0	0	0	0
CGB5|93659	0	0	0	0	0	0	0	0	0.3916	0	0	0	0	0	0	0	0	0	0	0	0	0	0	0	0	0	0	0	0	0	0	0.4329	0.5141	0	0	0	0	0	0	0	0	2.4178	0	0	2.322	0.7643	4.4757	0.5394	0
CGB7|94027	0	0.5577	0.785	0.4948	0.3986	0	0	0	0.3916	0	0.9703	0.5574	0	0.4751	0.5669	2.2455	0	0	0	0	0.474	0	0.3526	0	0	0.401	0.497	0	0	0.5412	0	0	0	0	0.4588	0	0	0.5102	0	0	0	2.5	0.9676	3.2275	1.548	0	0.8951	0.5394	0
CGB8|94115	0	0	0	0	0	0	0	0.2457	0	0	0	0	0	0	0	0	0	0	0	0	0	0	0	0	0	0	0	0	0	0	0	0	0	0	0	0	0	0	0	0	0.1987	0.4836	0	1.9224	2.322	2.2166	4.8593	0	0
CGB|1082	0	0	0	0	0	0	0	0.2457	0	0	0	0	0	0	0	0	0	0	0	0	0	0	0	0	0	0	0	0	0	0	0	0.8658	0	0.5822	0	0	0	0	0	0	0.1987	4.7534	0	1.9224	2.6471	2.5478	0	0	0
CHIA|27159	0	0	0	0	0	0	0	0	0	0	0	0	0.6383	0	0	0	0.9188	0	0	0	0	0	0	0	0	0	0	0	0	0	0	0	0	0	0.4588	0	0	0	0	0	0.3975	0	0	0	0	0	1.2788	0	0
CHRNA2|1135	0.4193	0	0.3925	0	30.291	0.8078	0	0	0	0.7969	0	0	2.5533	0	0	0	0.4594	0	0.4726	0	0.474	0.3467	0	0	0	0	0.497	0	0	0	0.5967	0.4329	0	0	0.9175	0.4541	2.7984	0.5102	0.5263	0	0.3975	0	0.4838	0	0	0	0	0	0
CHRNA6|8973	0	0.5577	0.3925	0	0	0	0	0	0	0.3984	0	0	0	0.9502	0	0	2.2969	0	0	0.34	0	0.3467	0	1.0735	0.3498	0.401	0.497	0.4878	0.6378	0	1.1935	0.4329	0	0	0	0	0	0	1.5789	0	0	3.3849	0	1.7637	0	1.2739	2.5575	2.1578	2.3613
CHRNA9|55584	0	0	0	0.4948	0	0	0	0	0	0	0	0	0	0	0	0.7485	0.4594	0.4505	0	0.6801	0	0	0	0.5368	0	0	0	0	0	1.0824	0	0	0	0	0	0.4541	0	0.5102	0	0.62	0.3975	0	0.4838	0	0	0	3.8363	0	1.1806
CHRNB3|1142	0	0	0	0	0	0	0	0	0	0	0	0	0	0	0	0	0	0	0	0	0	0	0	0	0	0	0	0	0	0	0	0	0	0	0	0	0	0	0	0	0	0	0	0	0	0	0	0	0
CHRND|1144	0	0	0	0	0	0	0	0	0	0	0	0	0	0	0	0	0	0	0	0	0	0	0	0	0	0	0	0	0	0	0	0	0	0	0	0	0	0	0	0	0	0	0	0	0	0	0	0	0
CHRNG|1146	0	0.5577	0.785	0.4948	0.3986	0.4039	0	0	0	0	0	0.5574	0.6383	0	0	0	0	0	0	0.6801	0	0	1.0578	0	0.3498	0	0.497	0	0	0	0.5967	0	0	0	0	0.4541	1.1194	0	0	0	0.3975	1.4507	0.4838	0	0	1.2739	1.2788	0.5394	2.3613
CIB3|117286	0.4193	0	0	0	0	0.4039	0.7798	1.4744	0.3916	0	0	0	0	0	0	0	0.9188	0	0	0.34	0	0.3467	0	0.5368	0.3498	0.401	0	0.4878	0	0	0	0	0	0.5822	0	0	0	0.5102	0	0	0	0	0.4838	0	0	0	1.2788	0	0
CIB4|130106	0	0	0	0	2.3914	0	0.3899	0	0	0	0	0	0.6383	0	0	0	0.4594	0	0.4726	0	0.474	0.3467	0	0	0.3498	0	0.497	0	0	0	0	0	0.5141	0	1.835	0	0	0.5102	0	0	0	0.9671	0	1.7637	1.548	0	1.2788	0.5394	0
CLDN17|26285	0	0	0	0	0	0	0	0	0	0	0	0	0	0	0	0	0	0	0	0	0	0	0	0	0	0	0	0	0	1.0824	0	0	0	0	0	0	0.5597	0	0	0	0	0	0	0	0	0	0	0	0
CLDN22|53842	0	0	0	0	0	0	0	0	0	0	0	0	0	0	0	0	0	0	0	0	0	0	0	0	0	0	0	0	0	0	0	0	0	0	0	0	0	0	0	0	0	0	0	0	0	0	0	0	0
CLDN25|644672	0	0	0	0	0	0	0	0	0	0	0	0	0	0	0	0	0	0	0	0	0	0	0	0	0	0	0	0	0	0	0	0	0	0	0	0	0	0	0	0	0	0	0	0	0	0	0	0	0
CLDN6|9074	0	0	0.785	0	0.7971	0	0.3899	0	0.7832	0	0	0	0	0.9502	0	0.7485	0	0.9009	0	0	0	0	0	0.5368	0.3498	0	0	0	0	0	0	0.4329	0.5141	0.5822	5.0464	1.3624	0	0	0	0	0.795	0	0	0	6.192	0	1.2788	0	0
CLEC18C|283971	0.4193	0	0.4514	0.7076	0.566	0	0	0.9829	0	0.3984	0	0	3.1917	1.1023	0	0	0.4594	0	0	0	0	0.4126	1.4739	0	0	0	0	0.4878	0	0	0	0.4329	1.1722	0	1.835	0	0	0.7143	1.5789	0	0	3.4429	0	1.7637	4.644	24.2038	14.0665	0.5934	1.1806
CLEC1B|51266	0	0	0	0	0	0	0.3899	0	0	0	0	0	0	0	0	0	0	0	0	0	0	0	0	0	0.3498	0	0	0	0	0	0	0	0	0	0	0	0	0	0	0	0	0	0	0	0	1.2739	0	0	1.1806
CLEC2A|387836	0	0	0	0	0	0	0	0	0	0	0	0	0	0	0	0	0	0	0	0	0	0	0	0	0	0	0	0	0	0	0	0	0	0	0	0	0	0	0	0	0	0	0.4838	0	0	0	0	0	0
CLLU1OS|574016	0.4193	0	0.3925	0	0	0.8078	0.3899	0	0.7832	0	0	0	0	0	3.4014	0.7485	0.9188	0	0	1.0201	0	0.6935	0	1.6103	0.6995	1.6038	0	0	1.2755	0	1.1935	1.7316	0	0	0.4588	0	0	0	0.5263	0.62	0	6.7698	8.2245	0	0	0	3.8363	0.5394	8.2645
CLLU1|574028	0	2.7886	0	0	0.3986	0	0	0	0	0	0.9703	0	0	0	0.5669	0	3.5878	2.2523	0	0.6801	0.474	0	0.3526	0	1.3571	2.2133	0	0	0	0	0	0	0.5141	0	0	1.3624	0	0	0	0	0	13.4091	7.2569	3.5273	0	0	8.376	2.1578	0
CLPS|1208	0	0	0.3925	0.9896	0	0	0.7798	0	0.3916	0.3984	0	0	0	0	0.5669	0	1.3781	0	0	0	0.474	0	0	0.5368	0	0	0	0.9756	1.2755	0.5412	0	0	0.5141	0	0.4588	0.4541	0	0	0	0	1.1925	0	0	0	0	0	0	0	0
CLRN1OS|116933	0	0	0	0	0	0.4039	0	0	0	0	0	0	0	0	0	0	0	0	0	0	0	0	0	0.5368	0.3498	0	0	0	0	0	0	0	0	0	0	0	0	0	0	0	0	0	0.4838	0	0	0	0	2.1578	0
CLRN1|7401	0	0	0	0	0	0	0	0.4915	0	0	0	0	0	0	0	0	0	0	0	0.34	0	0	0	0	0	0	0	0	0	0	0	0	0	0	0	0.4541	0	0	0	0	0	0	0	0	0	0	0	0	0
CLRN2|645104	0	0	0	0	0	0	0	0	0	0	0	0	0	0	0	0	0	0	0	0	0	0	0	0	0	0	0	0	0	0	0	0	0	0	0	0	0	0	0	0	0	0	0	0	0	0	0	0	0
CNBD1|168975	0	0	0	0	0	0	0	0	0	0	0	0	0	0	0	0	0	0	0	0	0	0	0	0	0	0	0	0	0	0	0	0	0	0	0	0	0	0	0.5263	0	0	0	0	0	0	0	0	0	0
CNGA2|1260	0	0	0	0	0	0	0	0	0	0	0	0	0	0	0	0	0	0	0	0	0	0	0	0	0	0	0	0	0	0	0	0	0	0	0	0	0	0	0	0	0	0	0	0	0	0	0	0	0
CNPY1|285888	0	0	0	0	0.7971	0	0	0	0	0	0	0	0	0	0.5669	0	0	0	0	0	0	0	0	0	0	0	0	0	0	0	0	0	1.0283	0	0	0	0	0	0	0	0.3975	4.352	0.4838	0	0	0	0	0	0
COL20A1|57642	0	0	0	2.474	0.3986	0.4039	0	0	0	0	0	0.5574	0	0.4751	0	0	0	0	0	0.34	0	0	0.7052	0	0.3498	0	0	0	0	3.2472	0	0	0	0	0	0	0.5597	0	0	0	0	0	0.4838	0	1.548	0	1.2788	0	0
COX6A2|1339	0	0	0	0	2.79	0.4039	0	0	0	0	0	0	1.2767	0	0.5669	0	0.4594	0	0	0	0	0	0.3526	0	0	0	0.497	0	0	0.5412	0.5967	0	0.5141	0.5822	1.3763	0	0	0	0	1.2399	0	0	0	0	0	0	0	0	0
COX7B2|170712	0	0	0	0	0	0	0	0	0.3916	0	0	0	0	0	0	0	0	0	0	0	0	0	0	0	0	0	0	0	0	0	0	0	0	0	0	0	0	0	0	0	0	0	0	0	0	0	1.2788	0	0
COX8C|341947	0.8386	0	0	0	0	0.4039	0	0	0	0	0	0.5574	0	0	0	0	0	0	0	0.34	0	0.3467	0	0	0	0	0	0.4878	0	0	0.5967	0	0	0	0	0	0.5597	0	0	0.62	0.3975	0	0	0	1.548	0	0	0	0
CPA1|1357	0.4193	0	0.3925	0.9896	0.3986	0	0	0	0.3916	0	0	0.5574	0.6383	0	0.5669	0	0	0	0	0.34	0.9479	0	0	0	0	0	0	0	1.9133	0.5412	0	0	0	0	0	0.4541	0.5597	0.5102	2.1053	1.2399	0.795	0	0.4838	0	0	0	0	1.0789	0
CPA4|51200	0.4193	0	0	1.4844	0	1.2118	0	0	0.3916	0	0	0	0.6383	0	1.1338	0	0	0.4505	0	0	0	0.6935	0	0	0.3498	0.401	0.994	0	0	0	0	0	0.5141	0.5822	2.7526	0.9083	0	0.5102	0.5263	1.8599	0.3975	6.7698	0	1.7637	9.2879	6.3694	19.1816	3.2367	12.987
CPA5|93979	0	0	0	0	0	0.828	0	0	0.7676	0	0	0	0	0.9502	1.1338	0	0	0	0	4.3968	0	0	0.7052	0	0	0	0	1.9561	0.6378	0.5412	2.387	0	0	0	0	0.4541	0	0	0	0	0	0	0	1.7637	0	0	0	0	0
CPB2|1361	0	0.5577	0	0	0	0.4039	0	0	0.3916	0	0	0	0	0	0	0	0	0	0	0	0	0	0	0.5368	0	9.2221	0	0	0	0	0	0	0	0	0	0	0	0	0	0.62	0	2.9014	4.3541	0	0	1.2739	0	0.5394	0
CPLX4|339302	0	0	0	0	0	0.4039	0	0.9829	0	0	0.9703	0	0	0.4751	0	0	0	0	0	0	0	0	0	0.5368	0	0	0	0	0.6378	0.5412	0.5967	0	0.5141	0	0	0	0	0	0.5263	0	0.3975	0	0	0	0	0	0	0	1.1806
CPSF4L|642843	1.2579	0	0.785	0.4948	0	0.4039	0.3938	0.4915	0	0	0	0.5574	0	0	0	0	0	0	0	0	0.474	0.6935	0.3526	0.5368	0	0	0.497	0	0.6378	1.0824	0.5967	0.4329	0	0	0.4588	0.9083	0	0	1.5789	0	0.795	0	0.4838	1.8695	0	1.2739	0	0.5394	1.2987
CPXCR1|53336	0.4193	0	0	0	0	0	0	0	0	0	0	0	0	0	0	0	0	0	0	0	0	0	0	0	0	0	0	0	0	0	0	0	0	0	0	0	0	0	0	0	0	0	0	0	0	0	0	0	0
CRCT1|54544	0	0	0	0	0.7971	0	0	0	0	0	0	0	0	0	0	0	0	0	0	0	0	0	0	0	0	0	0	0	0	0	0	0.4329	0	0	0	0	0	0	0	0	0	0	0.4838	0	0	0	111.253	0	0
CRHR1|1394	0	0.6358	0	0	3.1327	0	0	0	0	0	0	0	0	0	0.6576	0	0	0	0	0	0	0	0	0	0.3498	0	0	0.9756	0	0.5412	0	0.4675	0	1.7465	0.5001	0	0	0.5663	0	0	0.469	1.0638	0	0	0	0	0	0	0
CRH|1392	0	0	0	0	0	0	0	0	0	0	0	0	0	0	0	0	0	0	0	0	0	0	0	0	0	0	0	0	0	0.5412	0	0	0	0	0	0	0	0	0	0	0	0.4836	0.4838	0	0	0	0	0	0
CRISP1|167	0	0	0	0	0.7971	0	0	0	0	0	0	0	0	0	0	0	0	0	0	0	0	0	0	0	0	0	0	0	0	0	0	0	0	0	0	0	0	0	0	0	0	0	0	0	0	0	0	0	0
CRISP2|7180	0	0	0.3925	0	13.5512	0	0	0	0	0	0	0	0	0	0	0	0	0	0	0	0	0	0	0	0	0	0	0	0	0	0	0	0	0	0	0	0	0	0	0	0	0	0.9676	0	0	0	0	0	0
CRISP3|10321	0	0.5577	0	0	2.79	0	0	0	0	0	0	2.7871	1.915	0	0	0	0	0	0	0	0	0	0.7052	0	0	0	0	0	0	0	0	0	0	0.5822	0	0	0	0.5102	0	0	0	0.4836	0	0	0	0	0	0	0
CRLF2|64109	0	0	0	0	0	0.4039	0.3899	0	0.3916	0.3984	0	1.1148	0	0.4751	0.5669	0	1.3781	0.4505	0	1.3602	0	0	0	1.0735	0	0	1.9881	0.4878	0.6378	1.0824	1.1935	1.2987	0	0	0	0	0	0.5102	0.5263	0	0.795	2.4178	0	0	0	5.0955	0	0	1.1806
CRNN|49860	0	0	0	0	0	0	0	0	0	0	0	0	0	0	0	0	0	0	0	0	0	0	0	0	0	0	0	0	0	0	0	0	0	0	0	0	0	0	0	0	0	0	0	0	0	0	0	0	0
CRP|1401	0	0	0	0	0	0	0	0	0	0	0	0	0	0	0	0	0	0.9009	0	0	0	0	0.3526	0.5368	0.3498	0.8019	0	0	0	0	0	0	0	0	0	0	0	0.5102	0.5263	0	0	0	0	0	0	0	1.2788	0.5394	0
CRX|1406	0.4193	0	0	0	0	0	0	0	0	0	0	0	0	0	0	0	0	0	0	0	0	0	0	0	0	0	0	0	0	0	0	0	0	0	0	0	0	0	0	0.62	0	0	0.4838	0	3.096	2.5478	8.9514	0	4.7226
CRYAA|1409	0	0.5577	0.3925	0	3.5871	0	0	0	0	0.3984	0	0	0	0	0	0	0.4594	0	0.4726	0	0	0	0	0	0	0	0	0	0.6378	0	0	0	0	0	0	0.4541	0.5597	0	0.5263	0	0	0	0	0	0	1.2739	0	1.0789	1.1806
CRYBA1|1411	0	0.5577	0	0	0	0	0	0	0	0	0	0	0	0	0	0	0	0	0	0	0	0	0	0	0	0	0.994	0	0	0	0	0	0	0	0	0	0	0.5102	0	0	0	0	0.9676	0	1.548	0	0	0.5394	0
CRYGA|1418	0	0	0	0	0	0	0	0	0	0	0	0	0	0	0	0	0	0	0	0	0	0	0	0	0	0	0	0	0	0	0	0	0	0	0	0	0	0	0	0	0	0	0	0	0	0	0	0	0
CRYGB|1419	0	0	0	0	0	0	0	0	0	0	0	0	0	0	0	0	0	0	0	0	0	0	0	0	0	0	0	0	0	0	0	0	0	0	0	0	0	0	0	0	0	0	0	0	0	0	0	0	0
CRYGC|1420	0	0	0	0	0.3986	0	0	0	0	0	0	0	0	0	0	0	0	0	0	0	0	0	0	0	0	0	0	0	0	0	0	0	0	0	0	0	0	0	0	0.62	0	0	0	0	0	0	0	0	0
CRYGD|1421	0	0	0	0	0	0.8078	0	0	0	0	0	0.5574	0	0	0.5669	2.2455	0	0	0	0	0	0	0.3526	0	0	0	0	0	0	0	0	0	0	0	0	0	0	0	0	0.62	0	0	0	0	0	0	0	0	0
CSAG1|158511	0	0	0.3925	0	0	0	0	0	0	0	0	0	0	0	0	0	0.4594	0	0	0.34	0	0	0	0	0	0	0	0	0	0	0	0.4329	0	0	0	0	0	0	0	0	0.3975	1.4507	0	0	0	0	10.2302	0	0
CSAG2|728461	0	0	0	0	0	0	0	0	0	0	0	0	0	0	0	0	0	0	0	0	0	0	0	0	0	0	0	0	0	0	0	0	0	0	0	0	0	0	0	0	1.0494	0	0	0	0	0	5.1151	0	0
CSAG3|389903	0	0	0.3925	0	0	0.4039	0	0.4915	0	0.3984	0	0.5574	0	0	0.5669	0.7485	3.2157	0.4505	0	0.6801	0.474	0	0	1.6103	0	0	0.497	0	0	0.5412	0	0.4329	0.5141	0	0	0	0	0	0.5263	0	0.5406	0	0	0	0	0	5.1151	0	0
CSH1|1442	0	0	0	0	0	0	0	0	0	0	0	0	0	0	0	0	0	0	0	0	0	0	0	0	0	0	0	0	0	0	0	0	0	0	0	0	0	0	0	0	0	0	0	0	0	0	0	0	3.5419
CSH2|1443	0	0	0	0	0	0	0	0	0	0	0	0	0	0	0	0	0	0	0	0	0	0	0	0	0	0	0	0	0	0	0	0	0	0	0	0	0	0	0	0	0	0	0	0	0	0	0	0	5.9032
CSHL1|1444	0	0	0	0	0	0	0	0	0	0	0	0	0	0	0	0	0	0	0	0	0	0	0	0	0	0	0	0	0	0	0	0	0	0	0	0	0	0	0	0	0	0	0	0	0	0	0	0	0
CSN1S1|1446	0.4193	0	0	0.4948	0	0.4039	1.1698	0	0	0.7969	0.9703	0.5574	5.1066	0	0	0	0	0.9009	0	0.34	0.474	0	0.3526	0	0.3498	0.8019	0	0	0	0	0	0.8658	0	2.9108	2.2938	0.4541	0.5597	0	0	0	0	0	0	0	1.548	0	0	0	0
CSN1S2A|286828	0	0	0	0	0	0	0	0	0	0	0	0	0	0	0	0	0	0	0	0	0	0	0	0	0	0	0	0	0	0	0	0	0	0	0	0	0	0	0	0	0	0	0	0	0	0	0	0	0
CSN2|1447	0	0	0	0	0	0	0	0	0	0	0	0	0	0	0.5669	0.7485	0	0	0	0	0	0	0	0	0	0	0.497	0	0	0	0	0	0	0	0	1.8165	0	0	0.5263	1.8599	0	0	0	0	0	0	1.2788	0	0
CSN3|1448	0	0	0	0	0	0	0	0	0	0	0	0	0	0.4751	0	0	0	0	0.4726	0	0	0	0	0	0	0	0	0	0	0	0	0	0	0	0	0	0	0	0	0	0	0	0	0	1.548	0	0	0	0
CSPG4PY2|84664	0	0	0	0	0	0	0	0	0	0	0	0	0	0	0	0	0	0	0	0	0	0	0	0	0	0	0	0	0	0	0	0	0	0	0	0	0	0	0	0	0	0	0	0	0	0	0	0	0
CSRP3|8048	0	0.5577	0	0	0	0	0	0	0	0	0	0	0	0	0	0	0	0	0	0	0	0	0	0	0	0	0	0	0	0	0	0	0	0	0	0	0	0	0	0	0	0	0	0	0	0	0	0	0
CST11|140880	0	0	0	0	0	0	0	0	0.3916	0	0	0	0	0	0.5669	0	0	0	0	0	0	0	0	0	0	0	0	0	0	0	0	0	0	0	0	0	0	0	2.6316	0	0	0.4836	0	0	0	0	1.2788	0	0
CST2|1470	0	0	0	0	0	0.8078	0	0	0	0	0.9703	0	0	0.9502	1.7007	2.2455	0.4594	0	0.4726	0	0	0	0	0	0	1.2029	0	0.4878	0.6378	2.706	0	0	0	0	0	0	0	2.0408	1.0526	0	0	3.8685	1.9352	86.4198	100.619	5.0955	7.6726	3.2367	3.5419
CST4|1472	0	0.5577	0	0	0	0	0	0	0	0.3984	0	0	0	0	0	0	0.4594	0	0	0	0	0.3467	0.3526	0	0	0	0	0	0	1.6236	0	0.4329	0	0	0	0	0	0.5102	0	0	0	55.6093	0.9676	56.4374	117.647	16.5605	3.8363	23.7357	3.5419
CST5|1473	0	0	0	0	0	0	0	0	0	0	0	0	0	0	0	0	0.4594	0	0	0	0	0	0	0	0	0	0	0	0.6378	0	0	0	0	0	0	0	0	0	0	0.62	0	28.53	0.9676	0	0	0	3.8363	1.0789	0
CST8|10047	0	0	0	0	0	0	0	0	0	0	0	0	0	0	0	0	0	0	0	0	0	0	0	0	0	0	0	0	0	0	0	0	0	0	0	0	0	0	0	0	0	0	0	0	0	0	0	0	0
CST9L|128821	0	0	0	0	0	0	0	0	0	0	0	0	0	0	0	0	0	0	0	0	0	0	0	0	0	0	0	0	0	0	0	0	0	0	0	0	0	0	0	0	0	0	0.4838	0	0	0	0	0	0
CST9|128822	0	0	0	0	0	0	0	0	0	0	0	0	0	0	0	0	0	0	0	0	0	0	0	0	0	0	0	0	0	0	0	0	0	0	0	0	0	0	0	0	0	0.4836	0	0	0	0	0	0	0
CSTL1|128817	0	0	0	0	0.3986	0	0	0	0.3916	0.3984	0	0	0	0	0	0	0	0	0	0	0	0	0	0	1.0493	0	0	0.4878	0	0	0	0	0.5141	0	0	0	0	0	0	0	0.3975	10.1547	9.1921	1.7637	4.644	0	3.8363	0	0
CSTT|164380	0	0	0	0	0	0	0	0	0	0	0	0	0	0	0	0	0	0	0	0	0	0	0	0	0	0	0	0	0	0	0	0	0	0	0	0	0	0	0	0	0	0	0	0	0	0	0	0	0
CT45A1|541466	0	0	0	0	0	0	0	0	0	0	0	0	0	0	1.7007	0	0.4594	0	0	0	0	0.6935	0	0	0	0	0	0	0	0	0	0	0.5141	0	0	0	0	0	0	0	0	0	0	0	3.096	0	0	0	0
CT45A2|728911	0	0	0	0	0	0	0	0	0	0	0	0	0	0	0	0	0	0	0	0	0	0	0	0	0	0	0	0	0	0	0	0	0	0	0	0	0	0	0	0	0	0	0	0	1.548	0	0	0	0
CT45A3|441519	0	0	0	0	0	0	0	0	0	0	0	0	0	0	0	0	0	0	0	0	0	0	0	0	0	0	0	0	0	0	0	0	0	0	0	0	0	0	0	0	0	0	0	0	2.322	0	0	0	0
CT45A4|441520	0	0	0	0	0	0	0	0	0	0	0	0	0	0	0	0	0	0	0	0	0	0	0	0	0	0	0	0	0	0	0	0	0	0	0	0	0	0	0	0	0	0	0	0	3.87	0	0	0	0
CT45A5|441521	0	0	0	0	0	0	0.7798	0	0	0	0	0	0	0	0	0	0	0	0	0	0	0	0	0	0	0	0.497	0	0	0	0	0	0	0	0	0	0	0	0	0	0	0	0	0	0	0	0	0	0
CT45A6|541465	0	0	0	0	0	0	0	0	0	0	0	0	0	0	0	0	0	0	0	0	0	0	0	0	0	0	0	0	0	0	0	0	0	0	0	0	0	0	0	0	0	0	0	0	3.096	0	0	0	0
CT47A10|728036	0	0	0	0	0	0	0	0	0	0	0	0	0	0	0	0	0	0	0	0	0	0	0	0	0	0	0	0	0	0	0	0	0	0	0	0	0	0	0	0	0	0	0	0	0	0	0	0	0
CT47A11|255313	0	0	0	0	0	0	0	0	0	0	0	0	0	0	0	0	0	0	0	0	0	0	0	0	0	0	0	0	0	0	0	0	0	0	0	0	0	0	0	0	0	0	0	0	0	0	0	0	0
CT47A1|728096	0	0	0	0	0	0	0	0	0	0	0	0	0	0	0	0	0	0	0	0	0	0	0	0	0	0	0	0	0	0	0	0	0	0	0	0	0	0	0	0	0	0	0	0	0	0	0	0	0
CT47A2|728090	0	0	0	0	0	0	0	0	0	0	0	0	0	0	0	0	0	0	0	0	0	0	0	0	0	0	0	0	0	0	0	0	0	0	0	0	0	0	0	0	0	0	0	0	0	0	0	0	0
CT47A6|728062	0	0	0	0	0	0	0	0	0	0	0	0	0	0	0	0	0	0	0	0	0	0	0	0	0	0	0	0	0	0	0	0	0	0	0	0	0	0	0	0	0	0	0	0	0	0	0	0	0
CT47A7|653282	0	0	0	0	0	0	0	0	0	0	0	0	0	0	0	0	0	0	0	0	0	0	0	0	0	0	0	0	0	0	0	0	0	0	0	0	0	0	0	0	0	0	0	0	0	0	0	0	0
CT47A9|728042	0	0	0	0	0	0	0	0	0	0	0	0	0	0	0	0	0	0	0	0	0	0	0	0	0	0	0	0	0	0	0	0	0	0	0	0	0	0	0	0	0	0	0	0	0	0	0	0	0
CT47B1|643311	0	0	0	0	0	0	0	0	0	0	0	0	0	0	0	0	0	0	0	0	0	0	0	0	0	0	0	0	0	0	0	0	0	0	0	0	0	0	0	0	0	0	0	0	0	0	0	0	0
CTAG1B|1485	0.4193	0	0.3925	0	0.3986	0	0	0	0	0	0.9703	0.5574	0	0.4751	0	0	0	0	0	0	0	0	0	0	0	0	0	0	0	0	0	0	0	0	0	0	1.1194	0.5102	0	0	0	0	0	0	0	0	3.8363	0	1.1806
CTAG2|30848	0	0	0	0	0	0	0	1.4744	0	0	0	2.2297	0	0	0	0	0	0	0	0	0	0	0	0	0	0	0	0	0	0	0	0	0	0	0	0	0	0	0	0	0	0	0	0	0	0	15.3453	0	1.1806
CTRB1|1504	0	0	0	0	0	0	0.3899	0	0	0	0	0	0	0	0	0	0	0	0	0	0	0	0	0	0	0	0	0	0	0	0	0	0	0	0	0	0.5597	0	0	0	0	0	0	0	0	1.2739	0	0	0
CTRB2|440387	0.4193	0	0	0	0	0	0	0.9829	0	0	0	0	0	0	0	0	0	0	0	0	0	0	0	0	0	0	0	0	0	0	0	0	0	0	0	0	0.5597	0	0	0.62	0	0	0	0	0	0	0	0.5394	0
CTRC|11330	0	0	0	0	0.3986	0	0	0	0.3916	0	0	0	0	0.4751	0	0	0.4594	0	0	0	0	0	0	1.6103	0.3498	0.8019	0	0	0.6378	0	0	0	0	0.5822	0	0	0	0	0	0	0	0.4836	0.9676	0	0	0	1.2788	0	0
CTSL3|392360	0	0	0	0	0	0	0	0	0	0	0	0	0	0	0	0	0	0	0	0	0	0	0	0	0	0	0	0	0	0	0	0	0	0	0	0	0	0	0	0	0	0	0	0	0	0	0	0	0
CTXN3|613212	0	0.5577	0	0.4948	0	0.4039	0	0	0	0.3984	0	0.5574	1.2767	0	0.5669	1.497	0	0	0.9452	0	0	0.3467	0	0	0	0	0	1.9512	0	0	1.7902	0.4329	0	4.6573	0.9175	0	0	0	0	1.2399	0.795	0	0	0	0	0	0	0	0
CXCL17|284340	0.4193	0	0	0.4948	0	0	0	0	0.3916	0.3984	0	0	5.1066	0	1.1338	0	0.9188	0.4505	0	0	0.9479	0	0.3526	2.6838	0	0.401	0	0	0	0	0	2.1645	0	0	0.4588	1.3624	0.5597	0.5102	5.7895	0	2.7825	0.4836	101.597	0	0	10.1911	3.8363	0.5394	161.747
CXorf1|9142	0	0.5577	0.785	0	0.3986	0	0.3899	0	0.3916	0	0	1.6722	0	0	0	0.7485	0	0	0.4726	0	0	0	0.7052	0	1.0493	0	0	0.9756	0	0	1.1935	0.4329	1.5424	0	0	0	0.5597	0	0.5263	1.2399	0	0	0	0	0	0	0	0	0
CXorf22|170063	0	0	0	0	0	0	0	0	0	0	0	0	0	0	0	0	0	0	0	0	0.474	0.3467	0	0.5368	0	0	0.497	0.4878	0	0	0	0	0	0	0	0	0	0	0	0	0	0	0	1.7637	0	0	0	0	0
CXorf27|25763	0	0	0	0	0	0.4039	0	0	0	0	0	0	0	0	1.1338	0	0.9188	0.4505	0	0	0	0	0	0	0.6995	1.6038	0	0	0	0	0	4.7619	0	0	0	0	0	0	1.5789	0	0	0	0	0	0	0	0	0	0
CXorf30|645090	0	0	0	0	0	0.4039	0	0	0	0	0	0	0	0	0	0	0	0	0	0	0	0	0	0	0.3498	0	0	0	0	0	0	0	0	0	0	0	0	0	0	0	0.3975	0	0	1.7637	1.548	0	0	0	0
CXorf41|139212	0	0.5577	0	0	0	0	0	0	0	0	0	0.5574	0	0	0.5669	1.497	0	0	0	0	0	0	0	0	0	0	0	0	0	0	0	0	0	0	0	0	0	0	0	0	0	0	0	0	0	0	0	0	0
CXorf48|54967	0	0	0	0	0.7971	0	0	0	0.3916	0.3984	0	0	0	0	0	0	0	0	0	0	0	0	0	0	0	0	0	0	0	0	0	0.4329	0	0	0.4588	0	0	0.5102	0	0	0	0	0	0	0	0	0	0	2.3613
CXorf49B|100132994	0	0	0	0	0	0	0	0	0	0	0	0	0	0	0	0	0	0.4505	0	0	0	0	0	0	0	0	0	0	0	0	0	0	0	0	0	0	0	0	0	0	0	0	0	0	0	0	0	0	0
CXorf51|100129239	0	0	0	0	0	0	0	0	0	0	0	0	0	0	0	0	0	0	0	0	0	0	0	0	0	0	0	0	0	0	0	0	0	0	0	0	0	0	0	0	0	0	0	0	0	0	0	0	0
CXorf58|254158	0	0.5577	0.3925	0	0.7971	0	0.3899	0	0	0.3984	0	1.6722	0	0	1.1338	0.7485	0	0	0	0.34	0	0	0.3526	0.5368	0	0.401	0	0	0	0.5412	0	0.4329	0	0.5822	0.4588	0.9083	0	0.5102	0	1.2399	0	1.4507	0	0	0	1.2739	1.2788	0	0
CXorf59|286464	0	0	0	0.4948	0	0	0	0.4915	0	0	0	0	0	0.4751	0	0	0	0	0	0	0	0	0	0	0	0	0	0	0	0	0	0	0	0	0.4588	0.4541	0	0	0	0	0	0	0	0	0	0	0	0	0
CXorf61|203413	0	0	0	0	0	0	0	0	0	0	0	0	2.5533	0	0	0	0	0	0	0	0	0	0	0	0	0	0	0	0	0	0	0	0	0	0	0	0	0	0	0	0	0	0	0	0	0	0	0	83.8253
CXorf64|100130613	0	0	0	0	0	0	0	0	0	0	0	0	0.6383	0	0	0	0	0	0	0	0	0	0	0	0	0	0	0	0	0	0	0	0	0	0	0	0	0	0	0	0	0	0	0	0	0	0	0	0
CXorf66|347487	0	0	0	0	0	0	0	0	0	0	0	0	0	0	0	0	0	0	0	0	0	0	0	0	0	0	0	0	0	0	0	0	0	0	0	0	0	0	0	0	0	0	0	0	0	0	0	0	0
CYCSP52|360155	0	0.5577	0	0.4948	0	0	0	0	0	0	0	0	0	1.4253	0	0	0	0	0	0.6801	0	0.3467	0.3526	0	0	0	0.497	0	0	0	0	0.4329	0	0	0	0	0.5597	0.5102	0.5263	0	0	0.9671	0	0	0	1.2739	1.2788	0.5394	0
CYLC1|1538	0	0	0	0	0	0	0	0	0	0	0	0	0	0	0	0	0	0	0	0	0	0	0	0	0	0	0	0	0	0	0	0	0	0	0	0	0	0	0	0	0	0	0	0	0	0	0	0	0
CYLC2|1539	0	0	0	0	0	0	0	0	0	0	0	0	0	0	0	0	0	0	0	0	0	0	0	0	0	0	0	0	0	0	0	0	0	0	0	0	0	0	0	0	0	0	0	0	0	0	0	0	0
CYMP|643160	0	0.5577	0	0	0	0	0	0	0.3916	0	0	0	0	0	0	0	0.4594	0	0	0	0	0	0	0	0	0	0	0	0	0	0.5967	0	0	0	0	0	0	0	0	0	0	0	0	0	0	0	0	0	0
CYP11B1|1584	0	0	0	0.4948	0	0	0	0	0.3916	0	0	0	0	0	0	0	0.4594	0	0.9452	0	0	0	0	0	0.3498	0	0	0	0.6378	0	0	0	0	0	0.9175	0	0	0	0	0	0	0	0	0	0	0	0	0	0
CYP11B2|1585	0	0	0	0	0	0	0	0	0	0	0	0	0	0	0	0	0	0	0	0	0	0	0	0	0	0	0	0	0	0	0	0	0	0	0	0	0	0	0	0	0	0	0	0	0	0	0	0	0
CYP17A1|1586	0	0	0.3925	0	0.3986	0	0	0.4915	0	0.3984	2.911	0	0	0	0.5669	0	0	0.9009	0.4726	0.34	0	0	0	0	0	2.2454	0	0.4878	0	0	0.5967	0	0	0	0	0.4541	0.5597	0	0	0	0.795	0.4836	0	3.5273	0	0	5.1151	1.0789	0
CYP1A2|1544	0	0	0	0	0	0	0	0	0	0	0	0	0	0	0	0	0	0	0	0	0	0	0	0	0	2.4058	0	0	0	0	0	0	0	0	0	0	0	1.0204	0	0	0	0	0	0	3.096	0	0	0.5394	0
CYP26C1|340665	0	0.5577	0.3925	0	0.7971	0	0.7798	0	0.3916	0	0	0	0	0	0	0	0	0	0	0.34	0	0	0	0	0	0	0.497	0.4878	0	0	0	0.4329	2.0565	0	0.4588	0	0	0	0.5263	0	0	0.4836	0	0	0	1.2739	0	0	0
CYP2A13|1553	0	0	0	0	0	0	0	0	0	0	0	0	0	0	0	0	0	0	0	0	0	0	0	0	0	0	0	0	0	0	0	0	0	0	0	0	0	0	0	0	0	0	0	0	1.548	0	0	0	0
CYP2F1|1572	0.8386	1.1154	0.3925	0	0	1.2118	0	0.4915	0.3916	0	0	0	0.6383	0.9502	0	0	0.4594	0	0	0	1.4219	0.3467	0.3526	0	0	0	1.4911	0	0	0.5412	0	0	2.0565	0	0.4588	0	0	0	0	0.62	0	0.9671	0	1.7637	3.096	6.3694	5.1151	0.5394	0
CYP3A43|64816	0	0	0.3925	0.4948	0	0.4039	0	0	0	0.3984	0	0	0	0.4751	0	0	0	0.4505	0	0	0.474	0	0.3526	0	0	0.401	0	0	0	0	0	0	0	1.1643	0.4588	0.4541	0	0.5102	0	0	0	0.4836	3.3866	0	1.548	0	0	0	0
CYP4A11|1579	0	0	0	0	74.5317	0	0.3899	0	0	0	0	0	0.6383	0	0	0	0	0	0	0	0	0.3467	0	0	0.3498	7.6183	0	0	0	0	0	0	1.5424	0	0	0.4541	0	0	0.5263	0.62	0	1.4507	0.4838	0	0	0	1.2788	1.6183	0
CYP4A22|284541	0	0	0	0	0	0	0	0	0	0	0	0	0	0	0	0	0	0	0	0	0	0	0	0	0	2.0048	0	0	0	0	0	0	0	0	0	0	0	0	0	0	0	0	0	0	0	0	1.2788	0	0
CYP4Z1|199974	0	0	0.3925	0	0	0	0.3899	0.4915	0.3916	0.7969	0	0	0	0	0.5669	0	0	0	0	0	0.9479	0.6935	0.3526	0.5368	0	0	0	0	0	0	0	0.4329	0	0	0	0	1.1194	0	0	0	0	6.7698	0	0	0	5.0955	0	1.0789	0
CYP4Z2P|163720	0	0	0	0	0	0	0	0	0	0	0	0	0.6383	0	0	0	0	0	0	0	0	0	0.7052	0	0.3498	0	0	0	0	0	0	0.4329	0	0	0.9175	0.4541	0	0	0	0	0.3975	0.9671	0	0	0	0	0	0	0
DAD1L|56286	0	0	0	0	0	0	0	0	0	0	0	0	0	0	0	0	0	0	0	0.34	0	0	0	0	0	0	0	0	1.2755	0	0	0	0	0	0	0	0	0	0	0	0	0	0	0	0	1.2739	0	0	0
DAOA|267012	0	0	0	0	0	0	0	0	0	0	0	0	0	0	0	0	0	0	0	0	0	0	0	0	0	0	0	0	0	0	0	0	0	0	0	0	0	0	0	0	0	0	0	0	0	0	0	0	0
DAZ1|1617	0	1.6732	0	0	0.3986	0.4039	0	0	0	0	0	1.1148	0	0	1.1338	0	0.4594	0	0	0	0	0	0.3526	0	0	0	0	0	0	0	2.387	0.4329	1.0283	0.5822	0	0	0	0.5102	0	0	0	0	0	0	0	0	7.6726	0.5394	0
DAZ2|57055	0	0	0	0	0	0	0	0	0	0	0	0	0	0	0	0	0	0	0	0	0	0	0	0	0	0	0	0	0	0	0	0	0	0	0	0	0	0	0	0	0	0	0	0	0	0	8.9514	0.5394	0
DAZ3|57054	0	0	0	0	0	0	0	0	0	0	0	0	0	0	0	0	0	0	0	0	0	0	0	0	0	0	0	0	0	0	0	0	0	0	0	0	0	0	0	0	0	0	0	0	0	0	16.624	0	0
DAZ4|57135	0	0	0	0	0	0	0	0	0	0	0	0	0	0	0	0	0	0	0	0	0	0	0	0	0	0	0	0	0	0	0	0	0	0	0	0	0	0	0	0	0	0	0	0	0	0	0	0	0
DBX1|120237	0.4193	0	0.785	0	0	0	0	0	0	0.7969	0	0	0	0.4751	0	0	0.4594	0	0	0.34	0	0.6935	1.4104	0	1.3991	0	0	0	0	0	0.5967	0	0	0	2.2938	0.4541	0.5597	0	0	0	0	0.4836	1.9352	7.0547	1.548	0	0	0	0
DBX2|440097	0.4193	1.1154	0.785	0	0.3986	0	0	0	0.7832	0	0.9703	1.6722	0	0	1.7007	2.2455	0.4594	0	0	0	0	0.3467	0.3526	0	0	0	0	1.9512	0	0.5412	0	0.8658	0	0	0	0.4541	0	1.5306	0.5263	1.2399	0.3975	0	0	1.7637	0	0	0	1.0789	0
DCAF4L2|138009	0	0	0	0	0	0	0	0	0	0	0	0	0	0	0	0	0	0	0	0	0	0	0	0	0	0	0	0	0	0	0	0	0	0	0	0	0	0	0	0	0	0	0	0	0	0	0	0	0
DCAF8L1|139425	0	0	0	0	0	0	0	0	0	0	0	0	0	0.4751	0	0	0	0	0	0	0	0	0	0	0	0	0.497	0	0.6378	0.5412	0.5967	0	0	0	0	0	0	0	0	0	0	2.4178	0	0	1.548	0	0	0	0
DCAF8L2|347442	0	0	0	0	0	0	0	0	0	0	0	0	0	0	0	0	0	0	0	0	0	0	0	0	0	0	0	0	0	0	0	0	0	0	0	0	0	0	0	0	0	0	0	1.7637	0	0	0	0	0
DCDC1|341019	0	0	0.3925	0.4948	0	0	0	0	0	0	0	0	0	0	0	0	0	0.4505	0	0	0	0	0	0	0	0	0	0	0	0	0	0	0	0	0	0	0	0.5102	0	0	0	0	0	0	0	1.2739	3.8363	0.5394	0
DCDC2B|149069	0.5744	0	0	0.5443	0	0	0	0	0	0.4502	0	0	0	0	0.6803	0	0.588	0.4865	0	0.3911	0	0	0.4337	0	0	0	0	0	0	0	0	0	0	0.7219	0	0.4859	0	0	1.1895	0	0.9262	1.794	0	2.5397	0	7.4777	0	0	0
DCD|117159	0	0	0	0	0	0	0	0	0	0	0	0	0	0	0	0	0	0	0	0	0	0	0	0	0	0	0	0	0	0	0	0	0	0	0	0	0	0	0	0	0	0	0	0	0	0	0	0	0
DCST1|149095	0	0	0	1.0292	0.3986	0.8846	0	0	0	0	0	0	0.6383	0	0	0	0	0.9459	1.5879	0.34	0	0	0	0.569	0.3743	0	1.4911	0	0	0	0.6445	0.4762	0.5758	0	0.4588	0.4541	0	0	1.1158	0	0	0.4836	0.537	0	0	4.0637	3.8363	0	1.2397
DDI1|414301	0	0	0	0	0	0	0	0	0	0	0	0	0	0	0	0	0	0	0	0	0	0	0	0	0	0	0	0	0	0	0	0	0	0	0.4588	0	0.5597	0	0	0	0	0	0	0	0	0	0	0	0
DDX4|54514	0	0	0	0	0	0	0	0	0	0.7969	0	0	0	0	0	0	0	0	0	0	0	0	0	0	0	0	0	0	0	0	0	0	0	0	0	0	0	0	0	0	0	0	0	0	0	0	0	0	0
DDX53|168400	0	0	0	0	0	0	0	0	0	0	0	0	0	0	0	0	0	0	0	0	0	0	0	0	0	0	0	0	0	0	0	0	0	0	0	0	0	0	0	0	0	0	0	0	0	0	1.2788	0	0
DEC1|50514	0	0	1.1775	0.4948	1.1957	0.4039	0.3899	0	0.7832	0	0.9703	0	1.2767	0	0	0	0	0	0	0	0	0.6935	0	0.5368	0	0	0.497	0	0	0	0	0	0	0	0	0	0	0.5102	0	0	0	0	1.4514	5.291	0	0	0	0	0
DEFA4|1669	0	0	0	0.9896	0	0.4039	0	0	0	0.3984	0	0	0	0	0	0.7485	0	0	0.4726	0	0.474	0	0	0	0.3498	0	0.994	0	0	0	1.1935	0	0	0	0	0	0	0	0	0	1.1925	0	0	0	0	0	0	0	1.1806
DEFB103B|414325	0	0	0	0	0	0	0	0	0	0	0	0	0	0	0.5669	0	0	0	0	0	0	0	0	0	0	0	0	0	0	0	0	1.7316	0	0	0	0	0	0	0	0	0	0	0	0	0	0	15.3453	0	0
DEFB104A|140596	0	0	0	0	0	0	0	0	0	0	0	0	0	0	0	0	0	0	0	0	0	0	0	0	0	0	0	0	0	0	0	0	0	0	0	0	0	0	0	0	0	0	0	0	0	0	0	0	0
DEFB105A|245908	0	0	0	0	0	0	0	0	0	0	0	0	0	0	0	0	0	0	0	0	0	0	0	0	0	0	0	0	0	0	0	0	0	0	0	0	0	0	0	0	0	0	0	0	0	0	0	0	0
DEFB106A|245909	0	0	0	0	0	0	0	0	0	0	0	0	0	0	0	0	0	0	0	0	0	0	0	0	0	0	0	0	0	0	0	0	0	0	0	0	0	0	0	0	0	0	0	0	0	0	0	0	0
DEFB107A|245910	0	0	0	0	0	0	0	0	0	0	0	0	0	0	0	0	0	0	0	0	0	0	0	0	0	0	0	0	0	0	0	0	0	0	0	0	0	0	0	0	0	0	0	0	0	0	0	0	0
DEFB108B|245911	0	0	0	0	0	0	0	0	0	0	0	0	0	0	0	0	0	0	0	0	0	0	0	0	0	0	0	0	0	0	0	0	0	0	0	0	0	0	0	0	0	0	0	0	0	0	0	0	0
DEFB109P1B|641517	0	0	0	0	0	0	0	0	0	0	0	0	0	0	0	0	0	0	0	0	0	0	0	0	0	0	0	0	0	0	0	0	0	0	0	0	0	0	0	0	0	0	0	0	0	0	0	0	0
DEFB109P1|245912	0	0	0	0	0	0	0	0	0	0	0	0	0	0	0	0	0	0	0	0	0	0	0	0	0	0	0	0	0	0	0	0	0	0	0	0	0	0	0	0	0	0	0	0	0	0	0	0	0
DEFB110|245913	0	0	0	0	0	0	0	0	0	0	0	0	0	0	0	0	0	0	0	0	0	0	0	0	0	0	0	0	0	0	0	0	0	0	0	0	0	0	0	0	0	0	0	0	0	0	0	0	0
DEFB112|245915	0	0	0	0	0	0	0	0	0	0	0	0	0	0	0	0	0	0	0	0	0	0	0	0	0	0	0	0	0	0	0	0	0	0	0	0	0	0	0	0	0	0	0	0	0	0	0	0	0
DEFB113|245927	0	0	0	0	0	0	0	0	0	0	0	0	0	0	0	0	0	0	0	0	0	0	0	0	0	0	0	0	0	0	0	0	0	0	0	0	0	0	0	0	0	0	0	0	0	0	0	0	0
DEFB114|245928	0	0	0	0	0	0	0	0	0	0	0	0	0	0	0	0	0	0	0	0	0	0	0	0	0	0	0	0	0	0	0	0	0	0	0	0	0	0	0	0	0	0	0	0	0	0	0	0	0
DEFB115|245929	0	0	0	0	0	0	0	0	0	0	0	0	0	0	0	0	0	0	0	0	0	0	0	0	0	0	0	0	0	0	0	0	0	0	0	0	0	0	0	0	0	0	0	0	0	0	0	0	0
DEFB116|245930	0	0	0	0	0	0	0	0	0	0	0	0	0	0	0	0	0	0	0	0	0	0	0	0	0	0	0	0	0	0	0	0	0	0	0	0	0	0	0	0	0	0	0	0	0	0	0	0	0
DEFB118|117285	0	0	0	0	0	0	0	0	0	0	0	0	0	0	0	0	0	0	0	0	0	0	0	0	0	0	0	0	0	0	0	0	0	0	0	0	0	0	0	0	0	0	0	0	0	0	0	0	0
DEFB119|245932	0	0	0	0	0	0	0	0.9829	0	0	0	0	0	0	0	0	0	0	0	0	0	0	0	0	0	0	0	0	0	0	0	0	0	0	0	0	0	0	0	0	0	0	0	0	0	0	0	0	0
DEFB121|245934	0	0	0	0	0	0	0	0	0	0	0	0	0	0	0	0	0	0	0	0	0	0	0	0	0	0	0	0	0	0	0	0	0	0	0	0	0	0	0	0	0	0	0	0	0	0	0	0	0
DEFB122|245935	0	0	0	0	0	0	0	0	0	0	0	0	0	0	0	0	0	0	0	0	0	0	0	0	0	0	0	0	0	0	0	0	0	0	0	0	0	0	0	0	0	0	0	0	0	0	0	0	0
DEFB123|245936	0	0	0	0	0	0	0	0	0	0	0	0	0	0	0	0	0	0	0	0	0	0	0	0	0	0	0	0	0	0	0	0	0	0	0	0	0	0	0	0	0	0	0	0	0	0	0	0	0
DEFB124|245937	0	0	0	0	0	0	0	0	0	0	0	0	0	0	0	0	0	0	0	0	0	0	0	0	0	0	0	0	0	0	0	0	0	0	0	0	0	0	0.5263	0	0	0	0	0	0	1.2739	0	0	0
DEFB125|245938	0.4193	0	0	0	0	0	0	0	0	0	0	0	0	0	0	0	0	0	0	0	0	0	0	0	0	0	0	0	0	0	0	0	0	0	0	0	0	0	0	0	0	0	0	0	0	0	0	0	0
DEFB126|81623	0	0	0	2.474	0	0	0	0	0	0	0	0	0	0	0	0	0	0	0	0	0	0	0	0	0	0	0.497	0	0	0	0	0	0	0	0	0	0	0	0	0	0	0	0	0	0	0	0	0	0
DEFB127|140850	0	0	0	0	0	0	0	0	0	0	0	0	0	0	0	0	0	0	0	0	0	0	0	0	0	0	0	0	0	0	0	0	0	0	0	0	0	0	0	0	0	0	0	0	0	0	0	0	0
DEFB128|245939	0	0	0	0	0	0	0	0	0	0	0	0	0	0	0	0	0	0	0	0	0	0	0	0	0	0	0	0	0	0	0	0	0	0	0	0	0	0	0	0	0	0	0	0	0	0	0	0	0
DEFB129|140881	0	0	0	0	0	0	0	0	0	0	0	0	0	0	0	0	0	0	0	0	0	0	0	0	0	0	0	0	0	0	0	0	0	0	0	0	0	0	0	0	0	0	0	0	0	0	0	0	0
DEFB130|245940	0	0	0	0	0	0	0	0	0	0	0	0	0	0	0	0	0	0	0	0	0	0	0	0	0	0	0	0	0	0	0	0	0	0	0	0	0	0	0	0	0	0	0	0	0	0	0	0	0
DEFB131|644414	0	0	0	0	1.1957	0	0	0	0	0	0	0	0	0	0	0	0	0	0	0	0	0	0	0	0	0	0	0	0	0	0	0	0	0	0	0	0	0	0	0.62	0	0	0	0	0	0	0	0	0
DEFB132|400830	0	0	0	0	3.5871	0	0.3899	0	0	0	0	0	0	0	0	0	0	0	0	0	0	0	0	0	0	1.6038	0.497	0	0	0.5412	3.5805	0	0	0	0	0	0	0.5102	6.3158	0.62	1.1925	0	0	0	0	0	0	0.5394	0
DEFB134|613211	0	0	0	0	0	0	0	0	0	0	0	0	0	0	0	0	0	0	0	0	0	0	0	0	0	0	0	0	0	0	0	0	0	0	0	0	0	0	0	0	0	0	0	0	0	0	0	0	0
DEFB135|613209	0	0	0	0	0	0	0	0	0	0	0	0	0	0	0	0	0	0	0	0	0	0	0	0	0	0	0	0	0	0	0	0	0	0	0	0	0	0	0	0	0	0	0	0	0	0	0	0	0
DEFB136|613210	0	0	0	0	0	0	0	0	0	0	0	0	0	0	0	0	0	0	0	0	0	0	0	0	0	0	0	0	0	0	0	0	0	0	0	0	0	0	0	0	0	0	0	0	0	0	0	0	0
DEFB4A|1673	0	0	0	0	0	0	0	0	0	0	0	0	0	0	1.1338	0	0	0	0	0	0	0	0	0.5368	0	0	0	0	0	0	0	33.3333	0	0	0	0	0	0	2.6316	0	0	0	0	1.7637	0	0	0	0	0
DGAT2L6|347516	0	0	0	0	0	0.4039	0	0.4915	0	0	0	0	0	0	0	0	0.4594	0	0	0.6801	0	0	0	0	0	0	0	0	0	0	0	0	0	0	0	0	0.5597	0	0	0	0	0	0	0	0	0	0	0	0
DGCR10|26222	0.4193	0	1.1775	0	0.3986	0.8078	1.1698	0	0.3916	0	1.9407	0.5574	0.6383	0	0	0	0.9188	0	0	0	0.474	0	0.3526	1.0735	0	0	0.994	0	0	0	0	0	1.0283	0	0	0	0.5597	0	0	0	0	0.4836	0	0	0	7.6433	7.6726	0.5394	0
DGKK|139189	0	0.5577	0	0	0	0.8078	0.3899	0	0	0	0	0.5574	0	0	0	0	0	0	0	0	0	0	0	0	0	0	0	0.4878	0	0	0	0	0.5141	0.5822	0	0.9083	0	0	0	0	0	0	0	0	0	0	0	0	0
DHX40P1|653645	0.4193	0	0	0	0.3986	1.6157	0	0.4915	0.7832	0	0	0	0	0	0	0.7485	0	0	0	1.3602	0	0	0	0.5368	0	0	0	0	0	0	0	0	0	0	0	0	0	0	0	0.62	0	0.9671	0	89.9471	71.2074	75.1592	58.8235	0	106.257
DIRC1|116093	0	0	0	0	0	0	0	0	0	0	0	0	0	0	0	0	0	0	0	0	0	0	0	0.5368	0.3498	0	0	0	0	0	0	0	0.5141	0	0	0	0	0	1.0526	0	0	0	0	1.7637	0	2.5478	17.9028	0.5394	0
DISC2|27184	0	0	0	0	0	0	0	0	0	0	0	0	0	0	0	0	0	0	0	0	0	0	0	0	0.3533	0	0	0	0	0	0	0	0	0	0.9175	0	0	1.0306	0	0	0.3975	0	0	0	0	0	1.2916	0	0
DKFZP434H168|26077	0	0.5577	0	0	0	0	0	0	0	0	0	0.5574	0	0	0	0.7485	0	0	0	0	0	0	0	0	0.3498	0.401	0	0	0	0	0	0	0	0	0	0	0	0	0	0	0	0	0	0	0	0	0	0.5394	0
DKFZP434K028|26070	0	0	0	0	0.3986	0.4039	0	0	0	0.7969	0	0	0	0	0	0	0	0	0	0	0	0	0	0.5368	0	0	0	0	0	0	0	0	0	0	0	0	0	0.5102	0	0	0.3975	0	0	0	0	5.0955	0	0	0
DKFZP434L187|26082	0	0	0	0	0.4902	0	0.4445	0.4915	0	0	0	0.5574	1.0405	0	0	0.7485	0.4594	0.4505	0.4726	0.34	0	0	0	0	0	0	0	0	0	0.6278	0	0	0	0	0.9175	0.4541	0	0	0	0	0.795	0	0	1.94	0	0	0	0.5394	0
DKFZp434L192|222029	0	0	0	0	0	0	0	0	0	0	0	0	0	0	0	0	0	0	0	0	0	0	0	0	0	0	0	0	0	0	0	0	0	0	0	0	0	0	0	0	0	0	0	0	0	0	0	0	0
DKFZp686A1627|266695	0	0	0	0	0	0	0	0	0	0	0	0	0	0	0	0	0	0	0	0	0	0	0	0	0	0	0	0	0	0	0	0	0	0	0	0	0	0	0	0	0	0	0	0	0	0	0	0	0
DKK4|27121	0.4193	0	0	0	0.3986	0	0	0	0	0	0.9703	0	0	0	0	0	0	0	0	0	0	0	0.3526	0	0	0	0	0	1.2755	0	0	0	0	0	0	0	0	0	0	0.62	0.3975	2014.51	2.9028	14.1093	6.192	1.2739	1.2788	2.1578	0
DLK1|8788	1.2579	0	0	1.4844	0.7971	0	0	0.9829	0.7832	7.9685	1.9407	0	0	0	0.5669	2.994	0.4594	0	0	0.6801	0.474	0.6935	0	0	0	0	0	0	0	0	0.5967	0	0	0.5822	0	0	1.1194	0.5102	0	14.8792	1.1925	0	0	0	4.644	0	0	0.5394	0
DLX6AS|285987	0	0	0	0	0	0	0	0	0	0.7969	0	0	1.915	0	1.1338	0.7485	0.4594	0	0	0.34	0.9479	0	0	0	0.6995	0.401	0.994	0	0	1.0824	0	0	0.5141	0	0.4588	0.9083	0.5597	0.5102	0	0.62	0.3975	4.8356	2.419	0	1.548	0	1.2788	0.5394	0
DMBX1|127343	0	0	0	0	0	0	0	0	0	0	0.9703	0	0	0	0	0.7485	0	0.4505	0	0	0.9479	0	0.3526	0	0.3498	0	0	0	0.6378	0.5412	0	0	0	0	0.4588	0.4541	0	0	0.5263	0	0	1.9342	36.2845	5.291	10.8359	45.8599	1.2788	2.6972	18.8902
DMP1|1758	0	0	0	0	0	0	0	0	0	0	0	0	0	0	0	0	0	0	0	0	0	0	0	0	0	0	0	0	0	0	0	0	0	0	0	0	0	0	0	0	0.795	0.4836	0	0	0	0	0	0	0
DMRT1|1761	0	0	0	0	0	0	0	0	0	0	0	0	0	0	0.5669	0	0.4594	0	0	0	0	0	0	0.5368	0	0	0	0	0	0	0	0	0	0	0	0	0	0	0	0	0	0	0	0	7.7399	0	0	0	0
DMRT3|58524	0.4193	0	0.3925	0	0.3986	0	0	0	0.3916	0.3984	0	0.5574	1.915	0	0.5669	0	0	0	0	0	1.8959	0	0	0	0.3498	0.401	0	0	0	0	0	0.8658	0	0	0	0.4541	0	1.0204	0	0	0	1.4507	0	1.7637	13.9319	6.3694	12.7877	1.0789	1.1806
DMRTB1|63948	0	0	0	0	0	0	0	0	0	0	0	0	0	0	0	0	0	0	0	0	0	0	0	0	0	0	0	0	0	0	0	0	0	0	0	0	0	0	0	0	0	0	0	0	0	0	0	0	0
DMRTC1|63947	0	0	0	0	0	0	0	0	0	0	0	0	0	0	0	0	0	0	0	0.34	0	0	0	0	0	0	0	0	0	0.5412	0	0	0	0	0	0	0	0	0	0	0	0	0	6.1728	3.096	1.9108	0	0	0
DMRTC2|63946	0	0	0	0	0	0	0	0	0	0	0	0	0	0	0	0	0	0	0	0	0	0	0	0	0	0	0	0	0	0	0	0	0	0	0	0	0	0	0	0	0	0	0	0	0	0	1.2788	0	0
DNAH12|201625	0	0	0	1.4844	0	0	0	0	0.3916	0	0.9703	0	0.6383	1.4253	0	0.7485	0.9188	0.4505	0	0	0.9479	0	0.3526	0.5368	0.3498	0.401	0.497	0	0	0	0	0	0.5141	0	0.9175	0.9083	0	0.5102	2.6316	0	0.3975	20.3095	0	5.291	0	2.5478	10.2302	0.5394	0
DNAI1|27019	0.8386	0	0.785	0.9896	0	0	0	0	0.3916	0	0	0.5574	0	1.4253	0	0	0.4594	0	0	0	0	0.3467	0.3526	1.0735	0	0	0	0	0.6378	0	0	0	0.5141	0.5822	1.835	0.4541	0	0.5102	0.5263	0	0	0	0	1.7637	0	0	0	0	0
DNAI2|64446	0.4193	0	0	0	0	0	0	0	0	0.7969	1.9407	1.1148	0	0.4751	1.7007	0	0.4594	0	0.4726	1.0201	0.474	1.0402	0.1234	0	0	0	0	0	0	1.0824	0	0	0	0	0.4588	0	0	0	1.0526	0	1.1925	0.4836	0.4838	0	0	0	0	0.5394	0
DNAJB13|374407	0.8386	1.1154	0.3925	0.4948	1.9928	0	0.3899	0	0.3916	0	0.9703	1.6722	0	0	0	0	0.9188	0	0	0.34	0	0.3467	0	0.5368	0.3498	0	2.4851	0	0.6378	0	0	0	0	0	1.3763	0.9083	0	0	0	0	0	0.9671	0.4838	0	4.644	1.2739	0	0.5394	1.1806
DNAJB8|165721	0	0	0	0	0	0	0	0	0	0	0	0	0	0	0	0	0	0	0	0	0	0	0	0	0	0.401	0	0	0	0	0	0	0	0	0	0	0	0	0	0	0	0	0	0	0	0	0	0	0
DNAJC25-GNG10|552891	1.1195	0	1.9782	0	2.0606	2.3266	0	0	0	0	0	0	0	0	0	1.5719	0	1.1667	0	0	0	0	0.8427	0	0.9199	1.9006	0	0	1.5115	0	1.5277	0	0	0	0	0	0	0	0	1.7483	0	2.3646	0	0	18.483	18.3567	31.3811	0	16.0449
DNAJC5G|285126	0	0	0.3925	0	0	0	0.3899	0	0	0.3984	0	0	0	0	0	0	0	0	0	0.34	0.474	0	0	0	0	0	0	0	0	0.5412	0	0	0	0	0	0.9083	0	0	0	0.62	0.3975	0.4836	0.4838	0	0	0	0	0	0
DNMT3L|29947	0	0	0	0	0.3986	0	0	0	0	0	0	0	0	0.4751	0	0	0.4594	0	0	0	0	0	0	0	0.3498	0	0	0	0	0	0	0	0	0	0	0	0	0	0	0	0	0.4836	0	0	0	0	1.2788	0	0
DNTT|1791	0	0	0	0.4948	0	0	0.3899	0	0	0.3984	0	0.5574	0.6383	0	0	0.7485	0	0	0	0	0	0.3467	0	1.0735	0	0	0.497	0	0	0	0.5967	0.4329	0	0	0	0	0	0	0.5263	0	0	0	0	0	0	0	0	0	0
DPCR1|135656	0	0.5577	1.1775	0.4948	0	0.4039	0.7798	0	0	0.3984	0	1.6722	1.2767	0.9502	0	0	1.3781	0	0.9452	0	0	0.3467	3.1735	0	0	0	0	0	0	0	0	0.4329	0.5141	0	0	0.4541	0	0	0.5263	0	0.3975	0	0.4838	0	1.548	2.5478	0	0	0
DPPA2|151871	0	0	0	0	0	0	0	0	0	0	0	0	0	0	0	0	0	0	0	0	0	0	0	0	0	0	0	0	0	0	0	0	0	0	0	0	0	0	0	0	0	0	0	0	0	0	0	0	0
DPPA3|359787	0	0	0	0	0	0	0	0	0.3916	0	0	0	0	0	0	0	0	0	0	0	0	0	0	0	0.3498	0	0	0	0	0	0	0	0	0	0	0	0	0.5102	0.5263	0	0	0.4836	0	0	0	0	0	0	1.1806
DPPA5|340168	0	0	0	0	0	0	0	0	0	0	0	0	0	0	0	0	0	0	0	0	0	0	0	0	0	0	0	0	0	0	0	0	0	0	0	0	0	0	0	0	0	0	0	0	0	0	0	0	0
DPRX|503834	0	0	0	0	0	0	0	0	0	0	0	0	0	0	0	0	0	0	0	0	0	0	0	0	0	0	0	0	0	0	0	0	0	0	0	0	0	0	0	0	0	0	0	0	0	0	0	0	0
DRD3|1814	0.4193	0	0	0	0	0	0.3899	0	0.3916	0	0	0	0	0	0	0	0.9188	0	0	0	0	0	0	0	0	0.401	0	0	0	0	0	0	0	0	0	0	0	0	0	0	0	0	0	0	0	1.2739	0	0	0
DSCR10|259234	0	0	0	0	0	0	0	0	0	0	0	0	0	0	0	0	0	0	0	0	0	0	0	0	0	0	0	0	0	0	0	0	0	0	0	0	0	0	0	0	0	0	0	0	0	0	0	0	0
DSCR4|10281	0	0	0	0	0	0	0	0	0	0	0	0	0	0	0	0	0	0	0	0	0	0	0	0	0	0	0	0	0	0	0	0	0	0	0	0	0	0	0	0	0	0	0	0	0	0	0	0	0
DSCR8|84677	0	0	0	0	0	0	0	0	0	0	0	0	0	0	0	0	0	0	0	0	0.474	0.3467	0	0	0	0	0	0	0	0	0	0	0	0	0	0	0	0	0	0	0	0	0	0	0	0	0	0	0
DSPP|1834	0	0	0	0	0	0	0	0	0	0	0	0	0	0	0	0	0	0	0	0	0	0.3467	0	0	0	0	0	0	0	0	0	0	0	0	0	0	0	0	0	0	0	0	0	0	0	0	0	0.5394	0
DUPD1|338599	0	0	0	0	0	0	0	0	0	0	0	0	0	0	0	0	0	0	0	0	0	0	0	0	0	0	0.497	0	0	0	0	0	0	0	0	0	0.5597	0	0	0	0	0	0	0	0	0	0	0	0
DUSP13|51207	0	0	0	0	0	0	0	0	0	0	0	0	0.6383	0	0	0	0	0	0	0	0	0	0	0	0	0	0	0	0	0	0	0	0	0	0	0	0	0	0	0	0	0	1.9352	0	0	0	3.8363	0	0
DUSP5P|574029	0	0	0	0	0.3986	0.4039	0	0.4915	1.1749	0	0	0.5574	0	0	1.1338	0.7485	0	0	0	0.34	0	0	0.3526	0	0	0	1.4911	0	0.6378	0.5412	0	0.4329	0.5141	0	0	0.4541	0	0.5102	0.5263	0.62	0	1.9342	9.1921	1.7637	4.644	25.4777	15.3453	2.1578	36.5998
DUX4|22947	0	0	0	0	0	0	0	0	0	0	0	0	0	0	0	0	0	0	0	0	0	0	0	0	0	0	0	0	0	0	0	0	0	0	0	0	0	0	0	0	0	0	0	0	0	0	15.3453	0	0
DUXA|503835	0	0.5577	0	0	0	0	0	0	0	0	0	0	0	0	0	0	0	0	0	0	0	0	0	0	0	0	0	0	0	0	0	0	0	0	0	0.4541	0	0	0.5263	0	0	0.4836	0	0	0	0	3.8363	0	2.3613
DVWA|344875	0.4193	0	0.785	0.4948	0	0	0	0	0	0.7969	0	0	0.6383	0	0.5669	0	0	0.4505	0	0.34	1.4219	1.0402	0	0	0.6995	0.401	1.4911	0	0	0.5412	0	0	0	0	0.9175	1.3624	0	0	0	0	0.3975	1.9342	1.9352	8.8183	4.644	0	2.5575	1.6183	1.1806
DYDC1|143241	0	0	0	0	0	0	0	0	0	0	0	0	0	0	0	0	0	0	0	0	0	0	0	0	0	0	0	0	0	0	0	0	0	0	0	0	0	0	0.5263	0	0	0	0	0	0	0	0	0	0
DYSFIP1|116729	0.4193	0	0	0.4948	0.7971	0.4039	0	0	0.3916	0.3984	0	0	0	0.9502	0	0	0.4594	0	0.9452	0	0	0	0	1.0735	0	1.2029	0	0	0.6378	0	0.5967	0	0	0	0.4588	0	0	1.0204	0.5263	0	0.3975	0.4836	1.4514	0	0	3.8217	0	0	11.8064
DYTN|391475	0	0	0	0.9896	0	0	0	0	0	0	0	0	0	0	0	0	0	0	0.4726	0	0	0	0	0	0	0	0	0	0	0	0	0	0	0	0.4588	0	0	0.5102	0	0	0	0	0	0	0	0	0	0	0
EDDM3A|10876	0	0	0	0	0.3986	0	0	0	0	0	0	0	0	0	0	0	0	0	0	0	0	0	0.3526	0	0	0	0	0	0.6378	0.5412	0	0	0	0	0	0	0	0	0	0	0	0	0	0	0	1.2739	0	0	0
EDDM3B|64184	0	0	0	0	0	0	0	0	0	0	0	0	0	0	0	0	0	0	0	0	0	0	0	0	0	0	0	0	0	0	0	0	0	0	0	0	0	0	0	0	0	0	0	0	0	0	0	0	0
EFCAB3|146779	0	0	0	0	0	0	0.3899	0.4915	0	0.3984	0	0	0	0.4751	0	0.7485	0.4594	0	0	0	0	0	0	0	0	0	0	0	0	1.0824	0	0	0.5141	0	0	0.4541	0	0.5102	0.5263	0	0	2.4178	0.4838	0	0	6.3694	3.8363	0.5394	0
EIF4E1B|253314	0	0	0.3925	0	0	0	0.3899	0	0	0	0	0	0	0	0	0	0	0	0.4726	0	0	0.3467	0	0	0	0	0	0	0	0	0.5967	0	0	0.5822	0.4588	0	0	0	0	0.62	0	0	0	0	0	0	0	0	0
ELF5|2001	0	0	0	0.4948	0	0.8078	0	0	0.3916	0.3984	0	0	1.915	0	0	0	0.9188	0	0	0	0.474	0.3467	0	0	0.6995	0.401	0.497	0	0	0	0	0.4329	0	0	0	0	0	0	0	0.62	0	85.1064	0.9676	0	0	0	3.8363	96.0216	0
ELSPBP1|64100	0	0	0	0	0	0	0	0	0	0	0	0	0	0	0	0	0	0	0	0	0	0	0	0	0	0	0	0	0.6378	0	0	0.4329	1.0283	0	0	0	0	0	0	0	0	0	0	0	0	0	0	0	0
EN1|2019	0	0	0	0	0	0	0	0.4915	0.3916	1.5937	0	0.5574	0	0	0	0	0	0	0	0	2.8438	0.6935	0	0	0	0	0	0	0	0	0	0.8658	0	0	0	0	0	0	1.0526	0	0.3975	1.4507	0.4838	0	7.7399	0	28.133	0.5394	0
EPB42|2038	0	0	0	0.4948	0.7971	0	0.3899	0	2.3497	1.9921	0.9703	0.5574	0	0	0.5669	0	0	0	0.9452	0	0.474	0	0.7052	0	0	0.401	0	0	0	0	2.387	0	0	0	0	0.4541	0	2.0408	2.1053	1.2399	1.59	0	0	0	0	0	1.2788	1.0789	0
EPGN|255324	0	0	0	0	0	0	0	0	0	0	0.9703	0	0.6383	0	0	0	0	0	0	0	0	0	0	0	0	0	0	0	0	1.0824	0	0.4329	0	0	0	0	0	0	0	0	0	0	0	0	0	0	0	0	0
EPHA8|2046	0	0	0	0	0.7971	0	0.3899	0	0.7832	0	0	0	0	0	0	0	0.4594	0	0	0	0	0	0	0	0.3498	0.401	0	0	0	0	0.5967	0.4329	0	0	0	0	0	0.5102	0.5263	0.62	0	0.4836	0	0	0	0	0	1.0789	0
EPYC|1833	0	0	0	0	0	0	0	0	0	0	0	0	0	0	0	0.7485	1.3781	0	0.4726	0.6801	0	0	0	0	0	0	0	0	0	0	0	0	0.5141	0	0	0	0	0	0.5263	0	0.3975	0.4836	0	283.951	24.7678	161.783	35.8056	153.203	1.1806
ESX1|80712	0	0	0	0	0	0	0	0	0	0.3984	0	0	0	0	0	0	0	0	0	0	0	0	0	0	0	0	0	0	0	0	0	0	0	0	0	0	0	0	0.5263	0	0	0	0	0	0	0	0	0.5394	0
EVX2|344191	0.4193	6.135	0.3925	0	0	0	0	0	0	0	0	0	0	0.4751	9.0703	0	4.5938	0	0	0	0	0	0	0	0	0	0	3.9024	0	5.9532	0	0	0	0	0	0	0	2.551	5.2632	0	0.795	0	0	0	0	0	0	0	0
F13B|2165	0	0	0	0	0	0	0	0	0	0	0	0	0	0	0	0	0	0	0	0	0	0	0	0	0	0.8019	0	0	0	0	0	0	0	0	0	0	0	0	0	0	0	0	0	0	0	0	0	0	0
F2|2147	0	0	0.3925	0	0.3986	0	0	0.4915	0	0.3984	0	0.5574	0	0	0.5669	0	0.4594	0	0.4726	0	0	0	0.3526	0	0.6995	6.4154	0	0.4878	1.2755	0.5412	0.5967	0	0	0	0.4588	0.4541	0	0	0	3.0998	1.9875	2.9014	8.2245	0	0	0	8.9514	0.5394	0
F9|2158	0	0	0	0	0	0	0	0	0	0	0	0	0	0	0	0	0	0	0	0	0	0	0	0	0	5.2125	0	0	0	0	0	0	0	0	0	0	0	0	0	0	0	0	0	0	0	0	0	0	0
FABP12|646486	0	0	0	0	0	0	0	0	0	0	0	0	0	0	0	0	0	0	0	0	0	0	0	0	0	0	0	0	0	0	0	0	0	0	0	0	0	0	0	0	0	0	0	0	0	0	0	0	0
FABP9|646480	0	0	0	0	0	0	0	0	0	0	0	0	0	0	0	0	0	0	0	0	0	0	0	0	0	0	0	0.4878	0	0	0	0	0	0	0	0	0	0	0	0	0	0	0	0	0	0	0	0	0
FAM136B|387071	0.4193	0	0	0	0	0	1.1698	0	0	0.3984	0	0	1.2767	0	0	0.7485	0	0.9009	0	0	0	1.0402	1.0578	0	0	1.2029	0.497	1.4634	0	0.5412	0.5967	0	0	0	2.2938	0.4541	0	0	0	0	0	0	0	0	13.9319	42.0382	17.9028	0	0
FAM138B|654412	0	0	0	0	0	0	0.3899	0.4915	0	0.3984	0	1.1148	0	0	0.5669	0	0	0.4505	0	0.34	0.474	0	0.3526	0	0	0	0	0.4878	0	0	0	0	0	0	0	0.9083	0	0	0	0.62	0	0.4836	0	0	0	0	0	0	0
FAM138D|677784	0	0	0	0	0	0	0	0	0	0	0	0	0	0	0	0	0	0	0	0	0.474	0	0	0	0.3498	0	0	0	0	0	0	0	0	0	0	0	0	0	0	0	0	0.4836	0	0	0	0	0	0	0
FAM138E|100124412	0	0	0	0	0	0	0	0	0	0	0	0	0	0	0	0	0	0	0	0	0	0	0	0	0	0	0	0	0	0	0	0	0	0	0	0	0	0	0	0.62	0	0	0	0	0	0	0	0	0
FAM153B|202134	0	0	0.3925	0	1.5943	0	0	0	2.7413	0.3984	0	0.5574	0	0	0	0	0.4594	0	0	1.0201	0.474	0	0.3526	0	0.3498	0	0	0	0	0	0.5967	0.4329	1.5424	0	0	0	0	1.0204	1.5789	0.62	1.1925	0.4836	1.4514	0	0	0	2.5575	1.0789	0
FAM153C|653316	0	0	0	0	0	0	0	0	0	0	0	0	0	0	0	0	0	0	0	0.34	0	0.3467	0	0	0	0	0	0	0	0	0	0	0.5141	0	0	0	0	0	0	0	0	0	1.4514	0	0	0	0	0	1.1806
FAM154A|158297	0	0	0	0.4948	0.3986	0.4039	0	0	0	0.3984	0	0	0.6383	0	0	0	0.9188	0	0	0	0.474	0	0.3526	0	0.3498	0.401	0.497	0	0	0	0.5967	0	0	0.5822	0.4588	0.4541	0	0.5102	0	0	0	0.4836	0	0	0	0	0	0	0
FAM157B|100132403	0	3.3463	0.785	0.9896	0	0	0	2.4573	0	0	0	0	0.6383	0.9502	1.1338	0.7485	2.2969	0	0	0	0.9479	0	1.4104	0	0	0	0	0.4878	0	3.7884	0	0	3.5989	0	0.4588	0	0	0	1.0526	0	0	3.3849	0	0	6.192	3.8217	28.133	4.3156	8.2645
FAM166A|401565	0.8386	0.5577	0.3925	0	0.3986	0.4039	0	0.9829	0.3916	0.3984	0	0	1.2767	0.9502	0	0	0.4594	0	0	0.34	0	0	0.7052	0.5368	0	0.8019	0.497	0	0	0	0	0	0	0	0.9175	0	0.5597	0.5102	0	0.62	0	0	1.4514	20.388	11.4861	9.3376	6.7519	0	3.7072
FAM170A|340069	0	0	0	0	0	0	0	0	0	0.3984	0	0	0	0	1.1338	0	0	0	0	0	0.9479	0	0	1.6103	0	0	0	0	0	0	0	0	0	0	0	0	0	0	0.5263	0.62	0	0.4836	0.4838	0	0	0	0	0	0
FAM170B|170370	0.4193	0	0	0.4948	0	1.6157	1.1698	0	0	0	0	0	0	0.4751	0	0.7485	2.2969	0.9009	0.4726	0	0	0.3467	0.3526	0	0.6995	1.2029	0	0.9756	0	0	0	0	0	0	0	0.4541	0.5597	0	1.0526	0	0	0	0	0	0	0	0	0	0
FAM181A|90050	0	0	0	0	0	0	0	0	0	0	0	0	0	0	0	0	0	0	0	0	0.474	0	0	0	0	0	0	0	0	0.5412	0	0.4329	0	0	0.9175	0.9083	0	0	0.5263	1.2399	0.3975	0	0	0	0	0	0	0.5394	0
FAM183A|440585	0	0	0.3925	0	0.7971	2.0196	0	0	0.3916	0	0	0	1.915	1.4253	0.5669	0	1.3781	0	0	0.34	0.9479	0.3467	0.3526	0	0.6995	0.401	0	0.4878	0	0.5412	0	1.7316	1.0283	0	0	0.4541	0	0	0	0	0	10.1547	28.06	0	4.644	0	0	0	1.1806
FAM194A|131831	0	0.5577	0.3925	0.4948	0	0.8078	0.7798	0.4915	0	0	0	0	0	0	0	1.497	0.9188	0	0	0	0	0	0	0	0.3498	0	0.497	0	0	1.6236	0	0.8658	0	0	0	0	1.679	0	0.5263	0	0	1.9342	0.4838	1.7637	4.644	0	3.8363	0.5394	0
FAM194B|220081	0	0	0	0	0	0	0	0	0	0	0	0	0	0	0	0	0	0	0	0	0	0	0	0	0	0	0	0	0	0	0	0	0	0	0	0	0	0	0	0.62	0	0	0	0	0	0	0	0	0
FAM197Y2|252946	0	0	0	0	0	0	0	0	0	0	0	0	0	0	0	0	0	0	0	0	0	0	0	0	0	0	0	0	0	0	0	0	0	0	0	0	0	0	0	0	0	0	0	0	0	0	0	0	0
FAM24A|118670	0	0	0	0	0	0	0	0	0	0	0	0	0	0	0	0	0	0	0	0	0	0	0	0	0	0	0	0	0	0	0	0	0	0	0	0	0	0	0	0	0	0	0	0	0	0	0	0	0
FAM25A|643161	0	0	0	0	0	0	0	0	0	0	0	0	0	0	0	0	0	0	0	0	0	0	0	0	0	0	0	0	0	0	0	0	0	0	0	0	0	0	0	0	0	0	0	0	0	1.2739	12.7877	0	0
FAM26D|221301	0	0	0	0	0	0	0	0	0	0	0	0	0	0	0	0	0.4594	0	0	0	0	0	0	0	0	0	0	0	0	0	0.5967	0	0	0	0	0	0	0	1.0526	0	0	0	0	0	0	0	0	0	0
FAM27B|100133121	0	0	0	0	0	0	0	0	0	0	0	0	0	0	0	0	0	0	0	0	0.474	0	0	0	0	0	0	0	0	0	0	0.4329	0	0	0	0	0	0	0	0	0	0	0	9.7884	12.3994	21.6815	103.222	0	39.0909
FAM27L|284123	0	0	0	0	0	0	0	0	0	0	0	0	0	0	0	0	0	0	0	0	0	0	0	0	0	0	0	0	0	0	0	0	0	0	0	0	0	0	0	0	0	0	0	0	0	0	0	0	0
FAM41AY1|340618	0	0	0	0	0	0	0	0	0	0	0	0	0	0	0	0	0	0	0	0	0	0	0	0	0	0	0	0	0	0	0	0	0	0	0	0	0	0	0	0	0	0	0	0	0	0	0	0	0
FAM46D|169966	0	0	0.3925	0	0.3986	0.4039	0	0	0	0.3984	0	0	0	0	0	0	0	0	0	0	0	0	0	1.0735	0	0	0	0	0	0	0	0	0	0.5822	0.4588	0	1.1194	0	0	0	0	2.9014	0	0	0	0	0	0.5394	1.1806
FAM47A|158724	0	0	0	0	0	0	0	0	0	0	0	0	0	0	0	0	0	0	0	0	0	0	0	0	0	0	0	0	0	0	0	0	0	0	0	0	0	0	0	0	0.3975	0	0	0	0	0	1.2788	0	0
FAM47B|170062	0	0	0	0	0	0	0	0	0	0	0	0	0	0	0	0	0	0	0	0	0	0	0	0	0	0	0	0	0	0	0	0	0	0	0	0	0	0	0	0	0	0	0	0	0	0	0	0	0
FAM47C|442444	0	0	0	0	0	0	0	0	0	0	0	0.5574	0	0	0	0	0	0	0	0	0	0	0	0	0	0	0	0	0	0	0	0	0	0	0.4588	0	0.5597	0	0	0	0	0	0.4838	0	0	0	1.2788	0	0
FAM58B|339521	0	0	0.785	0	0.3986	0.8078	0.7798	0	0	0.7969	1.9407	0	0	0	0.5669	0	0.4594	0.4505	0	0.34	0	0	0	0	0.3498	0.401	0.497	0.4878	0	0	0	0.8658	0	0.5822	0	0	0	0	0.5263	0	0.3975	0	0	3.5273	12.3839	5.0955	3.8363	0	5.9032
FAM71A|149647	0.4193	0	0	0.4948	0	0	0	1.4744	0.3916	0	0	1.1148	0	0	0	0	0	0	0	0	0	0	0	0	0	0	0	0.4878	0	0	0	0	0	2.6139	0.4588	0	1.679	0	0	0	0	0	0	0	0	0	0	0.5394	0
FAM71B|153745	0	0.5577	0	0	0	0	0.3899	0	0	0	0	0	0	0	0	0	0	0	0	0	0	0	0	0	0	0	0	0	0	0	0	0	0	0	0	0	0	0	0	0	0	0	0	0	0	0	0	0	0
FAM71C|196472	0	0	0	0	0.3986	0	0	0	0	0	0	0	0	0	0	0	0	0	0	0	0	0	0	0	0	0	0	0	0	0	0	0	0	0	0	0	0	0	0.5263	0	0.3975	0	0	0	0	0	0	0	0
FAM71E2|284418	0	0	0	0	0	0	0	0	0	0.3984	0	0	0	1.9005	0	0	0.4594	0	0	0	0	0	0	1.0735	0	0	0	0.4878	0	1.6236	0	0	1.0283	0	0	0	0	0	0	0	0	16.441	3.4059	0	4.644	0	2.5575	8.6312	0
FAM71F1|84691	0	0.5577	0	0.4948	0	0.4039	0	0	0	0	0	0	0	0	0	0	0	0	0	0	0.474	0	0	0	0.3498	0	0	0	0	0	0.5967	0	0	0	0.4588	0	0	0	1.0526	0	0	0	0.4838	0	0	0	0	0	0
FAM74A1|401507	0	0	0	0	0	0	0	0	0	0	0	0	0	0	0	0	0	0	0	0	0	0	0	0	0	0	0	0	0	0	0	0.4329	0	0	0	0	0	0	0	0	0	0	0	0	0	1.2739	0	0	0
FAM74A3|728495	0	0.5577	0	0	0.3986	0	0	0	0	0.3984	0	0.5574	0	0.4751	0	0	0	0	0	0	0.474	0.3467	0	0.5368	0	0	0	0	0	0.5412	0	0.4329	0	0	0	0	0	0	0	0	0	0	0	0	0	0	0	0	0
FAM74A4|401508	0	0	0	0	0	0	0	0	0	0	0	0.5574	0	0	0	0	0	0	0	0	0	0	0	0	0	0	0	0	0	0	0	0	0	0	0	0	0	0	0	0	0	0	0	0	0	1.2739	0	0	0
FAM75A2|642265	0	0	0	0.4948	0	0	0	0	0	0	0	0	0	0	0	0	0	0	0.4726	0	0	0	0	0	0	0	0	0	0	0	0	0	0	0	0	0	0	0	0	0	0	0.4836	0	0	0	0	0	0	0
FAM75A3|727830	0	0	0	0	0	0	0	0	0	0	0	0	0	0	0	0	0	0	0	0	0	0	0	0	0	0	0	0	0	0	0	0	0	0	0	0	0	0	0	0	0	0.4836	0	0	0	0	0	0	0
FAM75A5|727905	0	0	0	0	0	0	0	0	0	0	0	0	0	0	0	0	0	0	0	0	0	0	0	0	0	0	0	0	0	0	0	0	0	0	0	0	0	0	0	0	0	0	0	0	0	0	0	0	0
FAM75A6|389730	0	0	0	0	0	0	0	0	0	0	0	0	0	0	0	0	0	0	0	0	0	0	0	0	0	0	0	0	0	0	0	0	0	0	0	0	0	0	0	0	0	0	0	0	0	0	0	0	0
FAM81B|153643	0.4193	0	0	0	0.3986	0	0	0	0	0	0.9703	0	0	0	0	0	0	0	0	0	0	0	0	0	0	0	0	0	0	0	0	0	0	0	0	0	0	0	1.0526	0	0	0.4836	0	0	0	0	0	0.5394	0
FAM90A7|441317	0	0	0.785	0	0	0	0	0	0	0	0	0	0	0	0	0	0.4594	0.4505	0	0	0	0	0	0	0	0.401	0	0.4878	0	0	0	0	0	0	0.4588	0.4541	0	0.5102	0	0	0	0	0	0	0	2.5478	0	0	2.3613
FAM92A3|403315	0	0	0	0	0	0	0	0	0	0	0	0	0	0	0	0	0	0	0	0	0	0	0	0	0	0	0	0	0	0	0	0.4329	0	0	0	0	0	0	0	0	0	0	0	1.7637	0	0	1.2788	0	0
FAM99A|387742	0	0	0	0	0.3986	0	0	0	0	0	0	0	0	0	0	0	0	0	0	0	0	0	0	0	0	0	0	0	0	0	0	0	0	0	0	0	0	0	0	0	0	0.4836	0	0	0	0	0	0	0
FAM99B|100132464	0	0	0	0	0.3986	0	0	0	0	0	0	0	0	0	0	0	0	0	0	0	0	0	0	0	0	0	0	0	0	0	0	0	0	0	0	0	0	0	0	0	0	0.4836	0	0	0	0	0	0	0
FAM9A|171482	0	0	0	0	0	0	0	0	0	0	0	0	0	0	0	0	0	0	0	0	0	0	0	0	0	0	0	0	0	0	0	0	0	0	0	0	0	0	0	0	0	0	0	0	0	0	0	3.2367	0
FAM9B|171483	0	0	0	0	0	0	0	0	0	0	0	0	0	0	0	0	0	0	0	0	0	0	0	0	0	0	0	0	0	0	0	0	0	0	0	0	0	0.5102	0	0	0	0	0	0	0	0	0	0	0
FBN3|84467	0	3.9041	0	0.4948	0.7971	0	0	0	0.3916	0	0	1.6722	1.2767	0	0	0	0.9188	0	0	0	0.474	0	0	0	0	0	0.994	0	0.6378	1.0824	1.7902	0	0	0	1.835	0.9083	0	0.5102	0.5263	1.2399	0	26.1122	0	1.7637	0	0	0	0	0
FBXL21|26223	0	0.5577	0	0	0	0	0	0	0	0	0	0	0	0	0.5669	0	0	0	0	0	0	0	0	0	0	0	0	0	0	0.5412	0	0	0	0	0	0	0	0	0	0	0	0	0	0	0	0	0	0	0
FBXO47|494188	0	0	0	0	0	0	0	0	0.3916	0	0	0	0	0	0	0	0	0	0	0	0	0	0	0	0	0	0	0	0	0	0	0.4329	0	0	0	0	0	0	0.5263	0	0	0	0	0	0	1.2739	1.2788	0	0
FBXW10|10517	0	0	0.3925	0	0	0	0	0.4915	0	0	0	0	0	0.4751	0	0	0	0	0	0.34	0	0	0	1.6103	0	0	0	0.4878	0.6378	0.5412	1.1935	0	0.5141	0.5822	1.3763	0	0	0	0	0.62	1.1925	0.9671	1.4514	0	3.096	36.9427	12.7877	0.5394	0
FBXW12|285231	0	0	0.3925	0	0	0	0	0	0	0	0	0	0	0	0	0	0	0	0	0	0	0	0	0	0	0	0	0	0	0	0	0	0	0	0	0	0	0	0.5263	0	0	0	0	0	0	0	0	0	0
FCN2|2220	0	0	0	0.4948	0.3986	0	0	0	0	0	0	0	0	0	0.5669	0	0	0	0	0	0.474	0	0	0	0	1.6038	0	0	0	0.5412	1.1935	0.4329	0	0	0	0	0	1.5306	2.1053	0.62	0	0	0	0	0	0	1.2788	0.5394	2.3613
FERD3L|222894	0	0.5577	0	0	0	0	0	0	0	0	0	0	0	0	0	0	0	0	0	0	0	0	0	0	0	0	0	0	0.6378	0	0	0	0	0	0	0	0	0	0	0	0	0	0	0	0	0	0	0.5394	0
FEZF1|389549	0	0	0	0	0	0	0	0	0	0	0	0	0	0	0	0	0	0	0	0	0	0	0	1.0735	0	0.401	0	0	0	0	0	0	0	0	0	0	0	0	0	0	0.795	61.6054	0.4838	0	0	17.3248	95.7417	0	1.1806
FEZF2|55079	0	0	0	0	0	0	0	0	0	0	0	0	0	0	0	0	0	0	0	0	0	0	0	0	0	0	0	0	0	0	0	0	0	0	0	0	0	0	0	0	0	0	0	0	0	0	0	0	0
FFAR1|2864	0	0	0	0	1.9928	0.8078	0.7798	0.4915	0	0.3984	0	0	0	0.4751	0	0	0.4594	0.4505	0	0.34	0	0	0.7052	0.5368	0	0	0	0	0	0	0.5967	0	0	0.5822	0	0	0	0	0	0	0.3975	0	0	0	0	0	5.1151	0	0
FGB|2244	0	0	0	0	1.5943	0.8078	0	0	0	0	0	0	0	0	6.2358	0	0	0	0	0.34	0	0	0	0	0	40.898	0	0	0.6378	0	0	0.4329	0	0	0	0	0	0	1.0526	0	0.3975	14.5068	41.1224	0	0	19.1083	15.3453	11.8678	0
FGF16|8823	0	0	0.3925	0	0	0	0	0.4915	0.3916	1.1953	0	0.5574	0.6383	0	0	1.497	0	0	0	0	0	0	0	0	0	0	0.497	0	0.6378	0	0	0.4329	0	0	0	0.4541	0	2.551	0	1.2399	0	0	0	0	0	0	0	0.5394	0
FGF19|9965	0	1.1154	0	0	239.538	0	0	0	0	0.3984	0.9703	0	11.4899	0.4751	0.5669	0	0	0.4505	0	0	0	0	0.3526	0	0	0.401	0	0	0	0	0.5967	0	0	0	0	0	0	0	0	1.2399	0	231.141	2.9028	37.037	1.548	2.5478	3.8363	3.7761	0
FGF20|26281	0	1.1154	0	0.4948	0.3986	0	0	0	0	0	0	0	0	0.4751	0	0.7485	0	0	0	0.6801	0.474	0	0.3526	0	0	0	0	0	0	0	0	0	0	0	0	0	0	0	0	0.62	0	221.954	0	5.291	1.548	0	0	0.5394	0
FGF21|26291	0	0	0	0	0	0	0	0	0	0	0	0	0	0	0	0	0	0	0	0	0	0	0	0	0	0	0	0	0	0	0	0	0	0	0	0	0	0	0	0	0	0	0	0	0	0	1.2788	0	0
FGF22|27006	0.8386	0	0	0	0	0.4039	0	0	0	0	0	0	0.6383	0	0	0	0	0	0	0	0	0	1.4104	0	0	0	0	0	0	0.5412	0	0	0	0	0	0	0	0	0.5263	0.62	0	0	0.4838	0	0	0	0	0	0
FGF23|8074	0	0	0	0.4948	1.1957	0	0	0	0.3916	0	0	0	0	0	0	0	0	0	0	1.0201	0	0	0	0	0	0	0	0.4878	0	1.0824	0	0	0.5141	0	0	0	0	0	0	0	0	0	0	0	0	0	0	0	1.1806
FGF3|2248	0	1.1154	0	0	0	0	0	0	0	0	0	0	1.2767	0	0	0	0	0	0	0	0	0	0	0	0	0.401	0	0	0	0	0	0	0	0	0	0	0	0	0	0	0	8.2205	0	0	1.548	0	1.2788	0	0
FGF4|2249	0	0	0	0	0	0.4039	0	0	0	0	0	0	0.6383	0	0	0	0	0.4505	0	0	0	0	0	0	0	0.401	0	0.4878	0	0	0	0	0	0	0	0	0	0	0.5263	0	0	0	0	0	0	0	0	0	0
FGF6|2251	0	0	0	0	0	0	0	0	0	0	0	0	0	0	0	0.7485	0	0	0	0	0	0	0	0	0	0	0	0	0	0	0	0	0	0	0	0	0	0.5102	0	0	0	0	0	0	0	0	0	0	0
FGF8|2253	0.4193	0	0	0.4948	0	0	0	0.4915	0	0	0	1.1148	0	1.4253	0.5669	0	0	0	0	0	0	0.3467	0	0	0	0	0	0.4878	0	0	0	0	0	0	0	0	0	0	0.5263	0	0	0.9671	1.4514	0	0	3.8217	2.5575	1.6183	2.3613
FGG|2266	0	0.5577	0	0	0.3986	0	0	0	0	0	0	0	0	0	0	0	0	0	0	0	0	0	0	0	0	54.1297	0	0	0	0	0	0	0	0	0	0.4541	0	0	0	0	0	0	33.8655	0	0	0	3.8363	0	0
FIGLA|344018	0	0	0	0	0	0.4039	0	0	0	0	0	0	0	0	0	0	0	0	0	0	0	0	0	0	0	0	0.497	0	0	0	0	0	0	0.5822	0	0	0	0	0	0	0	0	0	0	0	0	0	0	0
FKBP6|8468	0	0.5577	0.4278	0	0	0.4282	0.4016	0	0	0	0	0.5741	0.683	0.9882	0	0	0.4732	0	0	0	0.4882	0	0	0	0	0.429	0	0	0	0	0	0	0	0.588	0	0	0	0	0.5579	0	0.8069	0.5029	0	8.8183	11.0526	5.2357	5.1151	0	7.0838
FKSG29|100131561	0	0	0	0	0	0	0.3899	0	0.3916	0	0	0	0.6383	0.9502	0	0	0	0	0	0	0	0	0	0	0	0.8019	0	0	0	0	0	0	0	0.5822	0.4588	0	0	0.5102	0	0	0.3975	0	0	0	0	0	0	1.0789	0
FKSG73|440888	0	0	0	0	0	0	0	0	0	0	0	0	0	0	0	0	0	0	0	0	0	0	0	0	0	0	0	0	0	0	0	0	0	0	0	0	0	0	0	0	0	0	0	0	1.548	0	0	0	0
FKSG83|83954	0	0	0	0	0	0	0	0	0	0	0	0	0	0	0	0	0	0	0	0	0	0	0	0	0	0	0	0	0	0	0	0	0	0	0	0	0	0	0	0	0.3975	0	0	0	0	0	0	0	0
FLG2|388698	0	1.6732	0.785	0	0	0.4039	0	0	0	0	0	0	0	0	0	0	0	0	0	0	0	0	0	0	0	0	0.497	0	0	0.5412	0	0	0	0	0.4588	0	0	0	0	0.62	0	0.4836	0	0	0	0	0	0.5394	0
FLJ25328|148231	0	0	0	0	0	0	0	0	0	0	0	0	0	0	0	0	0	0	0	0	0	0	0	0	0	0	0	0	0	0	0	0	0	0	0	0	0	0	0	0	0	0	0	0	0	0	0	0	0
FLJ25363|401082	0	0	0	0	0	0	0	0	0	0	0	0	0	0	0	0	0	0	0	0	0	0	0	0	0	0	0	0	0	0	0	0	0	0	0	0	0	0	0	0	0	0	0	0	0	0	0	0	0
FLJ25758|497049	0	0	0	0	0	0	0	0	0	0	0	0	0	0	0	0	0	0	0	0	0	0	0	0	0	0	0	0	0	0	0	0.4329	0	0	0	0	0	0	0	0	0	0	0.4838	0	0	0	3.8363	0	0
FLJ30679|146512	0.4193	1.1154	0.785	0	0.3986	0	0	0.9829	0	0.3984	0	0.5574	0.6383	0	0	0.7485	0.4594	0	0	0	0	0	0	0.5368	0	0	0	0	0.6378	0	0	0.4329	0	0	0	0.4541	0	2.0408	0.5263	0	0.795	1.4507	0.4838	0	0	0	1.2788	0	3.5419
FLJ36000|284124	0	0	0	0	0	0	0	0	0	0	0	0	0	0	0	0	0	0	0	0	0	0	0	0	0	0	0	0	0	0	0	0	0	0	0	0	0	0	0	0	0	0	0	1.7637	0	0	0	0	0
FLJ39609|100130417	0.4193	0	0	0.9896	0	0	0.3899	0	0	0.3984	0	0	0	0.4751	0	0	0.4594	0.4505	0.4726	0.6801	0	0	0	0.5368	0	0	0.497	0	0	0	0	0.4329	0	0	0	0	0	0	0	1.2399	0.3975	0	0	1.7637	1.548	2.5478	2.5575	0	1.1806
FLJ40434|163742	0	0	0	0	0	0	0	0	0	0	0	0	0	0	0	0	0	0	0	0	0	0	0	0	0	0	0	0	0	0	0	0	0	0	0	0	0	0	0	0	0	0	0	0	0	0	0	0	0
FLJ40504|284085	0	0	0	0	0	0	0	0	0	0	0	0	0	0	1.1338	0	0	0	0	0	0	0.3467	0	0.5368	0	0	0	0	0	0	0	0	0	0	0	0	0	0	0	0	0	0.4836	0	0	0	1.2739	0	0	0
FLJ42393|401105	0	1.1154	0.3925	1.4844	0.3986	2.0196	0	1.9658	0	0	0	0	5.1066	2.3756	0.5669	0	0	0	0	0	0	0.3467	2.1157	0	0.6995	0	0	0.4878	0	0	0	1.7316	0	0	6.8814	0.4541	1.679	3.0612	0	0	0.3975	0	0.4838	0	1.548	1.2739	0	0.5394	1.1806
FLJ43859|389761	0	0	0	0	0	0	0	0	0	0	0	0	0	0	0	0	0	0	0	0	0	0	0	0	0	0	0	0	0	0	0	0	0	0	0	0	0	0	0	0	0	0	0	0	0	0	0	0	0
FLJ43860|389690	0	0	0	0	0	0	0	0	0	0	0	0	0	0	0	0	0	0	0	0.34	0	0	0	0	0	0.401	0	0	0	0	0	0	0	0	0	0	0	0	0.5263	0	0.3975	0	0	0	0	0	1.2788	0.5394	0
FLJ43950|347127	0.4193	0	0	0	0	0	0	0	0	0	0	0	0	0	0	0	0	0	0	0	0	0	0	0	0	0	0	0	0	0	0	0	0	0	0	0.4541	0	0	0	0	0.3975	0	0	0	0	0	0	0	0
FLJ44054|643365	0.4193	0	0	0	0.3986	0.4039	0	0	0	0	0.9703	0	0	0	0	0	0.4594	0	0	0	0	0	0	0	0.3498	0	0	0	0	0.5412	0	0	0	0	0	0	0	0	0	0	0	0	0	0	0	0	0	0	0
FLJ44082|389762	0	0	0	0	0	0	0	0	0	0	0	0	0	0	0	0	0	0	0	0	0	0	0	0	0	0	0	0	0	0	0	0	0	0	0	0	0	0	0	0	0	0	0	0	0	0	0	0	0
FLJ45079|400624	0	0	0.3925	0.4948	0	0.4039	0	0	0.7832	0	0	0	0	0	0	0	0	0	0.4726	0.6801	0	0.3467	0	0.5368	0	0	0.497	0	0	1.0824	0.5967	0	0.5141	0	0	0	0	0.5102	0.5263	0	0.3975	0.4836	0	0	0	0	2.5575	1.0789	0
FLJ45983|399717	0	0	0	0	0	0	0	0	0	0	0.9703	1.1148	0	0	0	0	0	0.4505	0	0	1.4219	0	0.3526	0.5368	0.3498	0.401	0	0	0	0	0	0	1.0283	0.5822	0	0	0	0	0	0	0	1.9342	0.4838	0	0	1.2739	0	0	1.1806
FLJ46321|389763	0	0	0	0	0	0	0	0	0	0	0	0	0	0	0	0	0	0	0	0	0	0	0	0	0	0	0	0	0	0	0.5967	0	0	0	0	0	0	0	0	0	0	0	0	0	0	0	0	0	0
FLJ46361|375940	0	0	0	0	0	0	0.3899	0	0	0	0	0	0	0	0	0	0	0	0	0	0	0	0	0	0	0	0	0	0	0	0	0	0	0	0	0	0	0	0	0	0	0	0	0	0	0	1.2788	0	0
FMO6P|388714	0	0	0	0	0	0	0	0	0	0.3984	0	0	0	0	0	0	0	0	0	0	0	0	0	0	0	0	0	0	0	0	0	0	0	0	0	0	0.5597	0	0	0	0	0	0	0	0	0	0	0	0
FMO9P|116123	0	0	0	0	0	0	0	0	0	0.3984	0	0	0	0	0	0	0	0	0	0	0	0	0	0	0	0	0	0	0	0	0	0	0	0	0	0	0	0	0	0	0	0	0	0	0	0	1.2788	0	0
FMR1NB|158521	0.4193	0	0	0	0	0	0	0	0	0	0	0	0.6383	0	0	0	0	0	0.4726	0	0	0	0.3526	0	0	0	0.497	0	0	0	0	0	0	0	0	0	0	0	0	0	0	0	0	0	0	0	0	0	0
FNDC7|163479	0	0	0	0	0.3986	0	0.3899	0	0	0	0.9703	0	0	0	0	0	0	0	0	0	0	0	0.3526	0	0	0	0.497	0	0	0	0.5967	0	0	0	0	0	0	0	0	0.62	0	0	0.4838	0	0	0	0	0	0
FOLH1B|219595	1.6771	1.1154	0	0	5.1813	0	1.9496	0	0	0	0	4.4593	2.5533	0.9502	0	0	0	0.4505	0	0	0	1.387	0.3526	0	1.3991	0.8019	0	0	0.6378	0	0	0	0	0	2.7526	0.9083	0	0	1.5789	0.62	1.59	1.9342	0	10.582	4.644	7.6433	23.0179	0	15.3483
FOLR4|390243	0	0	0	0.4948	0	0	0	0	0.3916	0.3984	0	0	1.2767	0.4751	0.5669	0	0	0	0	1.3602	0	0	0.3526	0.5368	0	0.401	0	0	0	0	1.1935	0.4329	1.0283	0	1.3763	0	0.5597	0	1.0526	0	0	1.4507	0	1.7637	0	0	0	0	0
FOXB1|27023	0	0	0	0	0	0	0	0.4915	0	0	0	0	0	0	0	0	1.8375	0	0	0	0	0.6935	0	0	0	0	1.4911	0.4878	0.6378	0	0	0.4329	0	0	0.4588	0	0	0	0.5263	0	0	1.4507	0	0	0	1.2739	0	0.5394	1.1806
FOXB2|442425	0	0	0	0	0	0	0	0	0	0	0	0	0	0	0	0	0	0	0	0	0	0	0	0	0	0	0	0	0	0	0	0	0	0	0	0	0	0	0	0	0	0	0	0	0	0	0	0	0
FOXD4L3|286380	0	0	0	1.4844	0	0	0	0	0.3916	0	0	0.5574	0	0.4751	0	0	0.9188	0.4505	0	1.3602	0.474	0	0	0	0	0	0.497	0	0	0	0	0.4329	0	0	0.4588	0	0	0	0	0	0	0.9671	0.4838	1.7637	4.644	3.8217	5.1151	0	3.5419
FOXD4L5|653427	0	0.5577	0	0	0.3986	0	0	0	0	0	0.9703	0	0	0.4751	0	0	0	0	0	0.34	0	0	0	0	0	0	0.497	0	0	0	0	0	0	0	0	0	0	0	0	0	0	1.9342	0	3.5273	3.096	3.8217	0	0	2.3613
FOXE1|2304	0	1.1154	0	0	0.3986	0.4039	0	0	0	0	0	0	4.4683	0	0	0	0.9188	0.4505	0	0	0	0	0	0	0	0	0	0.4878	0.6378	0	0	0.4329	1.0283	0	0	0.4541	0.5597	0.5102	0.5263	0	0	0.4836	0	0	0	0	0	0	0
FOXG1|2290	0.4193	0	0	0.4948	0	0	0	0	0	1.5937	0	0	1.2767	0	0	0	0	0	0	0	2.8438	0.3467	0	1.0735	1.7489	0	0.497	0	0	0	0.5967	0	0	0	0.4588	0	0.5597	0.5102	0.5263	0	2.385	0	0	0	0	0	26.8542	0.5394	2.3613
FOXI3|344167	0	0	0	0	0	0	0	0	0	0	0	0	0	0	0	0	0	0	0	0	0	0	0	0	0	0	0	0	0	0	0	0	0	0	0	0	0	0	0	0	0	0	0	0	0	0	0	0	0
FOXL2|668	0	0.5577	0	0	0	0	0	0	0.3916	0.3984	0.9703	0	0.6383	0	0	0	0	0	0	0.34	0.474	0.6935	0	1.0735	0.3498	0.401	0.497	0	0	0	0	0	0	0.5822	0.9175	0	0.5597	0	0	0	0.3975	0	0	0	0	0	1.2788	1.0789	2.3613
FOXR1|283150	0	0	0	0	0	0	0	0	0	0	0	0	0	0	0	0	0	0	0	0	0	0	0	0	0	0	0	0	0	0	0	0	0	0	0	0	0	0	0	0	0	0	0	0	0	1.2739	0	0	0
FOXR2|139628	0	0	0	0	0	0	0	0	0	0	0	0	0	0	0	0	0	0	0	0	0	0	0	0	0	0	0	0	0	0	0	0	0	0	0	0	0	0	0	0	0	0	0	0	0	0	0	0	0
FRG2B|441581	0	0	0	0	0	0	0	0	0	0	0	0	0	0	0	0	0	0	0	0	0	0	0	0	0	0	0	0	0	0	0	0	0	0	0	0	0	0	0	0.62	0	0	0	0	0	0	1.2788	0.5394	0
FRG2C|100288801	0	0	0	0.4948	0	0	0	0.4915	0	0.3984	0	0	0	0	0	0	0	0	0	0	0	0.6935	0	0	1.0493	0	0	0	0	0	0	0	0.5141	0.5822	0	0	0	0	0	0	0	0	0	0	0	0	5.1151	0	0
FRG2|448831	0	0	0	0	0	0	0	0	0	0	0	0	0	0	0	0	0	0	0	0	0	0	0	0	0	0	0	0	0	0	0	0	0	0	0	0	0	0	0	0	0	0	0	0	0	2.5478	3.8363	0	0
FRMD7|90167	0	0	0	0	0	0	0	0	0	0	0	0	0	0.4751	0	0	0.4594	0	0	0.6801	0	0	0	0	0	0	0	0	1.2755	0	0	0	0	0	0	0	0	0	0	0	0	0	0	0	0	0	1.2788	0	0
FRMPD2L1|728798	0	0	0.3925	0	0.3986	0	0	0	0	0	0	0	0	0	0	0	0	0	0	0	0	0.3467	0	0	0	0	0	0	0	0	0	0	0	0	0	0	0	0	0	0	0.3975	0	0	0	0	0	0	0	0
FRMPD2|143162	0	0	0	0	0	0	0	0	0	0	0	0	0	0	0	0	0.4594	0	0	0.34	0	0	1.0578	0	0	0	1.4911	0	0.6378	0	0	0	0	0	0	0	0	1.0204	0	0	0	0	0	0	1.548	7.6433	0	0	0
FSCB|84075	0	0	0	0	0	0	0	0	0	0	0	0	0	0	0	0	0	0	0	0	0	0	0	0	0	0	0	0	0	0	0	0	0	0	0	0	0	0	0	0	0	0	0	0	0	0	0	0	0
FSD2|123722	0	0.5577	0.785	0.4948	0	0	0	0	0	0.3984	0	0	0	0	0	0	0	0	0	0.34	0	0	0.3526	0	0	0	0	0	0	0	0	0	0	0	0	0	0	0	0	0.62	0	0.9671	0	3.5273	0	2.5478	0	0	0
FSHB|2488	0	0	0	0	0	0	0	0	0	0	0	0	0	0	0	0	0	0	0	0	0	0	0	0	0	0	0	0	0	0	0	0	0	0	0	0	0	0	0	0	0	0	0	0	0	0	0	0	0
FSHR|2492	0	0.5577	0.3925	0	0	0	0	0	0	0	0	0	0	0	0	0	0	0	0	0	0	0	0	0	0	0	0	0	0	0	0	0	0	0	0	0	0	0.5102	0	0	0	0	0	0	0	0	0	0	0
FTHL17|53940	0	0	0	0	0	0	0	0	0	0	0	0	0	0	0	0	0	0	0	0	0	0	0	0	0	0	0	0	0	0	0	0	0	0	0	0	0	0	0	0	0	0	0	0	0	0	0	0	0
FTLP10|100130017	0	0	0	0	0	0	0	0	0	0	0	0	0	0	0	0	0	0	0	0	0	0	0	0	0	0	0	0	0	0	0	0	0	0	0	0	0	0	0	0	0	0	0	0	0	0	0	0	0
FTMT|94033	0	0	0.3925	0	0	0	0	0	0	0	0	0	0	0	0	0	0	0	0	0	0	0	0.3526	0.5368	0	0	0	0	0	0	0	0	0	0	0	0	0	1.0204	0	0	0	0	0	0	0	0	0	0	0
FXYD4|53828	0.8386	1.6732	0	0	0	0.4039	0	0.4915	0.3916	0	0	0	0.6383	0	0.5669	0.7485	0.4594	0	0.4726	0	0.474	0	0.3526	0	0	0	0	0	0	2.1648	0	0.4329	0.5141	0.5822	0.4588	0	0.5597	0	0.5263	0	3.5775	2.9014	12.0948	0	1.548	0	6.3939	0.5394	0
GAB4|128954	0.4193	1.1154	0.785	0.4948	0	0	0	0	0	0	0	0	0	0	0	1.497	0	0	0	0	0.474	0	0	0	0	0	0	0	1.2755	0	0	0	0.5141	0	0.4588	0	0.5597	0	0	0.62	0	0	0	0	0	0	0	0	0
GABRA5|2558	0	1.1154	0	0	4.3842	0	0.3899	0	0.3916	0	0	0.5574	0	0.4751	0	0	3.2157	0	0	0	0	0	0	0	0	0	0.994	0	0	0.5412	1.1935	0.4329	0	0	0.4588	0	0	0	0	0	0.3975	0	0	1.7637	0	1.2739	1.2788	0	0
GABRA6|2559	0	0	0	0	0	0	0	0	0	0	0	0	0	0	0	0	0	0	0	0	0	0	0	0	0	0	0	0	0	0.5412	0	0	0	0	0	0	0	0	0	0	0	0	0	0	0	1.2739	0	0	0
GABRG3|2567	0	0	0	0	0	0	0	0	0	0	0	0	0.6383	0	0	0	1.3781	0	0	0	0	0	0	0	0	0	0	0	0	0	0	0.8658	0	0	0	0.4541	0	0	0	0	0.3975	0	0	0	0	0	0	0	0
GABRQ|55879	0.4193	0	0.785	0	0.7971	0	0.3899	0	0.3916	0	0	0.5574	1.2767	0	0.5669	0.7485	1.3781	0	0.4726	0.34	0	0	0	0	0	0	0	0	1.2755	1.0824	0	0	0	0	0.4588	0.9083	0.5597	0	1.5789	0.62	1.1925	0.4836	0	3.5273	1.548	1.2739	0	2.1578	2.3613
GABRR3|200959	0	0	0	0	0	0	0.7798	0	0	0	0	0	0	0	0	0	0	0	0	0	0	0	0	0	0	0	0	0	0	0	0.5967	0	0	0.5822	0	0	0	0	0	0	0	0	0	0	0	0	0	0	0
GAD2|2572	0	0	0.3925	0	0	0.4039	0	0	0	0	0	0	0	0.4751	0	0	0	0	0	0	0.474	0	0	0	0	0.401	0	0	0.6378	1.0824	0	0	0	0	0.4588	0	0	0	0	0	0	0.4836	0	0	0	0	0	0	0
GADL1|339896	0.4193	0	0.3925	0.4948	0.3986	0	0	0.4915	0	0	0	0.5574	0	0	0	2.2455	0	0.4505	0	0	1.4219	0	0	0	0.3498	0.401	0	0.4878	0	0	0.5967	0	0	0	0	1.8165	0.5597	0	1.0526	0.62	0	0.9671	0	0	0	0	0	0	0
GAGE10|643832	0	0	0	0	0	0	0	0	0	0	0	0.5574	0	0	0	0	0	0	0	0	0	0	0	0	0	0	0	0	0	0	0	0	0	0	0	0	0	0	0	0	0	0	0	0	0	0	1.2788	0	0
GAGE12D|100132399	0	0	0	0	0	0	0	0	0	0	0	0	0	0	0	0	0	0	0	0	0	0	0	0	0	0	0	0	0	0	0	0	0	0	0	0	0	0	0	0	0	0	0	0	0	0	32.1355	0	0
GAGE12F|100008586	0	0	0	0	0	0	0	0	0	0	0	0	0	0	0	0	0	0	0	0	0	0	0	0	0	0	0	0	0	0	0	0	0	0	0	0	0	0	0	0	0	0	0	0	0	0	0.4348	0	0
GAGE12J|729396	0	0	0	0	0	0	0	0	0	0	0	0	0.6383	0	0	0	0	0	0	0	0	0	0	0	0	0	0	0	0	0	0	0	0	0	0	0	0	0	0	0	0	0	0	0	0	0	8.2481	0	0
GAGE13|645051	0	0	0	0	0	0	0	0	0	0	0	0	0	0	0	0	0	0	0	0	0	0	0	0	0	0	0	0	0	0	0	0	0	0	0	0	0	0	0	0	0	0	0	0	0	0	0	0	0
GAGE1|2543	0	0	0	0	0	0	0	0	0	0	0	0	0	0	0	0	0	0	0	0	0	0	0	0	0	0	0	0	0	0	0	0	0	0	0	0	0	0	0	0	0	0	0	0	0	0	7.0716	0	0
GAGE2A|729447	0	0	0	0	0	0	0	0	0	0	0	0	0	0	0	0	0	0	0	0	0	0	0	0	0	0	0	0	0	0	0	0	0	0	0	0	0	0	0	0	0	0	0	0	0	0	5.1151	0	0
GAGE2B|645037	0	0	0	0	0	0	0	0	0	0	0	0	0	0	0	0	0	0	0	0	0	0	0	0	0	0	0	0	0	0	0	0	0	0	0	0	0	0	0	0	0	0	0	0	0	0	6.3939	0	0
GAGE2C|2574	0	0	0	0	0	0	0	0	0	0	0	0	0	0	0	0	0	0	0	0	0	0	0	0	0	0	0	0	0	0	0	0	0	0	0	0	0	0	0	0	0	0	0	0	0	0	1.7263	0	0
GAGE2D|729408	0	0	0	0	0	0	0	0	0	0.3984	0	0	0	0	0	0	0	0	0	0	0	0	0	0	0	0	0	0	0	0	0	0	0	0	0	0	0	0	0	0	0	0	0	0	0	0	10.7417	0	0
GAGE2E|26749	0	0	0	0	0	0	0	0	0	0	0	0	0	0	0	0	0	0	0	0	0	0	0	0	0	0	0	0	0	0	0	0	0	0	0	0	0	0	0	0	0	0	0	0	0	0	0	0	0
GAGE4|2576	0	0	0	0	0	0	0	0	0	0	0	0	0	0	0	0	0	0	0	0	0	0	0	0	0	0	0	0	0	0	0	0	0	0	0	0	0	0	0	0	0	0	0	0	0	0	7.4169	0	1.1806
GAGE8|100101629	0	0	0	0	0	0	0	0	0	0	0	0	0	0	0	0	0	0	0	0	0	0	0	0	0	0	0	0	0	0	0	0	0	0	0	0	0	0	0	0	0	0	0	0	0	0	8.9514	0	0
GALNTL5|168391	0	0	0	0	0	0	0	0	0	0	0	0	0	0	0	0	0	0	0	0	0	0	0	0	0	0	0	0	0	0	0	0	0	0	0	0	0	0	0	0	0	0	0	0	0	0	0	0	0
GALP|85569	0	0	0	0	0	0	0	0	0	0	0	0	0	0	0	0	0	0	0	0	0	0	0	0	0	0	0	0	0	0	0	0	0	0	0	0	0	0	0	0	0	0	0	0	0	0	0	0	0
GALR3|8484	0.8386	0	0	0	0	0	0	0	0	0	0	0	0	0	0	0	0	0	0	0	0	0.6935	0	1.0735	0.3498	0	0.994	0	0	0	0.5967	0	0.5141	0.5822	0.4588	0	0	0	0.5263	0.62	0.3975	0.4836	0.4838	1.7637	1.548	0	1.2788	0	2.3613
GAST|2520	0	0	0	0	0	0	0	0	0	0	0	0	0	0	0	0	0	0	0	0	0	0	0	0	0	0	0	0	0	0	0	0	0	0	0	0	0	0	0	0	0	0	2.419	1.7637	0	2.5478	11.509	0	0
GATSL2|729438	0.8386	0	0	0	0	0	0	0	0	0.3984	0	0	0	0	0	0.7485	0	2.7027	0	3.0604	0	0	0	0	4.547	0	0.497	0	0	0	0	0	3.0848	0	0.4588	0	0	0	0	0.62	0	0	0	39.6649	65.3096	14.7643	19.2583	0	36.2928
GBX1|2636	0	0	0	0	0	0	0	0.4915	0	0	0	0	0	0	0	0	0	0	0	0	0	0	0.3526	0	0	0	0	0	0	0	0	0	0	0	0.4588	0	0	0	0	0	0	0	0	0	0	0	0	0	0
GBX2|2637	0	0	0	0	0	0	0	0	0.3916	0	0.9703	0	0	0	1.1338	0	0.4594	0	0	0	0	0	0	0	0	0	0	0	0	0	0	0	0	0	0	0	0	0	0.5263	0.62	0	20.793	0.9676	1.7637	0	0	16.624	0	2.3613
GCKR|2646	0.8386	1.1154	0.3925	0.4948	1.5943	0	0	0	0	0	0	0	1.2767	0	0	0	0	0	0	0.34	0.474	0.3467	0	1.0735	0	0.401	0	0.4878	0	0	0	0.4329	0.5141	0	0	0	1.1194	1.5306	0.5263	0.62	0.3975	0.9671	0	0	1.548	0	7.6726	1.0789	1.1806
GCM1|8521	0.4193	0	0	1.4844	0	0.4039	0	0.4915	0	0	0	0.5574	2.5533	0	0	0	0.4594	0.4505	0.4726	0.34	0	0	0.3526	0.5368	4.1973	1.6038	0.497	0	0	1.0824	0	0	0	0	1.3763	0	0	0	1.5789	0	0	2.4178	0	0	0	1.2739	21.7391	2.6972	1.1806
GCM2|9247	0	0	0	0	0	0	0	0	0	0	0	0	0	0	0	0	0	0	0	0.34	0	0	0	0	0	0	0	0	0	0	0	0	0	0	0	0	0.5597	0	0	0	0	0	0	0	0	0	0	1.0789	0
GC|2638	0.8386	0.5577	0	0	0	0	0	0.9829	0	0.3984	0	0	1.915	0	0.5669	0.7485	0	0	0	1.0201	0	0	0.3526	0	0.3498	25.6615	0.497	0	0	0.5412	0	0.4329	0	0	0.4588	0	0.5597	0	0	0	0	0	6.7731	0	0	0	0	0	0
GDEP|118425	0	0	0	0	0	0.4039	0.7798	0	0	0	0	0	0.6383	0	0	0.7485	0	0	0	0	0	0	0	0	0.3498	0	0.497	0	0	0	0	0	0	0	0	0.4541	0	0	0	0	0	0	0	0	0	0	0	0	0
GDF2|2658	0	0	0	0	0	0	0	0	0	0	0	0	0	0	0	0	0	0	0	0	0	0	0	0	0	0	0	0	0	0	0	0	0	0	0	0	0	0	0	0	0	0	0	0	0	0	0	0	0
GFRA4|64096	0	0	0	0	0	0	0	0	0	0	0	0	0	0	0	0	0	0	0	0	0	0	0	0	0	0	0	0	0	0	0	0	0	0	0	0	0	0	0	0	0	0	0	0	0	0	0	0	0
GFRAL|389400	0	0	0	0	0	0	0	0	0	0	0	0	0	0	0	0	0	0	0	0	0	0	0	0	0	0	0	0	0	0	0	0	0.5141	0	0.9175	0	0	0	0	0	0	0	0	0	0	0	2.5575	0	0
GGNBP1|449520	0	0	0	0	0	0	0	0	0	0	0	0	0	0	0	0	0	0	0	0	0	0	0	0.5368	0	0	0	0	0	0	0	0	0	0	0	0	0	0	0	0	0	0.4836	0.4838	0	0	1.2739	1.2788	0	0
GH2|2689	0	0	0	0	0	0	0	0	0	0	0	0	0	0	0	0	0	0	0	0	0	0	0	0	0	0	0	0	0	0	0	0	0	0	0	0	0	0	0	0	0	0	0	0	0	0	0	0	0
GHRHR|2692	0	0	0.3925	0	0.3986	0	0	0	0	0	0	0	0	0	0	0	0	0	0	0	0	0.3467	0	0	0	0	0	0	0.6378	0.5412	0	0	0	0	0	0	0	0.5102	0	0	0	0.4836	0.4838	0	0	1.2739	0	0.5394	0
GHRH|2691	0	0	0	0	2.3914	0.4039	0	0	0	0	0	0	0	0.9502	0	0	0.4594	0	0	0.34	0.474	0	0	0	0	0	0	0	0.6378	0	0	0	0	0	0.9175	0	0	0.5102	0.5263	0	0.3975	1.9342	0	0	1.548	0	0	0.5394	0
GHSR|2693	0	0	0	0	0.3986	0.4039	0	0	0.7832	0	0	0	0	0.4751	0	0	0	0	0	0	0	0	0	0	0	0	0	0.9756	0	0	0	0	0.5141	0.5822	0	0	0	0	1.5789	3.0998	0	0	0	0	0	0	0	0	0
GIP|2695	0	0	0	0	0	0	0	0	0	0	0	0	0	0	0	0	0	0	0	0	0	0	0	0	0	0	0	0	0	0	0	0	0	0	0	0	0	0	0	0	0	0	0	0	0	0	0	0	1.1806
GJA10|84694	0	0	0	0	0	0	0	0	0.3916	0	0	0	0	0	0	0	0	0	0	0	0	0	0	0	0	0	0	0	0	0	0	0	0	0	0	0	0	0	0	0	0	0	0	0	0	1.2739	0	0	0
GJA8|2703	0	0	0	0	0	0	0	0	0	0	0	0	0	0	0	0	0	0	0	0	0	0	0	0	0	0	0	0	0	0	0	0	0	0	0	0	0	0	0	0	0	0.4836	0	0	0	0	0	0	0
GJD2|57369	0	0	0	0	0.3986	0	0.3899	0	0	0	0	0	0	0	1.1338	0	0	0	0	0	0	0	0	0	0	0	0	0.9756	0	0.5412	0.5967	0	0	0	0	0	0	0.5102	0	0	0.3975	0	0	0	0	0	0	0	0
GK2|2712	0	0	0	0	0	0	0	0	0	0	0	0	0	0	0	0	0	0	0	0	0	0	0	0	0	0	0	0	0	0	0	0	0	0	0	0	0	0	0	0	0	0	0	0	0	0	0	0	0
GKN1|56287	0	0	0	0	0	0	0	0	0	0	0	0	0	0	0	0	0	0	0	0	0	0	0	0	0	0	0	0	0	0	0	0	0	0	0	0	0	0	0	0	1.1925	0	0	0	0	0	0	0	0
GKN2|200504	0	0	0	0	0	0.4039	0.3899	0.9829	0	0.7969	0	0	0	0.4751	2.2676	0	0	0	0	0	0	0	0	0	1.0493	0	0	0.9756	1.2755	1.0824	0	0.4329	0	0	0	0.4541	0	0	2.1053	0	1.1925	0	0	0	0	0	0	0	0
GLB1L3|112937	0.4193	3.9041	0	1.4844	0	0	0	0	0	0	0	0.5574	0.6383	0	9.6372	0	1.3781	0.4505	0	0.6801	0	0.3467	0	0.5368	0.3498	0	0	0.9756	0.6378	0	0	0	0	0	2.2938	0	0	1.0204	7.3684	0.62	1.9875	0	0	12.3457	0	0	0	0	0
GLIPR1L1|256710	0	0	0.3925	0	0	0	0.3899	0.4915	0	0.7969	0	0	0	0	0	0.7485	0	0	0	0	0	0	0	0	0	0	0	0	0	1.0824	0	0	0	0	0	0.4541	0	1.0204	0	0.62	0	0.9671	0.4838	1.7637	0	0	0	0	0
GLRA1|2741	0	0	0.785	0	0	0	0	0	0	0	0	0.5574	0	0	0	0	0.4594	0	0	0	0	0	0	0	0	0	0	0	0	0	0	0	0	0	0	0	0	0	0.5263	0.62	0	0	0	0	0	0	0	0	0
GLRA3|8001	0	0.5577	0	0	0.3986	0	0	0	0	0	0	0	0	0.4751	0	0.7485	1.3781	0	0.4726	0	0.474	0	0	0.5368	0	0	0.497	0	0	0	0.5967	0.4329	0.5141	0.5822	0.4588	0	0.5597	0	0	0	0	0.4836	0	1.7637	0	0	1.2788	0	0
GLT6D1|360203	0	0	0	0	0	0	0	0	0	0	0	0	0	0	0	0	0	0	0	0	0	0	0	0	0	0	0	0	0	0	0	0	0	0	0	0	0	0	0	0	0	0	0	0	0	0	0	0	0
GLYCAM1|644076	0	0	0	0	0	0	0	0	0	0	0	0	0	0	0	0	0	0	0	0	0	0	0	0	0	0	0	0	0	0	0	0	0	0	0	0	0	0	0.5263	0	0	0	0	0	0	0	0	0	0
GML|2765	0	0	0	0.4948	0	0	0	0	0	0	0	0	0	0	0	0	0	0.4505	0	0	0	0	0.3526	0	0	0	0	0	0.6378	0	0	0	0	0	0	0	0	0	0	0	0	0	0	0	0	0	0	0	0
GNAT1|2779	0	0	0	0	0	0	0	0	0	0	0	0	0	0	0	0	0	0	0	0	0	0	0	0	0	0	0	0	0	0	0	0	0	0	0	0	0	0	0	0	0	0.4836	0	0	0	0	1.2788	0	0
GNAT3|346562	0	0	0.3925	0	0.3986	0	1.5597	0	0	0	0	0	0	0.4751	0	0	0	0	0	0	0	0	0	0	0.6995	0	0	0	0.6378	0	0	0	0	0	0.9175	0.4541	0	0	0	0	0	0	0	0	0	0	0	0	0
GNGT1|2792	0	0.5577	0	0	1.1957	0.8078	0	0.4915	0	0.3984	0	0	1.2767	0	0	0	0.9188	0	0	0	0	0	0.7052	0.5368	0.3498	0	0.497	0	0	0	0	0	0	0	0.4588	0	0	0	0	0	0	3.8685	0	5.291	15.4799	1.2739	11.509	0	1.1806
GNRH2|2797	0.8386	0	0	0	0.3986	0	0.3899	0	0	0	0	0	0.6383	0	0	0	0	0	0.4726	0	0	0	0	0	0	0	0	0	0	0.5412	0.5967	0	0	0	0	0	0	0	0.5263	0	0.3975	0.4836	0	0	0	6.3694	0	0	0
GOLGA2P3|401634	0	0	0	0	0	0	0	0	0	0	0	0	0	0	0	0	0	0	0	0	0	0	0	0	0	0	0	0	0	0	0	0	0	0	0	0	0	0	0	0	0	0	0	1.7637	0	0	2.5575	0	0
GOLGA6A|342096	0.4193	0.5577	0	0	0	0	0	0	0	0	0	0.5574	0	0	0	1.497	0	0	0	0	0	0	0	0	0	0.401	0	0	0	0	0	0.4329	0	0	0.4588	0	0	0	0	0.62	0	0	0	0	0	1.2739	0	0	0
GOLGA6B|55889	0.4193	0	0	0	0.7971	0	0.3899	0	0	0.7969	0	0	0.6383	0.9502	1.1338	0.7485	0	0	0	0	0	0.3467	0	0.5368	0	0	0.994	0	0	0	1.1935	0	0	0	0.9175	0	0	0	1.0526	3.7198	0.3975	1.4507	0	0	0	1.2739	0	0	0
GOLGA6C|653641	0	0	0	0	0	0	0	0	0	0	0	0	0	0	0	0	0	0	0	0	0	0.6935	0	0	0	0	0	0	0	0	0	0	0	0	0	0	0	0	0	0	0	0	0	0	0	0	0	0	0
GOLGA6D|653643	0	0	0	0	0	0	0	0	0	0	0	0	0	0	0	0	0.4594	0	0	0	0	0	0	0	0	0	0	0	0	0	0	0	0	0	0	0	0	0	0	0	0	0	0	0	0	1.2739	1.2788	0	0
GOLGA6L1|283767	0	0	0	0	0	0	0	0	0	0	0	0	0	0	0	0	0	0	0	0	0	0	0	0.5368	0	0	0	0	0	0	0	0	0	0	0	0	0.5597	0.5102	0	0	0	1.9342	0	0	1.548	1.2739	5.1151	1.0789	0
GOLGA6L6|727832	0	0.5577	0.3925	0	0	0.4039	0	0	0	0.7969	0	0	0	0.4751	0	0	0	0	0	0	0	0	0	0	0.3498	0	0	0	0	0	0	0	0	0	0	0	0	0	0	0	0	0.9671	2.419	0	3.096	1.2739	5.1151	4.855	0
GOLGA8C|729786	0	1.1154	0	0	1.1957	0	0	0	0	0	0	0	0	0.4751	0	0	0	0	0	0	0	0	0	0	0.6995	0.8019	0	0	0	0.5412	0.5967	0.8658	0	0	0	0	0	0	2.1053	0.62	0.3975	0.4836	0	0	0	0	6.3939	2.1578	0
GOLGA8DP|100132979	0	0	0	0	0	0	0	0	0	0.3984	0	0	0	0	0	0	0	0	0	0	0	0	0	0	0.3498	0	0.497	0	0	0	0	0	0	0	0	0	0	0	0.5263	0	0	1.4507	0.4838	1.7637	0	0	5.1151	1.6183	0
GOLGA8E|390535	0	0	0	0	0	0	0	0	0	0	0	0	0	0	0	0.7485	0	0	0	0	0	0	0	0	0	0.401	0	0	0	0	0	0	0	0	0	0	0	0	0.5263	0	0	0	0	1.7637	1.548	1.2739	5.1151	0	1.1806
GOLGA8F|100132565	0	0	0	0	0	0	0	0	0	0	0	0	0	0	0	0.7485	0	0	0	0	0	0	0	0	0	0	0	0	0	0	0	0	0	0	0	0	0	0	0	0	0	0	0	2.4868	0	0	0	0	0
GOLGA8G|283768	0	0	0	0	0	0	0	0	0	0	0	0	0	0	0.5669	0	0	0	0	0.34	0	0	0	0	0	0	0.497	0	0	0	0	0	0	0	0	0.4541	0	0	0	0	0	0.9671	0	2.8042	1.548	0	14.0665	4.3156	0
GOLGA9P|283796	0.4193	0.5577	0.785	0	1.1957	0	0	0	0.3916	0.7969	0.9703	0	0.6383	0	0.5669	0	0.4594	0	0.4726	0	1.4219	0	0.3526	0.5368	0.3498	0	0	0.9756	0.6378	0.5412	0	0	0	0	0	0	0.5597	0	1.5789	0	0	1.9342	0	0	1.548	2.5478	0	0	3.5419
GOT1L1|137362	0	0	0	0	0	0	0	0	0	0	0	0	0	0	0	0	0	0	0	0.34	0	0	0	0	0	0	0	0	0	0	0	0	0	0	0	0	0	0	0	0.62	0	0	0	0	0	0	0	0	0
GPHA2|170589	0	1.1154	0	0	0	1.2118	0	0	0.3916	0	0	0	0.6383	0.4751	3.9683	0	0	0.4505	0	0.34	0.474	0	0	0	0	0	0	0.9756	0	0	0.5967	0	0.5141	0.5822	0	0	0	0	1.0526	1.8599	0.3975	0.4836	0	0	0	0	0	0.5394	0
GPHB5|122876	0	0	0	0	0	0	0	0	0	0	0	0	0	0	0	0	0	0	0	0	0	0	0	0	0	0	0	0	0	0	0	0	0	0	0	0	0	0	0	0	0	0	0	0	0	0	0	0	0
GPR101|83550	0	0	0	0	0	0	0.3899	0.4915	0	0	0	0	0	0	0	0	0	0	0	0	0	0	0	0	0.3498	0	0	0	0	0	0	0	0	0	0	0.4541	0	0	0	0	0	0	0	0	0	0	0	0	0
GPR139|124274	0	0	0	0	0	0	0	0	0	0	0	0	0	0	0	0	0	0	0	0	0	0	0	0	0	0	0	0	0	0	0	0	0	0	0	0	0	0	0	0.62	0	0	0	0	0	0	0	0	0
GPR144|347088	0	0	0	0	0	0	0	0.9829	0	1.1953	0	0	0.6383	0	0	0	0	0	0	0	0	0	0.3526	0	0	0	0	0	0	0	0	0	0.5141	0	0	0	0.5597	0	0	0	0	0	0.4838	0	4.644	0	0	0	0
GPR148|344561	0	0	0.3925	0	0	0	0	0	0	0	0	0	0	0	1.1338	0	0	0	0	0	0	0	0.3526	0	0	0	0	0	0	0.5412	0	0	0	0	0	0	0.5597	0	0.5263	0	0	0	0	0	0	0	0	0	0
GPR149|344758	0	1.1154	0	0.4948	0	0	0.3899	0	0	0	0	0.5574	0.6383	0.4751	0	0	0	0	0.4726	0.6801	0	0	0.7052	0	0	0.401	0	0.4878	0	0.5412	1.1935	0	0	0	3.2113	0.9083	0	0	3.1579	1.8599	0.3975	0	0	0	0	0	0	1.0789	0
GPR151|134391	0	0	0	0	0	0	0	0	0.3916	0	0	0	0	0.4751	0	0	0	0	0	0	0	0	0	0	0	0	0.994	0	0	0	0	0	0	0	0	0	0	0.5102	0	0	0	0	0	0	0	0	0	0	0
GPR32|2854	0	0	0	0	0	0	0	0	0	0	0	0	0	0	0	0	0	0	0	0	0	0	0	0	0	0	0	0	0	0	0	0	0	0	0	0	0	0	0	0	0	0	0	0	0	0	0	0	0
GPR50|9248	0	0	0	0.4948	0	0	0	0	0	0	0	0	1.2767	0	0	0	0	0	0	0	0	0	0	0	0	0	0	0	0	0	0	0	0	0	0	0	0	0	0	0	0.3975	0	0	0	0	0	1.2788	0	0
GPR52|9293	0	1.0987	0	0	1.5943	0	0	0	0	0	0.9703	0.942	0	0	0	1.497	0	0	0	0	0	0	0	0	0.3498	0	0	0	0	0	0.5967	0	0	0	0	0	0	0	0.5263	0	0	0.4836	0	0	0	0	1.2788	0	0
GPR6|2830	0	0	0	0	0	0	0	0	0	0	0	0	0	0	0	0	0	0	0	0	0	0	0	0	0	0	0	0	0	0	0	0	0	0	0	0	0	0	0	0	0	0	0	0	0	0	0	0	0
GPR78|27201	0	0	0	0	0	0	0	0	0	0	0	0	0	0	0	0	0	0	0	0	0	0	0	0	0	0	0	0	0	0	0	0	0	0	0	0	0	0	0	0	0	0	0	0	0	0	0	0	0
GPR87|53836	0	0	0	0.9896	0.3986	0	0	0	0	0	0	0	0.6383	0	0	0	0	0	0	0	0	0	0	0	0	0	0	0	0	0	0	0	0	0	0	0	0	0	0	0	0	0.9671	0	0	0	0	7.6726	0	0
GPRC6A|222545	0	0	0.3925	0	0	0	0.3899	0.4915	0.3916	0.3984	0	0	0	0	0.5669	0	0	0	0	0	0	0	0	0	2.0986	0	0	0.4878	0	0	0	3.4632	0.5141	0	0	1.3624	0	0	0.5263	0	0	25.6286	0	0	0	0	0	0	0
GPX5|2880	0	0	0	0	0	0	0	0	0	0	0	0	0	0	0	0	0	0	0	0	0	0	0	0	0	0	0	0	0	0	0	0	0	0	0	0.4541	0	0	0	0	0	0	0	0	0	0	0	0	0
GPX6|257202	0	0	0	0	0	0	0	0	0	0	0	0	0	0	0	0	0	0	0	0	0	0	0	0	0	0	0	0	0	0	0	0	0	0	0	0	0	0	0	0	0	0	0	0	0	0	0	0	0
GRK1|6011	0	0	0	0	0	0	0	0	0	0	0	0	0	0	0.5669	0	0	0	0	0	0	0.6935	0.3526	0	0	0	0	0	0	0	0	0	0	0.5822	0	0.4541	0	0	0	0	0	0	0	0	0	0	0	0	0
GRXCR1|389207	0	0	0	0	0	0	0	0	0	0	0	0	0	0	0	0	0	0	0	0	0	0	0	0	0	0	0	0	0	0	0	0	0	0	0	0	0	0	0	0	0	0	0	0	0	0	0	0	0
GRXCR2|643226	0	0	0	0	0	0	0	0	0	0.3984	0	0	0	0	0	0	0.4594	0	0	0	0	0	0	0.5368	0	0	0	0	0	0	0	0.4329	0	0	0	0	0	0	0	0	0.3975	0	0	0	0	0	0	0	0
GSC2|2928	0	0	0	0	0	0	0	0	0	0	0	0	0	0	0	0	0	0	0	0	0	0	0	0	0	0	0	0	0	0	0	0	0	0	0	0	0	0	0	0	0	0	0	0	0	0	0	0	0
GSTA3|2940	0	0	0	0	0	0	0	0	0	0.3984	0	0	0	0	2.8345	0	0	0	0	0	0	0	0	0	0	0	0	0	0	0	0	0	0	0	0	0	0	0	0	0	0	0	0	0	0	0	1.2788	0	0
GSTA5|221357	0	0	0	0	0.7971	0	0	0	0	0	0	0	0	0	0	0	0	0	0	0	0	0	0	0	0	0	0	0	0	0	0	0	0	0	0	0	0	0	0	0	0	0	0	0	0	0	0	0	0
GSTTP1|25774	0	0	0	0	0	0	0	0	0	0	0	0	0	0	0	0	0	0	0	0	0	0	0	0	0	0	0	0	0	0	0	0	0	0	0	0	0	0	0	0	0	0	0	0	0	0	0	0	0
GSTTP2|653399	0	0	0	0	0	0	0	0.4915	0	0	0	0	0	0	0	0	0	0	0	0	0	0	0	0	0	0	0	0	0	0	0	0	0	0	0	0	0.5597	0	0	0	0	0	0	0	0	0	0	0	0
GSX1|219409	0	0	0	0	0	0	0	0	0	0	0	0	0	0	0	0	0	0	0	0	0	0	0	0	0	0	0	0	0	0	0	0	0	0	0	0	0	0	0	0	0	1.4507	0	0	0	0	0	0	0
GSX2|170825	0	0	0	0	0	0	0	0	0	0	0	0	0	0	0	0	0.4594	0	0	0	0	0.6935	0	0.5368	0.3498	0	0.497	0	0	0	0	0	0	0	0	0	0	0	0	1.2399	0	0.4836	0	0	3.096	0	1.2788	0	0
GTSF1L|149699	0	0.5577	0	1.4844	0	0	0	0	0.3916	0	0	0.5574	0	0	0	0	0.4594	0	0.4726	1.3602	0	0.3467	0	1.0735	0.3498	0.401	0.497	0.4878	0	0	0.5967	1.7316	0.5141	0	0	0	0	0	0	0	0	0	0	0	0	0	0	0.5394	0
GUCA1C|9626	0	0	0	0	0	0	0	0	0	0	0	0	0	0	0	0	0	0	0	0	0	0	0	0	0	0	0	0	0	0	0	0	0	0	0	0	0	0	0	0	0	0	0	0	0	0	0	0	0
GUCY2E|390226	0	0	0	0	0	0	0	0	0	0	0	0	0	0	0	0	0	0	0	0	0	0.3467	0.3526	0	0	0	0	0	0	0	0	0	0	0	0	0	0	0	0	0	0	0	0	0	0	0	0	0	0
GUCY2F|2986	0	0	0	0	0	0	0	0	0	0	0	0	0	0	0	0	0	0	0	0	0	0	0.3526	0	0	0	0	0	0	1.0824	0	0	0	0	0	0	0	0	0	0	0	0	0	0	0	0	0	0	0
GYPA|2993	0	0	0	0	0	0	0	0	0	0	0	0.5574	0	0	0.5669	0	0	0	0	0	0	0.3467	0.3526	0	0	0	0	0	0	0	0	0	0	0	0	0	0	0	0	0	0	0	0	0	0	1.2739	0	0	0
GYPB|2994	0	0	0	0	0	0	0	0	0	0	0	0	0	0	0	0	0	0	0	0	0	0	0	0	0	0	0	0	0	0	0	0	0	0	0	0	0	0	0	0	0	0	0	0	0	0	0	0	0
GYS2|2998	0.8386	1.1154	0	0	1.1957	0	0	0	0	1.5937	0.9703	0.5574	0	0	0.5669	0.7485	0.9188	0.9009	0	0.34	0	0	0	0	0	3.2077	0	0	0.6378	0	0.5967	0	0	1.1643	0	0.9083	0	2.551	6.8421	1.8599	0.795	0.4836	0	1.7637	1.548	0	0	1.6183	0
H1FOO|132243	0	0	0	0	0	0	0	0	0	0	0	0	0	0	0	0	0	0	0	0	0	0	0	0	0	0	0	0	0	0	0	0	0	0	0	0	0	0	0	0	0	0	0	0	0	0	0	0	0
H2BFM|286436	0	0	0	0	0	0	0.3899	0	0	0	0	0	0	0	0	0	0	0	0	0	0	0	0	0	0	0	0	0	0	0	0	0	0	0	0	0	0	0	0	0	0	0	0	1.7637	1.548	0	0	0	0
H2BFWT|158983	0	0	0	0	0	0	0	0	0	0	0	0	0	0	0	0	0	0	0	0	0	0	0	0	0	0	0	0	0	0	0	0	0	0	0	0	0	0	0	0	0	0	0	0	0	0	0	0	0
HABP2|3026	0	1.9855	0	0	2.79	0	0	0	0.3916	0	0.9703	0	1.1235	0.4846	0	0	2.4209	0	0	0	0	0	0	0	0.4337	1.235	0.6511	0	1.3712	0.5791	0.5967	0.4329	1.1002	0	0.5184	0.4905	0	0.5459	0.5263	0	0	3.3849	11.6062	0	1.548	25.4777	0	1.1436	0
HAO1|54363	0	0	0	0	0.3986	0	0	0	0	0	0	0	0	0	0	0	0	0	0	0	0	0	0	0	0	4.0096	0	0	0	0	0	0	0	0	0	0	0	0	0	0	0	1.4507	1.4514	0	0	0	0	0	0
HBBP1|3044	0	0	0.3925	0	0	0	0	0	0	1.1953	0	0	0	0	0	0	0.4594	0	0	0.34	0	0	0	0.5368	0.3498	0.8019	0	0	0	0	0.5967	0.8658	0	0	0	0	0	0	0	0	0	0	0	0	0	0	0	0	0
HBE1|3046	0	0	0	0.4948	0.7971	0	0	0.4915	0	0	0	0	0	0	0	0	0	0	0.4726	0	0	0	0	0.5368	0	0.401	0	0.4878	1.2755	0	0	0	0	0	0.4588	0	0.5597	0	0	0	0	0.4836	0	0	1.548	0	2.5575	0	0
HBII-52-24|100036563	0	0	0	0	0	0	0	0	0	0	0	0	0	0	0	0	0	0	0	0	0	0	0	0	0	0	0	0	0	0	0	0	0	0	0	0	0	0	0	0	0	0	0	0	0	0	0	0	0
HBII-52-27|100036564	0	0	0	0	0	0	0	0	0	0	0	0	0	0	0	0	0	0	0	0	0	0	0	0	0	0	0	0	0	0	0	0	0	0	0	0	0	0	0	0	0	0	0	0	0	0	0	0	0
HBII-52-28|100036565	0	0	0	0	0	0	0	0	0	0	0	0	0	0	0	0	0	0	0	0	0	0	0	0	0	0	0	0	0	0	0	0	0	0	0	0	0	0	0	0	0	0	0	0	0	0	0	0	0
HBII-52-45|100036566	0	0	0	0	0	0	0	0	0	0	0	0	0	0	0	0	0	0	0	0	0	0	0	0	0	0	0	0	0	0	0	0	0	0	0	0	0	0	0	0	0	0	0	0	0	0	0	0	0
HBII-52-46|100036567	0	0	0	0	0	0	0	0	0	0	0	0	0	0	0	0	0	0	0	0	0	0	0	0	0	0	0	0	0	0	0	0	0	0	0	0	0	0	0	0	0	0	0	0	0	0	0	0	0
HBM|3042	0.4193	0	0.785	0	0.3986	1.2118	0.7798	0.4915	0.3916	1.1953	0	0.5574	0	0	0.5669	0	0	0	0.4726	0.34	0	0	0	0	0.3498	0	0	0	0	0	0	0	0.5141	0	0	0	1.1194	0.5102	0.5263	0.62	2.385	0	0	0	0	2.5478	0	0	0
HBQ1|3049	0.4193	0	0	0	0	0.8078	0.3899	0	0	0.7969	0	1.1148	0	0	1.1338	1.497	0	0	0	0	0.9479	0	0	0.5368	0	0	0	0	0	0	0.5967	0.8658	0	0	1.835	0	0	0.5102	1.0526	0	0	0	0	3.5273	0	0	0	0.5394	3.5419
HBZ|3050	0.4193	0	0.3925	0	0	0	0	0.4915	0	0	0.9703	0	0	0.4751	0	0	0.4594	0	0.4726	0	0.474	0.3467	0.3526	0.5368	0	0	0	0.4878	0	0	0	0	0	0	0.4588	0	0.5597	0.5102	0	0	0	0	0	0	0	0	0	0	0
HCG22|285834	0	0.5577	0	0	0	0	1.1698	0	0	0	0	1.1148	0	0	1.1338	0	0	0	0	0	0.9479	0	0	1.0735	0	0	0.497	0	0	0	0	0	0.5141	0	2.2938	0	0	0	0	2.4799	0.3975	0	0	0	0	0	0	0	0
HCRTR1|3061	0.4193	1.1154	0	0	0	0	0	0	0.7832	0	0	0.5574	0	0.9502	1.1338	0	0.4594	0	0	0.34	0	0	0.3526	0	0	0.8019	0.497	0.4878	1.2755	1.0824	0	0	0.5141	0.5822	0.4588	0.9083	1.1194	0	0	3.7198	0	0.4836	0	1.7637	0	0	1.2788	1.0789	0
HCRTR2|3062	0	0.5577	0	0	1.1957	0.4039	0	0	0	0	0	0	0	0	0	0.7485	0	0	0.4726	0	0	0	0	0.5368	0	0	0	0	1.2755	0	0	0	0	0	0.9175	0	0	0	1.0526	0.62	0.3975	0.9671	0	0	0	0	0	0	0
HCRT|3060	0.4193	0	0	0	0.7971	0	0	0	0.3916	0	0	0	0	0	0	0	0	0	0.9452	0	0.474	0	0.3526	0.5368	0	0	0.497	0	0	0	0	0	0	0	0	0	0	0	0	0	0	1.9342	3.8703	0	0	0	3.8363	2.6972	0
HDGFL1|154150	0	0	0	0	0	0	0	0	0	0	0	0	0	0	0	0	0	0	0	0	0	0	0	0	0	0	0	0	0	0	0	0	0	0	0	0	0	0	0	0	0	0	0	0	0	0	0	0	0
HELT|391723	0	0	0	0	0	0	0	0	0	0	0	0	0	0	0	0	0	0	0	0	0	0	0	0	0	0	0	0	0	0	0	0	0	0	0.4588	0	0	0	0	0	0	0	0	0	0	0	0	0	0
HES3|390992	0	0	0	0	0	0	0	0	0	0	0	0	0	0	0	0	0	0	0	0	0	0	0	0	0	0	0	0	0	0	0	0	0	0	0	0	0	0	0	0	0	0	0	0	0	0	0	0	0
HES7|84667	0.4193	0	0.3925	0	0	0	0	0	0.7832	0	0	0	0.6383	0	0.5669	0.7485	0	0	0.4726	0.6801	0.474	0	0	0	0.3498	0.401	0	0	0	1.0824	0	0	1.0283	0	0.4588	0	0.5597	0	0	0.62	0	1.4507	1.9352	0	3.096	3.8217	17.9028	0.5394	0
HESRG|790952	0.4193	0	0	0	0.3986	0	0.3899	0	0.7832	0	0	0	0	0	0	0	0	0	0	0	0	0	0.3526	0	0	0	0	0	0	0	0.5967	0	0	0	0	0	0	0.5102	0	0	0	0.4836	0.4838	1.7637	20.1238	7.6433	443.734	0.5394	721.37
HFE2|148738	0	0	0	0.4948	0	0	0	0.4915	0.3916	0	0	0	0	0	0	0	0.4594	0	0	0	0.9479	0.6935	0.3526	0	0	6.8163	0	0	0	0	0.5967	0	0	0	0.9175	0	0	0.5102	0.5263	0.62	0	0.4836	0.9676	0	0	0	1.2788	0	0
HGFAC|3083	0	0	0	0	0.3986	0.4039	0	0.4915	0	0	0	0	0	0.4751	0	0.7485	0.4594	0	0.4726	0	0	0.3467	0	0	0.3498	0	0	0.9756	0	0.5412	0	0	0	0	0	0	0	1.0204	0	0	0	0	3.8703	5.291	3.096	6.3694	1.2788	0.5394	1.1806
HHLA1|10086	0	0	0	0	0	0	0	0	0	0	0.9703	0	0	0	0	0	0	0	0	0	0	0	0	0	0	0	0	0	0	0	0	0	0	0	0	0	0	0	0	0	0	0	0.4838	7.0547	6.192	10.1911	217.391	0.5394	147.58
HIGD1C|613227	0	0	0	0	0	0	0	0	0	0	0	0	0.6383	0	0	0	0	0	0	0	0	0	0	0	0	0	0	0	0	0.5412	0	0	0	0	0	0	0	0	0	0	0	0	0	0	0	0	0	0	0
HIGD2B|123346	0	0	0	0	0.3986	0	0	0	0	0	0	0	0	0	0	0.7485	0	0	0	0.6801	0	0	0	0	0	0	0	0.4878	0.6378	0.5412	0	0.8658	0	0	0	0.4541	0	0	0	0.62	0	0.4836	0	0	0	3.8217	0	0	2.3613
HIST1H1A|3024	0	0	0.3925	0	0	0	0	0	0	0	0	0	0	0	0	0	0	0	0	0.34	0	0	0	0	0	0	0	0	0	0	0	0	0	0	0	0	0	0	0	0	0	0	0	0	0	0	0	0	0
HIST1H1T|3010	0	0	0.3925	0	0	0	0	0	0	0	0	0	0	0.4751	0	0	0	0	0	0	0	0	0	0	0	0	0	0	0	0.5412	0	0	0	0.5822	0	0	0	0	0	0	0	0	0	0	0	0	0	0	0
HIST1H2AA|221613	0	0	0	0	0	0	0	0	0	0	0	0	0	0	0	0	0	0	0	0	0	0	0	0	0	0	0	0	0	0	0	0	0	0	0	0	0	0	0	0	0	0	0	0	0	0	0	0	0
HIST1H2AB|8335	0	0	0	0.4948	0.3986	0	0	0.4915	0	0	0	0	0	0	0	0	0	0	0	0	0	0	0	0	0	0.401	0.497	0	0	0	0	0	0	0	1.835	0.4541	0	0	0	0	0.3975	0	0.4838	0	0	1.2739	1.2788	0.5394	1.1806
HIST1H2BA|255626	0	0	0	0	0	0	0	0	0	0	0	0	0	0	0	0	0	0	0	0	0	0	0	0	0	0	0	0	0	0	0	0	0	0	0	0	0	0	0	0	0	0	0	0	0	0	0	0	0
HIST1H2BB|3018	0	0	0	0	0	0	0	0	0	0	0	0	0	0	0	0	0	0.4505	0	0	0	0.3467	0	0	0	0	0	0.4878	0	0	0	0	0	0.5822	0	0	0	0	0.5263	0	0.3975	0	0	0	0	0	0	0	3.5419
HIST1H2BI|8346	0	0	0	0	0	0.8078	0	0	0.3916	0.7969	0	0.5574	0	0.4751	0.5669	0	0.4594	0	0	0	0	0	0	0.5368	0.3498	0.401	0	0	0	0	0	0.8658	0	0	0	0	0.5597	0	0	0	0.3975	0	0.4838	0	3.096	0	0	0.5394	2.3613
HIST1H3I|8354	0	0	0.3925	0	0	0	0	0.4915	0.3916	0	0	0	0.6383	0	0	0	0.4594	0.4505	0	0	0	0	0	0	0	0	0	0	1.2755	0	0	0	0	0.5822	0.4588	0.9083	1.1194	1.0204	0	0	0.3975	0.9671	0.4838	1.7637	1.548	2.5478	6.3939	0	7.0838
HIST1H4B|8366	0.8386	0	0.3925	0.4948	0.3986	0	0.7798	1.4744	0	0.3984	0	0	0	0	0	0	0	0.4505	0.9452	0.34	0	0	0	0	0.3498	0	0	0	0	0	0	0	0	0.5822	0	0.4541	0	0	0	0	0.3975	0.4836	2.419	0	6.192	1.2739	0	0.5394	1.1806
HIST1H4F|8361	0.4193	0	0.3925	0.4948	0	0.4039	0.7798	0.9829	0	0	0	0	0	0	0	0	0.4594	0	0.4726	1.0201	1.4219	0	0	0	0.3498	0	0	0	0.6378	0	0	0	0	0	0	0.4541	0	0.5102	0	0	0	0	0	0	0	0	1.2788	0	0
HIST1H4G|8369	0	0	0	0	0	0	0	0	0	0	0	0	0	0	0	0	0	0	0.4726	0	0	0	0	0	0	0	0	0	0	0	0	0	0	0	0	0	0	0	0	0	0	0	0	0	0	0	0	0	0
HIST1H4K|8362	0	0	0	0	0	0.4039	0	0.4915	0	0.7969	0	0	0.6383	0	0	0	0.4594	0.4505	0.9452	0	0.474	0.6935	0	0.5368	0	0.8019	1.4911	0	0.6378	0	0	0	0.5141	0	0.4588	0.4541	0	0	1.0526	0	0.3975	0.4836	0	59.9647	77.3994	72.6115	67.7749	0	36.0094
HIST1H4L|8368	0	0	0	0	0	0	0	0.4915	0	0	0	0	0	0	0	0	0	0	0	0	0	0	0	0	0	0	0	0	0	0	0	0	0	0.5822	0	0	0.5597	0	0	0	0	0	0.9676	1.7637	3.096	0	0	0	0
HIST2H2AB|317772	0	0	0	0	0	0.4039	0	0.4915	0	0.3984	0	0	0	0.4751	0	0	0	0	0	0.34	0	0	0	0	0	0.401	0	0.4878	0	0	0.5967	0	0.5141	0	1.3763	0.9083	0	0.5102	0	0	0.3975	0	0.4838	0	1.548	0	0	0	1.1806
HIST3H3|8290	0.4193	1.1154	0.3925	0.4948	0	0	0	0	0	0	0	0	0	0	0	0	0	0.4505	0.4726	0.34	0.474	0.6935	0	1.0735	0	0	0	0	0	0	0.5967	0	1.5424	0	0.4588	0	0	1.0204	0	0	0	0	0	0	0	1.2739	0	0	0
HMGB3L1|128872	0.4193	0	0	0	0	0	0	0	0	0	0	0	0	0	0	0	0	0.4505	0	0	0	0	0	0	0	0.401	0	0	0	0	0	0.4329	0	0	0.4588	0.9083	0	1.0204	0	0	0	0	0	1.7637	0	1.2739	0	0	0
HMGB4|127540	0	0	0	0	0	0	0	0	0	0	0	0	0	0	0	0	0	0	0	0	0	0	0	0	0	0	0	0	0	0	0	0	0	0	0	0	0	0	0	0	0	0	0	0	0	0	0	0	0
HMHB1|57824	0	0	0	0	0	0	0	0	0	0	0	0.5574	0	0	0	0	0	0	0	0	0	0	0	0	0	0	0	0	0	0	0	0	0	0	0	0.4541	0	0	0	0	0	0	0	0	0	1.2739	0	0	0
HMX1|3166	0.8386	0	0	0	0	0	0	0	0	0	0	1.6722	0.6383	0	0	0.7485	0	0	0	0	0	0.6935	0	0	0	0.401	0	0	0	0	1.1935	0.4329	0	0	0	0.9083	0	0.5102	2.6316	3.7198	0	0	0	0	0	0	0	0	0
HNRNPCL1|343069	0	0	0	0	0	0	0	0	0	0	0	0	0	0	0	0	0	0	0	0	0	0	0	0	0	0	0	0	0	0	0	0	0	0	0	0	0	0	0	0	0	0	0	0	0	0	0	0	0
HORMAD2|150280	0	0	0	0.4948	0	0	0	0	0	0	1.9407	0	0	0	0	0	0.9188	0	0	0	0	0	0	0	0	0	0	0	0	0	0	0	0	0	0	0	0	0	0	0	0	0.4836	0	0	0	0	0	0	0
HOTAIR|100124700	0	0	0	0.4948	0.3986	0	0.3899	1.9658	0	3.1874	2.911	1.1148	0	0	0	2.994	0	0.9009	0.9452	0	0.474	0	0.3526	0	1.7489	0	0	0	0	0	2.9837	0	0	2.9108	8.2577	0.4541	0	0	0	9.9195	0	9.6712	4.3541	0	0	1.2739	1.2788	0	5.9032
HOXB1|3211	0	0	0	0	0	0	0	0	0	0	0	0	0	0	0.5669	0	0	0	0	0	0	0	0	0	0	0	0	0	0.6378	0	0	0	0	0	0	0	0	0	0	0	0	0	0	0	0	0	0	0	0
HOXC11|3227	0	0	0.3925	0	48.625	0	0.3899	0	0	2.3906	1.9407	0.5574	0	0	0	3.7425	0	0	0.9452	0	0.474	1.0402	0.3526	0.5368	0.3498	0	0	0	0	0	1.7902	0	0	2.9108	0.9175	0	0	0	0	14.8792	0	152.321	24.6734	0	0	2.5478	15.3453	0	129.87
HOXC12|3228	0	0	0	0	0	0	0	0	0	0	0	0	0	0	0	0	0	0	0	0	0	0	0	0	0	0	0	0	0	0	0	0	0	0	0	0	0	0	0	0	0	0	0	0	0	0	0	0	2.3613
HOXC13|3229	0	0	0	0	0	0	0	0.4915	0	0.3984	0	0	0	0	0	0	0	0	0	0	0	0.3467	0	0	0	0	0	0	0	0	0	0	0	0	0	0	0	0	0	0	0.795	1.4507	0	0	0	0	0	0	1.1806
HOXD12|3238	0	0.5577	0	0	0	0	0	0.4915	0	0	0	0	0	0	13.0385	0	22.969	0	0	0	0	0	0	0	0	0	0	3.4146	0	36.8015	0	0	0	1.1643	0	0	0	1.0204	3.1579	0	0.3975	1.9342	0	0	0	1.2739	0	0	0
HPVC1|3262	0	0	0	0	0	0	0	0	0	0	0	0	0	0	0	0	0.4594	0	0	0	0	0	0	0	0	0	0	0	0	0	0	0	0	0	0	0	0	0	0	0	0.3975	0	0.4838	0	0	0	0	0	0
HPYR1|93668	0	0	0	0	0	0	0	0	0	0	0	0	0	0	0	0	0	0	0	0	0	0	0	0.5368	0	0	0	0	0	0	0	0	0.5141	0	0	0	0	0	0	0	0	0.4836	0	0	0	0	0	0	0
HRG|3273	0	0	0	0	0	0.4039	0	0	0	0	0	0	0	0.4751	0	0	0.4594	0	0	0	0	0	0	0.5368	0	22.0528	0	0	0	0	0	0	0	0	0	0	0	0	0	0	0	0	41.1224	0	3.096	0	0	0	0
HRH3|11255	0.8386	0.5577	1.9625	0	0.7971	0	0	0	0	0	0	1.1148	0	0.9502	0	0.7485	0	0	0.9452	0.6801	0	0.6935	0	0	0.6995	0.8019	0.497	0	0	0	3.5805	0.4329	0	0	2.7526	0	0	0.5102	0.5263	3.0998	1.1925	0	0.4838	3.5273	0	0	0	0	0
HSFX1|51402	0	0	0	0	0	0	0	0	0	0	0	0	0	0	0	0	0	0	0	0	0	0	0	0	0	0	0	0	0	0	0	0	0	0	0	0	0	0	0	0	0	0	0	19.4004	21.6718	8.9172	12.7877	0	8.2645
HSFY2|159119	0	0	0	0	0	0	0	0	0	0	0	0	0	0	0	0	0.4594	0	0	0	0	0	0	0.5368	0	0	0	0	0	0	1.1935	0.4329	0	0	0	0.9083	0	0.5102	0	0	0.795	0	0	0	0	0	0	0	0
HSFYL1|27437	0	0	0	0	0	0	0	0	0	0	0	0	0	0	0	0	0	0	0	0	0	0	0	0	0	0	0	0	0	0	0	0	0	0	0	0	0	0	0	0	0	0	0	0	0	0	0	0	0
HSP90AB4P|664618	0	0	0.3925	0	0.3986	0.4039	0.3899	0	0.3916	0.3984	0.9703	0	0	0	0	0	0.4594	0.9009	0	0	0.474	0.3467	0	1.0735	0	0.401	0.497	0.4878	0	0	0	0	0.5141	0	0.4588	0.4541	0	1.5306	0	0.62	0	0.9671	9.6759	5.291	4.644	3.8217	2.5575	1.0789	3.5419
HTA|283902	0.8386	0.5577	0	0	0	0	0	0	0	0	0	0	0.6383	0	0	0	0	0	0	0	0	0	0	0	0	0	0	0	0	0	0	0	0	0	0.4588	1.3624	0.5597	0	0	0	0	0.4836	0	0	0	0	0	0.5394	0
HTN1|3346	0	0	0	0	0	0	0	0	0	0	0	0	0	0	0	0	0	0	0	0	0	0	0	0	0	0	0	0	0	0	0	0	0	0	0	0	0	0	0	0	0	0	0	0	0	0	0	0	0
HTN3|3347	0	0	0	0	0	0	0	0	0	0	0	0	0	0	0	0	0	0	0	0	0	0	0	0	0	0	0	0	0	0	0	0	0	0	0	0	0	0	0	0	0	0	0	0	0	0	0	0	0
HTR1A|3350	0	0	0	0	0	0	0	0	0	0	0	0	0	0	0	0	0	0	0	0	0	0	0	0	0	0	0	0	0	0	0	0	0	0	0	0	0	0.5102	0	0	0	0	0	0	0	0	0	0	0
HTR1E|3354	0.8386	0	0	0.4948	0.7971	0	0	0	0.3916	0	0	1.1148	0.6383	0	3.9683	1.497	0	0	0.4726	0	0.474	0	0	0	0.3498	0	0	0	0	0	0	0	0	0	0	0	0	0	1.5789	3.0998	0.3975	0	0	0	0	0	0	0	0
HTR2C|3358	0	0.5577	0	0	0	0	0	0	0	0	0	0	0	0	0	0	0	0	0	0	0	0	0.3526	0	0	0	0	0	0	0	0	0	0	0	0	0	0	0	0	0	0	0	0	0	0	0	21.7391	0	0
HTR3D|200909	0	0	0	0	0	0.8078	0	0	0	0	0.9703	0	0	0	0	0	0	0	0	0	0	0	0	0	0.3498	0	0	0	0	0	0.5967	0	0	0	0	0	0	0	0	0	0	0	0	0	0	0	0	0	0
HTR5A|3361	0	0.5577	0	0	0.7971	0	0	0	0	0	0	0	0	0	0.5669	0	0	0	0	0	0	0	0	0	0.3498	0	0	0	0	0	0.5967	0	0	0	0	0.4541	0	0.5102	1.0526	0.62	0	0	0	0	0	0	0	0	0
HULC|728655	12.5786	0	0	0	0	0	0	0	0	0	0	0	0	0	1.7007	0	2.7563	0.4505	0	0	0	1.387	0.3526	0	0	6.8163	0	0.4878	0	0	0	0	0	0	0.9175	0	0	0	0	0	0	1614.6	3.8703	7.0547	733.746	0	1.2788	1548.21	0
HYALP1|26062	0	0	0	0	0	0	0	0	0	0	0	0	0	0	0	0	0	0	0	0	0	0	0	0	0	0	0	0	0	0	0	0	0	0	0	0	0	0	0	0	0	0	0	0	0	0	0	0	0
IAPP|3375	0	0	0	0	0	0	0	0	0	0	0	0	0	0	0	0	0	0	0	0	0	0	0	0	0	0	0	0	0	0	0	0	0	0.5822	0	0	0	0	0	0	0	0	0	0	0	0	2.5575	0	0
IBSP|3381	0	0.5577	0	0	0	0.4039	2.3395	0	0	0	0	0	1.2767	0	0	0	0	0	0	0	0	0	0	0	0	0	0	0	0.6378	0	0	0	0.5141	0	0	0	0	0	0.5263	0.62	1.59	0	0	5.291	54.1796	11.465	20.4604	66.352	1.1806
IFIT1B|439996	0	0	0	0.9896	0.3986	0.4039	0	0	0	0.3984	0	0.5574	1.2767	0	0	0.7485	0	0	0	0	1.4219	0	0	0	0	0	0	0	0	0	0	0	0	0.5822	0.4588	0	0	0	1.5789	0.62	0	0	0	0	1.548	0	1.2788	0.5394	0
IFITM4P|340198	0	0	0	0	0	0	0	0	0	0	0	0	0	0.4751	0.5669	0.7485	0	0.4505	0	0.6801	0	0	0	0	0	0	0	0	0	0	0	0.4329	0.5141	0	0.4588	0.4541	0	0	0	0.62	0	0	0	1.7637	1.548	1.2739	2.5575	0	10.6257
IFITM5|387733	0.4193	0	0.3925	0	0.3986	0	0	0	0	0	0	0	0	0	0	0	0	0	0	0	0	0.3467	0	0	0	0	0	0	0	0	0	0	0	0	0	0	0	0.5102	0	0	0	8.2205	0.4838	0	0	20.3822	0	2.6972	0
IFLTD1|160492	0.8386	1.1154	0	0	0.3986	0	0	0	0	0	0	0.5574	0	0	2.2676	1.497	0	0.4505	0.4726	0	0	0	0	0	0	0.401	0	0	0	1.6236	0.5967	0	0	0.5822	0	0	0	0.5102	0	23.5587	0.795	0.4836	0	0	0	0	0	0	0
IFNA10|3446	0	0	0	0	0	0	0	0	0	0	0	0	0	0	0	0	0	0	0	0	0	0	0	0	0	0	0	0	0	0	0	0	0	0	0	0	0	0	0	0	0	0	0	0	0	0	0	0	0
IFNA13|3447	0	0	0	0	0	0	0	0	0	0	0	0	0	0	0	0	0	0	0	0	0	0	0	0	0	0	0	0	0	0	0	0	0	0	0	0	0	0	0	0	0	0	0	0	0	0	1.2788	0	0
IFNA14|3448	0	0	0	0	0	0	0	0	0	0	0	0	0	0	0	0	0	0	0	0	0	0	0	0	0	0	0	0	0	0	0	0	0	0	0	0	0	0	0	0.62	0	0	0	0	0	0	0	0	0
IFNA16|3449	0	0	0	0	0	0	0	0	0	0	0	0	0	0	0	0	0	0	0	0	0	0	0	0	0	0	0	0	0	0	0	0	0	0	0	0	0	0	0	0	0	0	0	0	0	0	0	0	0
IFNA17|3451	0	0	0	0	0	0	0	0	0	0	0	0	0	0	0	0	0	0	0	0	0	0	0	0	0	0	0	0	0	0	0	0	0	0	0	0	0	0	0	0	0	0	0	0	0	0	0	0	0
IFNA1|3439	0	0	0	0	0	0	0	0	0	0	0	0	0	0	0	0	0	0	0	0	0	0	0	0	0	0	0	0	0	0	0	0	0	0	0	0	0	0	0	0	0	0	0	0	0	0	0	0	0
IFNA21|3452	0	0.5577	0	0	0.3986	0	0	0	0	0	0	0	0	0	0.5669	0.7485	0	0	0	0	0	0	0	0.5368	0.3498	0	0.497	0	0	0	0	0	0.5141	0	0.4588	0	0	0	0	0	0.3975	0	0	0	0	1.2739	0	0	0
IFNA2|3440	0	0	0	0	0	0	0	0	0	0	0	0	0	0	0	0	0	0	0	0	0	0	0	0	0	0	0	0	0	0	1.7902	0	0	0	0	0	0	0	0	1.2399	0	0	0	0	0	0	0	0	0
IFNA4|3441	0	0	0	0	0	0	0	0	0	0	0	0	0	0	0	0	0	0	0	0	0	0	0	0	0	0	0	0	0	0	0	0	0	0	0	0	0	0	0	0	0	0	0	0	0	0	0	0	0
IFNA5|3442	0.4193	0	0	0.4948	0	0	0	0	0	0	0	0	0	0	0	0	0	0	0	0	0	0	0	0	0	0	0	0	0	0	0	0	0	0	0	0	0	0	0	0	0	0	0	0	0	0	0	0	0
IFNA6|3443	0	0	0	0	0	0	0	0	0	0	0	0	0	0	0	0	0	0	0	0	0	0	0	0	0	0	0	0	0	0	0	0	0	0	0	0	0	0	0	0	0	0	0	0	0	0	0	0	0
IFNA7|3444	0	0	0	0	0	0	0	0	0	0	0	0	0	0	0	0	0	0	0	0	0	0	0	0	0	0	0	0	0	0	0	0	0	0	0	0	0	0	0	0	0	0	0	0	0	0	0	0	0
IFNA8|3445	0	0	0	0	0	0	0	0	0	0	0	0	0	0	0	0	0	0	0	0	0	0	0	0	0	0	0	0.4878	0	0	0	0	0	0	0	0	0	0	0	0	0	0	0	0	0	0	0	0	0
IFNB1|3456	0	0	0	0	0	0	0	0	0	0.3984	0	0	0	0	0	0	0	0	0	0	0	0	0	0	0	0	0	0	0	0	0	0	0	0	0	0	0	0	0	0.62	0	0	0	0	1.548	1.2739	0	0	0
IFNE|338376	0	0	0	0	3.9857	0	0	0	0	0	0	0	0	0	0.5669	0	0.4594	0	0	0.34	0	0	0	0	0	0.8019	0	0	0	0	0	0	0	0	0	0	0	0	0	0	0	6.7698	0	0	0	0	14.0665	0	0
IFNK|56832	0	0	0	0	0	0	0	0	0	0	0	0	0.6383	0.4751	0	0	0	0.9009	0	0	0	0	0	0	0.3498	0	0	0	0	0.5412	0.5967	0	0	0	0	0	0	0.5102	0	0	0.3975	0	0	0	0	0	0	0	0
IFNW1|3467	0	0.5577	0	0	0.7971	0.4039	0	0	0	0	0	0	0.6383	0	0.5669	0	0	0	0	0	0.474	0.3467	0	0	0	0	0	0	0	0	0	0	0.5141	0.5822	0	0	0.5597	0	0	0	0	0	0	0	0	0	0	0	0
IGFL1|374918	0	0	0	0	0	0	0	0	0	0	0	0	0	0	0	0	0	0	0	0	0	0	0	0	0	0	0	0	0	0	0	0	0	0	0	0	0	0	0	0	0	0	0.9676	0	12.3839	2.5478	43.4783	5.9339	0
IGFL3|388555	0.8386	0	0	0	0.3986	0.4039	0	0.4915	0.7832	0	0	0	0	0	0	0	0.4594	0	0	0.34	0.9479	0	0	0	0	0	0	0.4878	0	0	0	0	0	0	0	0	0	0	0	0.62	0	0.4836	0	0	0	11.465	61.3811	1.6183	0
IGFL4|444882	0	0	0	0	0	0.4039	0	0	0	0	0	0	0	0	0	0	0	0	0	0	0	0	0	0	0	0	0	0	0	0	0	0	0	0	0	0	0	0.5102	0	0	0.3975	23.6944	1.4514	1.7637	1.548	0	6.3939	1.6183	0
IGLL1|3543	0.8386	0	0.3925	0	0.3986	2.0196	0.3899	0	0	0.3984	0	0.5574	0	0	0	0	2.2969	0.4505	0	1.7002	0.474	1.0402	0.7052	2.6838	0.6995	0	1.4911	0	0	0	0	0.8658	0	0	0.4588	0.9083	1.679	0	0	0	0	0.4836	1.9352	0	1.548	5.0955	15.3453	0	0
IGLL3|91353	0	0	0	2.474	1.1957	0	0	0.4915	0	0	0	0	0	1.9005	0	0	0	0.4505	0.9452	0.6801	0	0.6935	0.3526	1.0735	0	0	1.4911	0	0	0	0	0	0.5141	0	0.4588	0.9083	0	0	0	0	0.795	0	3.8703	1.7637	0	1.2739	10.2302	0	3.5419
IL13|3596	0	0.5577	0	0	2.79	0.8078	0.3899	0.4915	1.1749	0	0	1.1148	0.6383	0.9502	3.4014	0	0	0	0	0	0	0.3467	0	0	0	0	0	0	1.2755	0	0	2.1645	0	3.4929	0	0.4541	0.5597	0.5102	2.6316	0	0.3975	0.9671	0	0	3.096	6.3694	0	0.5394	0
IL17F|112744	1.2579	0	0	1.9792	0	0	1.1698	0.4915	0	0.7969	2.911	0	0	0.4751	1.1338	0.7485	0	0	0.4726	0.6801	0	0	0	1.6103	0.3498	0.8019	0.497	0.4878	0	0	0	4.7619	0	0.5822	0.4588	0	0	0.5102	0	0	0	0.9671	1.9352	0	0	0	6.3939	0	0
IL19|29949	0	0	0.3925	0	0	0.8078	0	0	0.7832	0	0	1.1148	0	0	17.0068	0.7485	2.7563	0	0.4726	0.6801	0.474	0	0.3526	0	0.3498	0	0	1.4634	0	7.0356	0	7.7922	0	0	0.4588	0	0	3.5714	0.5263	0	2.385	0	0	0	4.644	1.2739	0	1.6183	0
IL1F10|84639	0	0	0	0	0	0	0	0	0	0	0	0	0	0	0	0	0	0	0	0	0	0	0	0	0	0	0	0	0	0	0	0	0	0	0	0	0	0	0	0	0	0	0	3.5273	0	0	0	0	0
IL1F5|26525	0	0	0	0.4948	0	0	0	0	0	0	0	0	0.6383	0	1.1338	0	0	0	0	0	0	0	0	1.0735	0	0	0	0	0	0	0	0.8658	0	0	0	0	0	0	0.5263	4.3398	0	1.9342	0	0	0	2.5478	6.3939	2.1578	14.1677
IL1F6|27179	0	0	0	0	0	0	0	0	0	0	0	0	0.6383	0	0	0	0	0	0	0	0	0	0	0	0	0	0	0	0	0	0	0	0.5141	0	0	0	0	0	0	0	0	0	0	0	0	0	0	0	0
IL1F8|27177	0	0	0	0	0	0	0	0	0	0	0	0	0	0	0	0	0	0	0	0	0	0	0	0	0	0	0	0	0	0	0	0.4329	0.5141	0	0	0	0	0	0	4.9597	0	1.9342	0	0	0	3.8217	3.8363	0	27.1547
IL20|50604	0	0	0	0	0	0	0	0.4915	0.3916	0	0	0	0	0.9502	0	0	0	0	0	0	0	0	0	0	0	0	0	0	0	0	0	0.4329	0	0	0	0	0	0	0	0	0	0	0	0	0	1.2739	0	0	0
IL21|59067	0	0	0	0.4948	0	0.4039	0	0.4915	0	0	0	0	0	0.1235	0	0	0.4594	0	0	0	0.474	0.5479	0.3526	0.5368	0.3498	0	0.497	0.4878	0	0	0	0.4329	0	0	0	0	0	0	0.5263	0	0	0	0	0	0	1.2739	0	0	2.3613
IL22|50616	0	0.5577	0	0	0	0	0.3899	0.9829	0.7832	0	0.9703	2.2297	0	0	45.3515	0.7485	0	2.7027	0	0	1.4219	0	0.3526	0.5368	0.3498	0.8019	0.497	0	0	0	0	19.4805	0	0	0.4588	0	0.5597	0	1.0526	0	0	0	0	0	0	0	0	0	0
IL25|64806	0	0.5577	0.3925	0.9896	0.3986	0	2.3395	0	0	0	0	0	0	0.4751	0	0	0.9188	0.4505	0	0.34	0.9479	0	0.3526	0	0.3498	0	0.497	0.9756	0	0.5412	0	0	0	0.5822	0.4588	0	0	0.5102	0	0	0	0	0	0	0	0	0	0	0
IL28A|282616	0	0	0	0	0	0	0	0	0	0	0	0	0.6383	0	0	0	0	0	0	0.34	0	0	0	0	0	0	0	0	0	0	0	0	0	0	0	0	0	0	0	0	0.3975	0	0	0	0	0	0	0.5394	0
IL28B|282617	0	0	0	0	0	0	0	0	0	0	0	0	0	0	0	0	0	0	0	0	0	0	0	0	0	0	0	0	0	0	0	0	0	0	0	0	0	0	0	0	0	0	0	0	0	1.2739	0	0	0
IL29|282618	0.4193	0	0	0.4948	0.3986	0	0.3899	0	0.7832	0	0	0	0	0	0.5669	0	0	0	1.4178	0.6801	0.474	0.3467	0.7052	0	0.3498	0.401	0.994	1.4634	0.6378	0	0.5967	0.4329	0	1.7465	0	0	0	0	0	0	0	0	0.4838	0	3.096	3.8217	0	1.6183	0
IL31|386653	0	0	0	0	0	0	0	0	0	0	0	0	0	0	0	0	0	0	0	0	0	0	0	0	0	0	0.497	0	0	0	0	0	0	0	0	0	0	0	0	0	0	0	0	0	0	0	0	0	0
IL3|3562	0	0	0	0	0	0	0	0	0	0	0	0	0	0	0.5669	0	0	0	0	0.34	0	0	0	0	0	0	0	0	0	0	0	0	0	0	0	0	0	0	0	0	0	0	0	0	0	0	0	0	0
IL4|3565	0	0	0	0	0	0	0	0	0	0	0	0	0	0	0	0	0.4594	0	0	0	0.474	0	0	0	0	0	0	0	0	0	0	0	0	0	0	0	0	0	0	0	0	0	0	0	0	0	1.2788	0	0
IL5|3567	0	0	0	0	0	0	0	0	0	0	0	0	0.6383	0	0.5669	0	0	0	0	0	0	0	0.3526	0	0	0	0.497	0	0	0	0	0	0	0	0	0	0	0	0	0	0	0	0	0	0	0	0	0	0
IL9|3578	0	0	0	0	0	0	0	0	0	0	0	0	0	0.4751	0	0	0	0	0	0	0	0	0	0	0	0	0	0	0	0	0	0	0	0	0	0	0	0	0	0	0	0	0	0	0	0	0	0	0
IMP5|162540	0	0	0	0	0	0	0	0	0	0	0	0	0	0	0	0	0	0.4505	0	0	0	0	0	0	0	0	0	0	0	0	0	0	0	0	0	0	0	0	0	0	0	0	0	0	0	0	0	0	0
INGX|27160	0	0	0	0.4948	0.3986	0.8078	0	0	0	0	0	0	0	0	0.5669	0	1.8375	0.4505	0	1.3602	0	1.0402	0.3526	0	0	0	0	0	0.6378	0	0	0	0.5141	0	0.4588	0	1.1194	0	0	0.62	0.3975	0.4836	0.4838	0	0	2.5478	0	0.5394	0
INHA|3623	0.8386	1.6732	0	0	0	0	0.7798	0.9829	0.3916	0	0	0	0.6383	0.9502	1.1338	0	0	0	0	0.34	0	0.3467	0.3526	0	0	0	0	0	0	0	1.1935	1.2987	0	0	0.4588	2.2707	0	0.5102	2.1053	3.7198	1.1925	1.9342	7.2569	0	4.644	0	11.509	1.0789	0
INS-IGF2|723961	0	3.3408	0	0	0	0	1.7936	0	0	0	1.9407	1.2765	1.7746	0.9217	2.1712	0.2021	1.5205	0	0	0	1.711	0	0	0	0	0.5573	0	0	2.3024	0	1.0801	0	0	0.7219	0	2.1072	0	0	4.7632	2.8208	2.5599	0.5561	0	0	12.7245	2.9045	0	0.6473	1.6057
INSL4|3641	0	0	0	0	0	0	0	0	0	0	0	0	0	0	0.5669	0	0	0	0	0	0	0	0	0	0	0	0	0	0	0	0	0.4329	0	0	0	0	0	0	0.5263	0	0	0	0.4838	0	0	10.1911	0	0	0
INSL6|11172	0	0	0	0	0.3986	0	0	0	0.3916	1.9921	0.9703	0	0	0	0.5669	0	0	0.4505	0	0	0	0	0.7052	0	0.3498	0	0.497	0	0	0	0.5967	0	0	0	0.4588	0	0	0	0	0	0	0	0	0	0	0	0	0	0
INSM2|84684	0	0	0.785	0	0	0	0	0	0.7832	0	0.9703	0	0.6383	0.4751	0	0	0	0	0	0	0	0	0	0	0	0.401	0.497	0	0	0	0	0	0	1.1643	0	0.4541	0.5597	0	0	0	0.795	0	0	0	0	0	1.2788	0.5394	0
INS|3630	0	0	0	0	0	0	0	0	0	0	0	0	0	0	0	0	0	0	0	0	0	0	0	0	0	0	0	0	0	0	0	0	0	0	0	0	0	0	0	0	0	0	0	0	0	1.2739	0	0	0
IQCF1|132141	0	1.6732	0	0	0	0	0	0	0	0.7969	0	0	0	0	0	0	0	0	0.4726	0	0	0	0	0	0	0	0	0.4878	0	0.5412	0	0	0	0	0	0	0.5597	0	0	0	0.3975	0.9671	0	0	0	0	2.5575	0	0
IQCF2|389123	0	0	0	0	0	0	0	0	0	0	0	0	0	0	0	0	0	0	0	0	0	0	0	0	0	0	0	0	0	0	0	0	0	0	0	0	0	0	0	0	0	0	0	0	0	0	0	0	0
IQCF3|401067	0	0	0	0	0	0	0	0	0	0	0	0	0	0	0	0	0	0	0	0	0	0	0	0	0	0	0	0	0	0	0	0	0	0	0	0	0	0.5102	0	0	0	0	0	0	0	0	0	0	0
IQCF5|389124	0	0	0	0	0	0	0	0	0	0	0	0	0	0	0	0	0	0	0	0	0	0	0	0	0	0	0	0	0	0	0	0	0	0	0	0	0	0	0	0	0	0	0	0	0	0	0	0.5394	0
IQCF6|440956	0	0	0	0	0	0	0	0.4915	0	0	0	0	0.6383	0.9502	0	0	0	0	0.4726	0	0	0	0	0	0	0	0	0	0	0	0	0	0	0	0	0	0	0	0	0	0	0.9671	0	0	0	0	0	0.5394	0
IQCJ|654502	0	0	0	0	0	0	0	0	0	0	0	0	0	0	0	0	0	0	0	0	0	0	0	0	0	0	0	0	0	0	0	0	0	0	0	0	0	0	0	0	0	0	0	0	0	0	0	0	0
IRGC|56269	0.4193	0	0	0	0	0.4039	0	0	0	0.3984	0	1.6722	1.2767	0.4751	0.5669	0	0	0	0	0.6801	0	0.3467	1.0578	0.5368	0.6995	0	0	0	0	0.5412	0	0	1.5424	0.5822	1.835	0	0.5597	0	0	0	0	0	0.4838	0	0	0	3.8363	0	0
IRS4|8471	0	0	0	0	0.3986	0	0	0	0	0.3984	0	0	0.6383	0	0	0	0	0	0	0	0	0	0	0	0.3498	0	0	0	0	0	0	0	0	0	0	0	0	0	0.5263	2.4799	0.3975	0	0	0	0	0	0	0	0
IRX1|79192	0.8386	1.1154	0	0.4948	0.3986	0.4039	0	0	0	0	0	0	0.6383	0	0	0	0	1.8018	0.4726	0.34	0	3.4674	0.3526	0	0	0	0	0	0	0	0	0.4329	0	0	1.835	4.0872	0	0	0	0	0.3975	0	0	0	0	0	0	0	0
IRX4|50805	0.4193	0	0	0	0	0	0	0	0	0	0	0	0	0	0	0	0.4594	0	0	0	0	0	0	0	0.3498	0	0.497	0	0	0	0	0	0	0	0	0	0	0	0	0	0	0	0	0	0	0	0	0	1.1806
ITIH2|3698	0	0	0	0	0	0.4039	0	0.9829	0.7832	0.3984	0.9703	0	0.6383	0.9502	0	0	0	0	0.4726	0.6801	0	0.3467	0.7052	0	0	28.0672	0.994	0	0	0	0	0.4329	0	0.5822	0.4588	0.4541	0.5597	1.0204	0	0	1.1925	0.9671	15.9652	0	1.548	0	2.5575	1.0789	0
IVL|3713	0	0	0	0	0	0	0	0	0	0	0	0	0	0	0	0	0	0	0	0	0	0	0	0	0	0	0	0	0	0	0	0	0	0	0	0	0	0	0	0	0	16.441	0	1.7637	0	0	1.2788	0	0
IZUMO1|284359	0	0	0	0.4948	0.3986	0	0	0	0	0	0.9703	0	0	0.9502	0.5669	0	0.4594	0	0	0	0	0	0	0	0	0	0	0	0	0	0	0	0	0	0	0	0	0	0	0	0.3975	1.4507	0.4838	0	0	5.0955	1.2788	0	0
KAAG1|353219	0	0	3.5914	1.3211	0	0	2.129	0	1.5978	0	0	0	0.6766	2.922	0	0	0	0	0	0	0.9195	0	0	0	0.5771	0	2.5845	0	3.1378	1.721	0	1.8658	3.2236	0.2794	0.4588	0	0.5597	1.5561	2.2105	1.2399	1.1726	2.1228	3.135	2.2222	0	0	9.5652	3.501	5.9976
KC6|641516	1.2579	0.5577	0	0.4948	0	0.4039	0.3899	0	0	0.3984	0	0	1.915	2.3756	0	0	2.2969	0	0	0.34	0	0.3467	0	0	0.3498	0	0.497	0	0	0	0	0	0.5141	0.5822	0.4588	0	0	0	0.5263	0	0	38.6847	36.7683	0	0	0	6.3939	0	0
KCNA10|3744	0	0	0	0	0	0.4039	0	0	0.3916	0	0	0.5574	0	0	0	0	1.3781	0	0	0	0	0	0	0	0	0	0	0	0	0	0	0	0	0	0	0	0	0	0	0	0	0.9671	0	1.7637	0	0	0	0.5394	0
KCNA7|3743	0	0	0	0	0	0	0	0	0	0	0	0	0	0	0	0	0	0	0	0	0	0	0	0	0	0	0	0	0	0	0	0	0.5141	0	0.9175	0	0	0	0.5263	0	0	0	0.4838	0	1.548	2.5478	0	0.5394	2.3613
KCNG4|93107	0	0	0	0	0	0	0	0	0	0	0	0	0	0	0	0	0	0	0.4726	0	0	0	0	0	0	0	0	0	0	0	0	0	0	0	0	0	0	0	0	0	0	0	0	0	0	0	0	0	0
KCNH5|27133	0	0	0	0	0.3986	0	0	0	0	0	0	1.1148	0	0	3.4014	1.497	0	0	0.9452	0	0	0	0	0.5368	0	0	0	0	0	0	1.1935	0	0	0.5822	0	0	0	1.0204	1.5789	3.0998	0	0	0	0	0	0	0	0	0
KCNK16|83795	0.4193	0	0	0	0	0	0	0	0.3916	0.3984	0	0	0	0	0	0	0	0	0	0	0	0	0	0	0	0	0.497	0	0	0	0	0	0.5141	0.5822	0	0	0.5597	0	0	0	0	0	0	0	0	0	0	0	0
KCNK18|338567	0	0	0	0	0	0	0	0	0	0	0	0	0	0	0	0	0	0	0	0	0	0	0	0	0	0	0	0	0	0	0	0	0	0	0	0	0	0	0	0	0	0	0	0	0	0	0	0	0
KCNQ1DN|55539	0	0	0	0	0.3986	0	0.3899	0	0	0	0	0	0	0	0.5669	0.7485	0	0	0	0	0	0	0	0	0	0	0	0	0	0	0	0	0	0	0	0	0	0	0	0	0	0	0	0	0	0	0	0	0
KCNU1|157855	0	0	0	0	0	0	0	0	0	0	0	0	0	0	0.5669	0	0	0.4505	0	0	0	0	0	0	0	0	0.497	0.4878	0	0	0	0	0	0	0	0	0	0	0.5263	0	0	0	0	0	1.548	0	0	0	0
KDM4DL|390245	0	0.5577	0	0	0.7971	0	0	0	0.3916	0.3984	0	0	0	0.4751	0	0	0.4594	0	0	0	0	0	0	1.0735	0	0	0	0.4878	0	0.5412	0.5967	0.4329	0.5141	0.5822	0	0.4541	0	0.5102	0.5263	0	0	0	0	5.291	1.548	1.2739	0	1.0789	0
KGFLP1|387628	0	0	0	0	0.3986	0	0	0	0	0.3984	0.9703	2.2297	0.6383	0	1.7007	1.497	0	0	0	0.34	0.474	0.3467	1.763	1.0735	0	0.401	0	0	2.5511	0	1.1935	0	0	0	1.3763	0	0	0	3.6842	0	0.3975	0	0.4838	48.9065	24.6904	47.4013	127.43	0	31.0744
KHDC1L|100129128	0	0	0	0.4948	0	0	0	0	0	0	0	0.5574	0	0	0	0	0	0	0.4726	0.34	0	0	0	0	0	0	0.497	0	0	0	0	0	0	0	0	0	0	0	0	0	0.795	0	0.9676	0	0	1.2739	0	0.5394	1.1806
KIAA1210|57481	0	0.5577	0	0	0	0.4039	0	0	0	0	0	0	0	0	0	0	0	0	0	0	0.474	0	0	0	0	0	0	0	0	2.706	0	0	0	0	0	0	0	0	0	0	0	0	0	0	1.548	0	2.5575	1.0789	0
KIAA1751|85452	0	0	0	0	5.1813	0.4039	0.3899	0	0	0.3984	0	0	1.2767	0.4751	0	2.994	0	0	0	0.6801	0.474	0	0.3526	0	0	0	0.994	0.9756	0	0	0	0	1.0283	0	0.4588	0.4541	0	0	0.5263	0	0	9.1876	8.7083	5.291	1.548	3.8217	3.8363	7.5523	2.3613
KIF2B|84643	0	0	0	0	0	0	0	0	0	0	0	0	0	0	0	0	0	0	0	0	0	0	0	0	0	0	0	0	0	0	0	0	0	0	0	0	0	0	0	0	0	0	0	0	0	0	0	0	0
KIR2DL1|3802	0	0	0.6084	0	0.566	0.4039	0	0	0.5561	0	0	0	0	0	1.1338	0.7485	0	0	0	0	0.474	0	1.2447	0	0	0.401	0	0	0	1.6236	0	0.6537	0	0	0	1.3624	0	2.0408	2.6316	0	0	0	0	3.5273	0	0	3.8363	0	11.8064
KIR3DL3|115653	0	0	3.925	0.9896	3.9857	0	0.3899	0	0.3916	0	0	0	0	0	0	0	0	0	0	0.34	0	0.3467	0	0	0.6995	0.401	0.497	0	0.6378	0	0	0	0	0	0	0.4541	7.8355	0	0	0	0	0	0	0	0	1.2739	0	0	0
KIR3DP1|768329	0	0	0	0	0	0	0	0	0	0	0	0	0	0	0	0	0	0	0	0	0	0	0	0	0	0.401	0	0	0	0	0	0	0	0	0	0	0	0	0	0	0	0	0	0	0	1.2739	0	0	1.1806
KLK5|25818	0.8386	0	0	0.4948	0.3986	0	0	0	0	0	0	0.5574	0.6383	0	0	1.497	0	0	0.4726	0	0	0	0	0	0.3498	0	0.497	0	0	0	0	0	0	0	0	0	0	0	0	0.62	0	0.4836	0.4838	0	0	0	179.028	0	0
KLK6|5653	0	0.5577	0	0	0.3986	0	0	0	0	0	0	1.6722	1.2767	0	1.1338	1.497	4.1344	0	0	0	0	0	0	3.2206	0.3498	0.401	0	0	0.6378	0	1.1935	3.4632	0.5141	0	0	0.4541	0.5597	0.5102	1.0526	0.62	0.3975	314.313	69.1824	201.058	10.8359	230.573	661.125	723.399	0
KLK7|5650	0.4193	0.5577	0.3925	0	0.3986	0	0	0.4915	0	0.3984	0.9703	0	0	0	0	0	1.3781	0	0.4726	0	1.4219	0.3467	0	0.5368	0	0	0	0	0	0	0.5967	0.8658	0	0	0	0	0	0	0	0.62	0.3975	64.3133	24.1896	5.291	24.7678	62.4204	177.749	370.061	0
KLK8|11202	0	0	0	0	0	0	0	0	0	0	0	0	0	0	0.5669	0	0	0	0.4726	0	1.4219	0	0	1.0735	0	0	0.497	0	0	0	0	0	0	0	0	0	0	0	0.5263	0	0	163.583	1.732	51.8342	6.192	12.7389	569.821	322.206	0
KLK9|284366	0	0	0	0	0	0	0	0	0	0	0	0	0	0	0	0	0	0	0	0	0	0	0	0	0	0	0	0	0	0	0	0	0	0	0	0	0	0	0	0	0	1.794	0.687	4.6032	0	0	9.4629	1.4619	0
KNCN|148930	0	0	0	0	0.7971	0	0	0	0	0	0.9703	0.5574	0	0	0.5669	0	0	0	0.4726	0	0	0	0	0	0	0	0	0	0	0	1.1935	0	0	0	0	0	0	0	0	1.2399	0	0.4836	0	0	0	0	0	0	0
KPRP|448834	0	0	0	0	0	0	0	0	0	0	0	0	0	0	0	0	0	0	0	0	0	0	0	0	0	0	0	0	0	0	0	0	0	0	0	0.9083	0	0	0	0	0	0.9671	0	0	0	0	0	0	0
KRT16|3868	0.4193	5.5772	0	0	0.3986	0	0.3899	0	0.3916	0	0.9703	0	17.8732	0	0	0	0	0	0	0	0.474	0	0	1.6103	0	0.401	0	0	0	0	0	0	0	0	0	0	0.5597	4.5918	16.3158	0	1.59	17.4081	5.3217	28.2187	0	86.6242	225.064	5.3945	7.0838
KRT26|353288	0	0	0	0	0	0	0	0	0	0	0	0	0	0	0	0	0	0	0	0	0	0	0	0	0	0	0	0	0	0	0	0	0	0	0	0	0	0	0	0	0	0	0	0	0	0	0	0	0
KRT28|162605	0	0.5577	0	0	0.3986	0	0	0	0	0	0	0	0	0	0	0	0	0	0	0	0	0.3467	0	0	0	0	0	0	0	0.5412	0	0	0	0	0.4588	0.4541	0	0	0	0	0	0	0	0	0	0	0	0	0
KRT31|3881	0	0	0	0.4948	0	0	0	0	0	0	0	0	0	0	0	0	0	0	0	0	0	0	0	0	0	0	0	0	0	0	0	0	0	0	0	0	0	0	0	0	0	13.0561	0	0	1.548	0	1.2788	0.5394	0
KRT32|3882	0	0	0	0	0	0	0	0	0	0	0	0	0	0	0	0	0	0	0	0	0	0	0	0	0	0	0	0	0	0	0	0	0	0	0	0	0	0	0	0	0	7.7369	0.4838	1.7637	0	0	0	0.5394	0
KRT33A|3883	0	0	0	0	0	0	0	0	0	0	0	0	0	0	0	0	0	0	0	0	0	0	0	0	0	0	0	0	0	0	0	0	0	0	0	0	0	0	0	0	0	0	0	0	0	0	0	0	0
KRT33B|3884	0	0	0	0	0	0	0	0	0	0	0	0	0	0	0	0	0	0	0	0	0	0	0	0	0	0	0	0	0	0	0	0	0	0	0	0	0	0	0	0	0	0.4836	0	0	0	0	0	0	1.1806
KRT34|3885	0	0	0	0	0	0	0	0	0	0	0	0	0.6383	0	0	0	0	0	0	0	0	0	0	0	0	0	0	0	0	0	0	0	0	0	0	0	0	0	0	0	0	0	0	0	0	0	0	0	0
KRT35|3886	0	0	0	0	0	0	0	0	0	0	0	0	0	0	0	0	0	0	0	0	0	0	0	0	0	0	0	0	0	0	0	0	0	0	0	0	0	0	0	0	0	2.9014	0	1.7637	0	0	0	0.5394	0
KRT37|8688	0	0	0	0.4948	0	0	0	0	0	0	0	0	0	0	0	0	0	0	0	0	0	0	0	0	0	0	0	0	0	0	0	0.4329	0	0	0	0	0	0	0	0	0	2.471	0	4.8148	0	1.2739	0	0.5394	0
KRT38|8687	0	0	0	0	0	0	0	0	0	0	0	0	0	0	0	0	0	0	0	0	0	0	0	0	0	0	0	0	0	0	0	0.4329	0.5141	0	0	0	0	0	0	0	0	9.6712	0	0	1.548	0	0	0	0
KRT3|3850	0	0	0	0	0	0	0	0	0	0	0	0	0	0	0	0	0	0	0	0	0	0	0	0	0	0	0	0	0	0	0	0	0	0	0	0	0	0	0	0	0.3975	0	0	0	0	0	1.2788	0	0
KRT4|3851	0	0.5577	0	0	1.1957	0	0.3899	0.4915	0	1.1953	0	0	4.4683	0.4751	0	0	0.4594	0	0.4726	0	0	0	0	0	0.3498	0	0	0.9756	1.2755	0.5412	0	0	0	0	0	0	0.5597	1.0204	0	1.2399	0	0	2.9028	8.8183	6.192	1.2739	0	0	0
KRT6A|3853	0	22.8667	0	0	5.9785	0	0.3899	0	0	0	0	0	160.221	0	1.1338	0	0.4594	0	0	0.34	0	0	0	1.0735	0.3498	0	0	0	0	0	0.5967	23.8095	0	0	0	0	3.3581	0	2.6316	0	0.795	34.8162	2.419	5.291	20.1238	85.3503	1804.35	6.4734	1.1806
KRT6C|286887	0	1.6732	0	0	0.3986	0	0	0	0	0.3984	0	0	10.2133	0	1.7007	0	0	0	0	0.34	0.474	0.3467	0	0	0	0	0.994	0	0	0	0	3.4632	0.5141	0	0	0	0.5597	0	2.1053	0	0	19.8259	2.419	1.7637	35.6037	68.7898	232.737	3.2367	0
KRT71|112802	0.4193	0	0	0	0	0	0	0	0	0.3984	0	0.5574	0	0	0	0	0	0	0	0	0	0	0	0	0	0	0	0	0.6378	0	0	0	0	0	0	0	0.5597	0	0	0	0	2.9014	0	1.7637	0	0	0	0.5394	0
KRT72|140807	0.4193	0	0	0	0.7971	0.8078	0	0.4915	0	0	0.9703	5.0167	0	0	0	0	0	0.9009	0	0.34	0	0.3467	0.3526	0.5368	0.3498	0	2.4851	0	0	0	0.5967	0.8658	0	0	0.9175	0.4541	0	0	0.5263	0.62	0	4.352	0	1.7637	0	0	1.2788	0.5394	0
KRT73|319101	0	0	0	0.4948	0	1.2118	0	0	0	0	0	2.7871	0	0	0	0.7485	0.4594	0.4505	0	0	0	0.6935	0	0	0	0.401	0.994	0	0	0	0.5967	0.4329	0	0	0	0.4541	0	0.5102	0	0	0	0.9671	0	0	0	1.2739	0	0	0
KRT74|121391	0	0	0	0	0	0	0	0	0	0	0	0	0	0	0	0	0	0	0	0	0	0	0	0.5368	0	0	0.497	0	0	0	0	0	0	0	0	0	0	0	0	0	0	5.8027	0	1.7637	0	0	0	0	0
KRT75|9119	1.2579	0	0	0	0	0	0.3899	0	0	0	0	0	1.915	0	0	0.7485	0	0	0	0	0.474	0	0	0	0	0	0	0	0	0	0	1.2987	0	0	0	0	0	0	0	1.2399	0.3975	20.793	1.4514	3.5273	55.7276	1.2739	0	4.855	0
KRT76|51350	0	0	0	0	0	0	0	0	0	0	0	0	0	0	0	0	0	0	0	0	0	0	0	0	0	0	0	0	0	0	0	0	0	0	0	0	0	0	0	0	0	0	0	0	0	0	0	0	0
KRT77|374454	0	0	1.1775	0	0	1.2118	0	0	0	0	0	0	0.6383	0	0	0	0	0.4505	0	0	0	0	0	0	0	0	0	0	0	0	0	0.4329	0	0	0.4588	0	0	0	0	0	0	0.4836	0	0	0	0	1.2788	0	0
KRT78|196374	0	0	0	0	0	0	0	0	0	0	0	0	0	0	0	0	0	0	0	0	0	0	0	0	0	0	0	0	0	0	0	0	0	0	0	0	0.5597	0	0	0	0	0	0	0	0	0	1.2788	0	0
KRT79|338785	0	0.5577	0	0.9896	0	0.4039	0.3899	0	0	0	0	0	0	0	0	0	0	0.4505	0.4726	0	0.474	0	0	0	0	1.2029	0.497	0	0	0	2.387	0	0	0.5822	0	0.4541	0	2.551	2.6316	0	0.3975	0.4836	0.4838	0	1.548	1.2739	5.1151	0	2.3613
KRT82|3888	0	0	0	0	0	0	0	0	0	0	0	0	0	0	0	0	0	0	0	0	0	0	0	0	0	0	0	0	0	0	0	0	0	0	0	0	0	0	0	0	0	0	0	0	0	0	0	0	0
KRT83|3889	0.4193	1.1154	0.785	0.4948	0	0	0	0	0.7832	0	0.9703	0.5574	0	0	0	0	0	0	0	0	0	0	0	0	0	0	0	0.4878	0	0	0	0	0	0	0	0	0	0.5102	0.5263	0	1.1925	18.8588	5.3217	7.0547	13.9319	1.2739	8.9514	1.0789	0
KRT84|3890	0	0	0	0.4948	0	0	0	0	0.3916	0	0.9703	0	0	0	0	0	0	0	0	0	0	0	0	0	0.3498	0.401	0	0	0	0.5412	0	0	0	0	0	0	0	0	0.5263	0	0.795	0	0	0	0	8.9172	0	0	0
KRT85|3891	0	0	0	0	0	0	0	0	0	0	0	0	0	0	0	0	0	0	0	0	0	0	0	0	0	0	0	0	0	0	0	0	0	0	0	0	0	0	0	0	0	0	0	0	0	0	0	0.5394	0
KRTAP1-1|81851	0	0	0	0	0	0	0	0	0	0.3984	0	0	0	0	0	0	0	0.4505	0	0	0	0	0	0	0	0	0	0	0	0	0	0	0	0	0	0	0	0	0	0	0	0	0	0	0	0	0	0.5394	0
KRTAP1-3|81850	0	0	0	0	0	0	0	0	0	0	0	0	0	0	0	0	0	0	0	0	0	0	0	0	0	0	0	0	0	0	0	0	0	0	0	0	0	0	0	0	0	0.4836	0	0	0	0	0	0	0
KRTAP1-5|83895	0	0	0	0	0	0	0	0	0	0	0	0.5574	0	0	0	0	0	0	0	0	0.474	0	0.7052	0.5368	0	0	0	0.9756	0	1.0824	0	0	0	0	0	0	0.5597	0	0	0	0	0	0	0	1.548	0	1.2788	1.0789	0
KRTAP10-10|353333	0	0	0	0	0	0	0	0	0	0	0	0	0	0	0	0	0	0	0	0	0	0	0	0	0	0	0	0	0	0	0	0	0	0	0	0	0	0	0	0	0	0.9671	0	0	0	2.5478	0	0	0
KRTAP10-11|386678	0	0	0	0	0	0	0	0	0	0	0	0	0	0	0	0	0	0	0	0	0	0	0	0	0	0	0	0	0	0	0	0	0	0	0	0	0	0	0	0	0	0	0	0	0	0	0	0	0
KRTAP10-12|386685	0	0	0	0	0	0	0	0	0	0	0	0	0	0	0	0	0	0	0	0	0	0	0	0	0	0	0	0	0	0	0	0	0	0	0	0	0	0	0	0	0	0	0	0	0	2.5478	0	0	0
KRTAP10-1|386677	0.4193	0	0	0	0	0	0	0	0	0	0	0	0	0	0	0	0	0	0	0	0	0	0	0	0	0	0	0	0	0	0	0	0	0	0	0	0	0	0	0	0	0	1.4514	0	0	0	0	0.5394	0
KRTAP10-2|386679	0	0.5577	0	0	0	0	0	0	0	0	0	0	0	0	0	0	0	0	0.4726	0	0	0	0	0	0	0	0	0	0	0	0	0	0	0	0	0	0	0	0	0	0	0	0.9676	0	0	0	0	0.5394	0
KRTAP10-3|386682	0	0	0	0	0	0	0	0	0	0	0	0	0	0	0	0	0	0	0	0	0	0	0	0	0	0	0	0	0	0	0	0	0	0	0	0	0	0	0	0	0	0	0	0	0	1.2739	0	0	0
KRTAP10-4|386672	0.4193	0	0.3925	0	0	0	0	0.9829	0	0	0	0	0.6383	0	0	0	0.4594	0	0	0	0	0	0	0	0	0	0	0	0.6378	0	0	0	0.5141	0	0	0.4541	0	0	0	0	0.3975	0.4836	0	0	0	1.2739	0	0	0
KRTAP10-5|386680	0.4193	0	0	0	0	0	0	0	0	0	0	0	0	0	0	0	0	0	0	0	0	0	0	0	0	0	0	0	0	0	0	0	0	0	0	0	0	0	0	0	0	0.4836	0.4838	0	0	0	0	0	0
KRTAP10-6|386674	0	0	0	0	0	0	0	0	0	0	0	0	0	0	0	0	0	0	0	0	0	0	0	0	0	0	0	0	0	0	0	0	0	0	0	0	0	0	0	0	0	0	0	0	0	0	1.2788	0	0
KRTAP10-7|386675	0	0	0	0	0	0	0	0	0	0	0	0	0	0	0	0	0	0	0	0	0	0	0	0	0	0	0	0	0	0	0	0	0	0	0	0	0	0	0	0	0	0	0.4838	0	0	1.2739	0	0.5394	0
KRTAP10-8|386681	0	0	0	0	0	0	0	0	0	0	0	0	0	0	0	0	0	0	0	0	0	0	0	0	0	0	0	0	0	0	0	0	0	0	0	0	0	0	0	0	0	0	0	0	0	0	0	0	0
KRTAP10-9|386676	0	0	0	0	0	0	0	0	0	0	0	0	0	0	0	0	0	0	0	0	0	0	0	0	0	0	0	0	0	0	0	0	0	0	0	0	0	0	0	0	0	0	0	0	0	0	0	0	0
KRTAP11-1|337880	0	0	0	0	0	0	0	0	0	0	0	0	0	0	0	0	0	0	0	0	0	0	0	0	0	0	0	0	0	0	0	0	0	0	0	0	0	0	0	0	0	0.4836	0	0	0	0	0	0	0
KRTAP12-1|353332	0	0	0	0	0	0	0	0	0	0	0	0	0	0.4751	0	0	0	0	0	0.34	0	0	0	0	0	0	0	0	0	0	0	0	0	0	0	0	0	0	0	0	0	0.4836	0	0	0	0	0	0	0
KRTAP12-2|353323	0	0	0	0	0	0	0	0	0	0	0	0	0	0	0	0	0	0	0	0	0	0	0	0	0	0	0	0	0	0	0	0	0	0	0	0	0	0	0	0	0	0	0	0	0	0	0	0	0
KRTAP12-3|386683	0	0	0	0	0	0	0	0	0	0	0	0	0	0	0	0	0	0	0	0	0	0	0	0	0	0	0	0	0	0	0	0	0	0	0	0	0	0	0	0	0	0	0	0	0	0	0	0	0
KRTAP12-4|386684	0	0	0	0	0	0	0	0	0	0	0	0	0	0	0	0	0	0	0	0	0	0	0	0	0	0	0	0	0	0	0	0	0	0	0	0	0	0	0	0	0	0	0	0	0	0	0	0	0
KRTAP13-1|140258	0	0	0	0	0	0	0	0	0	0	0	0	0	0	0	0	0	0	0	0	0	0	0	0	0	0	0	0	0	0	0	0.4329	0	0	0	0	0	0	0	0	0	0	0	0	0	0	0	0	0
KRTAP13-3|337960	0	0	0	0	0	0	0	0	0	0	0	0	0	0	0	0	0	0	0	0	0	0	0	0	0	0	0	0	0	0	0	0	0	0	0	0	0	0	0	0	0	0	0	0	0	0	0	0	0
KRTAP13-4|284827	0	0	0	0	0	0	0	0	0	0	0	0	0	0	0	0.7485	0	0	0	0	0	0	0	0	0	0	0	0	0	0	0	0	0	0	0	0	0	0	0	0	0	0	0	0	0	0	0	0	0
KRTAP15-1|254950	0	0	0	0	0	0	0	0	0	0	0	0	0	0	0	0	0	0	0	0	0	0	0	0	0	0	0	0	0	0	0	0	0	0	0	0	0	0	0	0	0	0	0	0	0	0	0	0	0
KRTAP17-1|83902	0	0	0.785	0	0	0	0	0	0	0	0	0	0	0	1.1338	0	0.4594	0	0	0	0	0	0	0	0	0	0	0	0	2.1648	0	0	0	0	0	0	0	0	0	0	0	0	0	0	0	0	0	0	0
KRTAP19-1|337882	0	0	0	0	0	0	0	0	0	0	0	0	0	0	0	0	0	0	0	0	0	0	0	0	0	0	0	0	0	0	0	0	0	0	0	0	0	0	0	0	0	0	0	0	0	0	0	0	0
KRTAP19-2|337969	0	0	0	0	0	0	0	0	0	0	0	0	0	0	0	0	0	0	0	0	0	0	0	0	0	0	0	0	0	0	0	0	0	0	0	0	0	0	0	0	0	0	0	0	0	0	0	0	0
KRTAP19-3|337970	0	0	0	0	0	0	0	0	0	0	0	0	0	0	0	0	0	0	0	0	0	0	0	0	0	0	0	0	0	0	0	0	0	0	0	0	0	0	0	0	0	0	0	0	0	0	0	0	0
KRTAP19-4|337971	0	0	0	0	0	0	0	0	0	0	0	0	0	0	0	0	0	0	0	0	0	0	0	0	0	0	0	0	0	0	0	0	0	0	0	0	0	0	0	0	0	0	0	0	0	0	0	0	0
KRTAP19-5|337972	0	0	0	0	0	0	0	0	0	0	0	0	0	0	0	0	0	0	0	0	0	0	0	0	0	0	0	0	0	0	0	0	0	0	0	0	0	0	0	0	0	0	0	0	0	0	0	0	0
KRTAP19-6|337973	0	0	0	0	0	0	0	0	0	0	0	0	0	0	0	0	0	0	0	0	0	0	0	0	0	0	0	0	0	0	0	0	0	0	0	0	0	0	0	0	0	0	0	0	0	0	0	0	0
KRTAP19-7|337974	0	0	0	0	0	0	0	0	0	0	0	0	0	0	0	0	0	0	0	0	0	0	0	0	0	0	0	0	0	0	0	0	0	0	0	0	0	0	0	0	0	0	0	0	0	0	0	0	0
KRTAP19-8|728299	0	0	0	0	0	0	0	0	0	0	0	0	0	0	0	0	0	0	0	0	0	0	0	0	0	0	0	0	0	0	0	0	0	0	0	0	0	0	0	0	0	0	0	0	0	0	0	0	0
KRTAP2-1|81872	0	0	0	0	0	0	0	0	0	0	0	0	0	0	0	0	0	0	0	0	0	0	0	0	0	0	0	0	0	0	0	0	0	0	0	0	0	0	0	0	0	0	0	0	0	0	0	0	0
KRTAP2-2|728279	0	0	0	0	0	0	0	0	0	0	0	0	0	0	0	0	0	0	0	0	0	0	0	0	0	0	0	0	0	0	0	0	0	0	0	0	0	0	0	0	0	0	0	0	0	0	0	0	0
KRTAP2-4|85294	0	0	0	0	0	0	0	0	0	0	0	0	0	0	0	0	0	0	0	0	0	0	0	0	0	0	0	0	0	0	0	0	0	0	0	0	0	0	0	0	0	0	0	0	0	0	1.2788	0	0
KRTAP20-1|337975	0	0	0	0	0	0	0	0	0	0	0	0	0	0	0	0	0	0	0	0	0	0	0	0	0	0	0	0	0	0	0	0	0	0	0	0	0	0	0	0	0	0	0	0	0	0	0	0	0
KRTAP20-2|337976	0	0	0	0	0	0	0	0	0	0	0	0	0	0	0	0	0	0	0	0	0	0	0	0	0	0	0	0	0	0	0	0	0	0	0	0	0	0	0	0	0	0	0	0	0	0	0	0	0
KRTAP20-3|337985	0	0	0	0	0	0	0	0	0	0	0	0	0	0	0	0	0	0	0	0	0	0	0	0	0	0	0	0	0	0	0	0	0	0	0	0	0	0	0	0	0	0	0	0	0	0	0	0	0
KRTAP20-4|100151643	0	0	0	0	0	0	0	0	0	0	0	0	0	0	0	0	0	0	0	0	0	0	0	0	0	0	0	0	0	0	0	0	0	0	0	0	0	0	0	0	0	0	0	0	0	0	0	0	0
KRTAP21-1|337977	0	0	0	0	0	0	0	0	0	0	0	0	0	0	0	0	0	0	0	0	0	0	0	0	0	0	0	0	0	0	0	0	0	0	0	0	0	0	0	0	0	0	0	0	0	0	0	0	0
KRTAP21-2|337978	0	0	0	0	0	0	0	0	0	0	0	0	0	0	0	0	0	0	0	0	0	0	0	0	0	0	0	0	0	0	0	0	0	0	0	0	0	0	0	0	0	0	0	0	0	0	0	0	0
KRTAP22-1|337979	0	0	0	0	0	0	0	0	0	0	0	0	0	0	0	0	0	0	0	0	0	0	0	0	0	0	0	0	0	0	0	0	0	0	0	0	0	0	0	0	0	0	0	0	0	0	0	0	0
KRTAP23-1|337963	0	0	0	0	0	0	0	0	0	0	0	0	0	0	0	0	0	0	0	0	0	0	0	0	0	0	0	0	0	0	0	0	0	0	0	0	0	0	0	0	0	0	0	0	0	0	0	0	0
KRTAP24-1|643803	0	0	0	0	0	0	0	0	0	0	0	0	0	0	0	0	0	0	0	0	0	0	0	0	0	0	0	0	0	0	0	0	0	0	0	0	0	0	0	0	0	0	0	0	0	0	0	0	0
KRTAP25-1|100131902	0	0	0	0	0	0	0	0	0	0	0	0	0	0	0	0	0	0	0	0	0	0	0	0	0	0	0	0	0	0	0	0	0	0	0	0	0	0	0	0	0	0	0	0	0	0	0	0	0
KRTAP26-1|388818	0	0	0	0	0	0	0	0	0	0	0	0	0	0	0	0	0	0	0	0	0	0	0	0	0	0	0	0	0	0	0	0	0	0	0	0	0	0	0	0	0	0	0	0	0	0	0	0	0
KRTAP27-1|643812	0	0	0	0	0	0	0	0	0	0	0	0	0	0	0	0	0	0	0	0	0	0	0	0	0	0	0	0	0	0	0	0	0	0	0	0	0	0	0	0	0	0	0	0	0	0	0	0	0
KRTAP3-1|83896	0	0	0	0	0	0	0	0	0	0	0	0	0	0	0	0	0.4594	0	0	0	0	0	0	0	0	0	0	0	0	0	0	0	0	0	0	0	0	0.5102	0	0	0	1.4507	0	0	0	2.5478	0	0	0
KRTAP3-2|83897	0	0	0	0	0	0	0	0	0.3916	0	0	0	0.6383	0	0	0	0	0	0	0	0	0	0	0	0	0.401	0	0	0	0	0	0	0	0	0	0	0	0	0	0	0.3975	1.4507	0	0	0	0	2.5575	0	0
KRTAP3-3|85293	0	0	0	0	0	0	0	0	0	0.3984	0	0	0.6383	0	0	0	1.3781	0	0	0.34	0	0	0	0	0	0	0	0.9756	0	3.7884	0	0	0	0	0	0.4541	0	0	0	0	0.3975	1.4507	0	0	0	2.5478	0	0	0
KRTAP4-11|653240	0	0	0	0	0	0	0	0	0	0	0	0	0	0	0	0	0	0	0	0	0	0	0	0	0	0.401	0	0	0	0	0	0	0	0	0	0	0	0	0	0	0	0	0	0	0	0	0	0	0
KRTAP4-12|83755	0	0	0	0	0	0	0	0	0	0	0	0	0	0	0	0	0	0	0	0	0	0	0	0	0	0	0	0	0	0	0	0	0	0	0	0	0	0	0	0	0	0	0	0	0	0	0	0	0
KRTAP4-2|85291	0	0	0	0	0	0	0	0	0	0	0	0	0	0	0	0	0	0	0	0	0	0	0	0	0	0	0	0	0	0	0	0	0	0	0	0	0	0	0	0	0	0	0	0	0	0	0	0	0
KRTAP4-3|85290	0	0	0	0	0	0	0	0	0	0	0	0	0	0	0	0	0	0	0	0	0	0	0	0	0	0	0	0	0	0	0	0	0	0	0	0	0	0	0	0	0	0	0	0	0	0	0	0	0
KRTAP4-4|84616	0	0	0	0	0	0	0	0	0	0	0	0	0	0	0	0	0	0	0	0	0	0	0	0	0	0	0	0	0	0	0	0	0	0	0	0	0	0	0	0	0	0	0	0	0	0	0	0	0
KRTAP4-5|85289	0	0	0	0	0	0	0	0	0	0	0	0	0	0	0	0	0	0	0	0	0	0	0	0	0	0	0	0	0	0	0	0	0	0	0	0	0	0	0	0	0	0	0	0	0	0	0	0	0
KRTAP4-7|100132476	0	0	0	0	0	0	0	0	0	0	0	0	0.6383	0	0	0	0	0	0	0	0	0	0	0	0	0	0	0	0	0	0	0	0	0	0	0	0	0	0	0	0	0.4836	0	0	0	0	0	0	0
KRTAP4-8|728224	0	0	0	0	0	0	0	0	0	0	0	0	0	0	0	0	0	0	0	0	0	0	0	0	0	0	0	0	0.6378	0	0	0	0	0	0	0	0	0	0	0	0	0	0	0	0	0	0	0	0
KRTAP4-9|100132386	0	0	0	0	0	0	0	0	0	0	0	0	0	0	0	0	0	0	0	0	0	0	0	0	0	0	0	0	0	0	0	0	0	0	0	0	0	0	0	0	0	0	0	0	0	0	0	0	0
KRTAP5-11|440051	0	0	0	0	0	0	0	0	0	0	0	0	0	0	0	0	0	0	0	0	0	0	0	0	0	0	0	0	0	0	0	0	0	0	0	0	0	0	0	0	0	0	0	0	0	0	0	0	0
KRTAP5-3|387266	0	0	0	0	0	0	0	0	0	0	0	0	0	0	0	0	0	0	0	0	0	0	0	0	0	0.401	0	0	0	0	0	0	0	0	0	0	0	0	0	0	0	0	0.4838	0	0	0	0	0	0
KRTAP5-4|387267	0	0	0	0	0	0	0	0	0.3916	0	0	0	0	0	0	0	0	0	0	0.34	0	0	0	0.5368	0	0.401	0	0	0	0	0	0	0	0	0	0	0	0.5102	0	0	0	3.8685	6.7731	1.7637	3.096	1.2739	0	6.4734	1.1806
KRTAP5-6|440023	0	0	0	0	0	0	0	0	0	0	0	0	0.6383	0	0	0	0	0	0	0.34	0	0	0	0	0	0	0	0	0	0	0	0	0.5141	0	0	0.4541	0	0	0	0	0.3975	0	0	0	0	0	0	0.5394	0
KRTAP5-7|440050	0.4193	0.5577	0	0	0.3986	0.4039	0	0.4915	0	0	0	0	0	0.4751	0	0	0	0	0.4726	0	0	0	0	0	0.3498	0	0	0.4878	0	0	0	0	1.0283	0	0	0.4541	0	0	0	0	0	0.9671	0.9676	0	1.548	1.2739	0	0	0
KRTAP6-1|337966	0	0	0	0	0	0	0	0	0	0	0	0	0	0	0	0	0	0	0	0	0	0	0	0	0	0	0	0	0	0	0	0	0	0	0	0	0	0	0	0	0	0	0	0	0	0	0	0	0
KRTAP6-2|337967	0	0	0	0	0	0	0	0	0	0	0	0	0	0	0	0	0	0	0	0	0	0	0	0	0	0	0	0	0	0	0	0	0	0	0	0	0	0	0	0	0	0	0	0	0	0	0	0	0
KRTAP6-3|337968	0	0	0	0	0	0	0	0	0	0	0	0	0	0	0	0	0	0	0	0	0	0	0	0	0	0	0	0	0	0	0	0	0	0	0	0	0	0	0	0	0	0	0	0	0	0	0	0	0
KRTAP7-1|337878	0	0	0	0	0	0	0	0	0	0	0	0	0	0	0	0	0	0	0	0	0	0	0	0	0	0	0	0	0	0	0	0	0	0	0	0	0	0	0	0	0	0	0	0	0	0	0	0	0
KRTAP8-1|337879	0	0	0	0	0	0	0	0	0	0	0	0	0	0	0	0	0	0	0	0	0	0	0	0	0	0	0	0	0	0	0	0	0	0	0	0	0	0	0	0	0	0	0	0	0	0	0	0	0
KRTAP9-2|83899	0	0	0	0	0	0	0	0	0	0	0	0	0	0	0	0	0	0	0	0	0	0	0	0	0	0	0	0	0	0	0	0	0	0	0	0	0	0	0	0	0	0	0	0	0	0	0	0	0
KRTAP9-4|85280	0	0	0	0	0	0	0	0	0	0	0	0	0	0	0	0	0	0	0	0	0	0	0	0	0	0	0	0	0	0	0	0	0	0	0	0	0	0	0	0	0	0	0	0	0	0	0	0	0
KRTAP9-8|83901	0	0	0	0	0	0	0	0	0	0	0	0	0	0	0	0	0	0	0	0	0	0	0	0	0	0	0	0	0	0	0	0	0	0	0	0	0	0	0	0	0	0	0	0	0	0	0	0	0
KRTAP9-9|81870	0	0	0	0	0	0	0	0	0	0	0	0	0	0	0	0	0	0	0	0	0	0	0	0	0	0	0	0	0	0	0	0	0	0	0	0	0	0	0	0	0	0	0	0	0	0	0	0	0
KRTDAP|388533	0	0	0	0	0	0	0	0	0	0	0	0	0	0	0	0	0	0	0	0	0	0	0	0	0	0	0	0	0	0	0	0	0	0	0	0	0	0	0	0	0	0	0	0	0	0	0	0	2.3613
LACRT|90070	0	0	0	0	0	0	0	0	0	0	0	0	0	0	0	0	0	0	0	0	0	0	0	0	0	0	0	0	0	0	0	0	0	0	0	0	0	0	0	0	0	0	0	0	0	0	0	0	0
LALBA|3906	0	0	0	0	0	0	0	0	0	0	0	0	0	0	0	0	0	0.4505	0	0	0	0	0	0	0	0	0	0	0	0	0	0	0	0	0	0	0	0	0	0	0	0	0	0	0	0	0	0	0
LASS3|204219	0	0	0.3925	0	0.3986	0	0.7798	0	0.3916	0	0	0	0	0	0.5669	2.994	0.4594	0.4505	0.4726	0	0.474	0	0.3526	0.5368	1.0493	0	0	0	0	0	0.5967	0	0	0	1.3763	0.4541	0	0.5102	0.5263	0.62	0.795	0.9671	1.4514	0	0	0	3.8363	1.6183	0
LBP|3929	0	0	0.3925	0	3.5871	0.8078	0	0	0	0	0	0	0	0.4751	3.9683	0	0	0.4505	0	0.34	0	0.6935	0	1.0735	0	2.4058	0	0	0.6378	0	4.1772	3.4632	0	0.5822	1.3763	128.065	2.7984	92.8571	18.4211	0	2.7825	0.9671	0	0	30.9598	1.2739	525.575	3.2367	3.5419
LBX1|10660	0	0	0	0	0	0	0	0	0	0	0	0	0	0	0	0	0	0	0	0	0	0	0	0	0	0	0	0	0	0	0	0	0	0	0	0	0	0	0	0	0	0	0.4838	0	0	0	0	0	0
LCE1A|353131	0	0	0	0	0	0	0	0	0	0	0	0	0	0	0	0	0	0	0	0	0	0	0	0	0	0	0	0	0	0	0	0	0	0	0	0	0	0	0	0	0	0	0	0	0	0	0	0	0
LCE1B|353132	0	0	0	0	0	0	0	0	0	0	0	0	0	0	0	0.7485	0	0	0	0	0	0	0	0	0	0	0	0	0	0	0	0	0	0	0	0	0	0	0	0	0	0.4836	0	0	0	0	0	0	0
LCE1C|353133	0	0	0.3925	0	0.3986	0	0	0	0	0	0	0	0	0	0.5669	0	0	0	0	0.34	0	0	0.3526	0	0	0	0	0	0	0	0	0	0	0	0	0	0	0.5102	0	1.2399	0	0	0	0	0	0	0	0	0
LCE1D|353134	0	0	0	0	0	0	0	0	0	0	0	0	0	0	0	0	0	0	0	0	0	0	0	0	0	0	0	0	0	0	0	0	0	0	0	0	0	0	0	0	0	0	0	0	0	2.5478	0	0	0
LCE1E|353135	0	0	0	0	0	0	0	0	0	0	0	0	0	0	0	0	0	0	0	0	0	0	0	0.5368	0	0	0	0	0	0	0	0	0	0	0	0	0	0.5102	0	0	0	0.4836	0	0	0	22.9299	0	0	0
LCE1F|353137	0	0	0	0	0	0	0	0	0	0	0	0	0.6383	0	0	0	0	0	0	0	0	0	0	0	0	0	0	0	0	0	0	0	0	0	0	0	0	0	0	0	0	0	0	0	0	0	0	0	0
LCE2A|353139	2.0964	0	0	0	0.7971	0.4039	2.3395	2.4573	0	0	0	0	0	0	0	0	0	0	0	1.0201	0	0	1.763	2.1471	0.3498	0.401	0.994	0	0	0	3.5805	0	0.5141	0	0	0	0	0	0	0	0	0	0	0	0	0	0	0	0
LCE2B|26239	0	0	0	0	0	0	0	0	0	0	0	0	0	0	0	0	0	0	0	0	0	0	0	0	0	0	0	0	0	0	0	0	0	0	0	0	0	0	0	0	0	0	0	0	0	0	0	0	0
LCE2C|353140	0	0	0	0	0	0	0	0	0	0	0	0	0	0	0	0	0	0	0	0	0	0	0	0	0	0	0	0	0	0	0	0	0	0	0	0.4541	0	0	0	0	0	0	0	0	0	0	0	0	0
LCE2D|353141	0	0	0	0	0	0	0	0	0	0	0	0	0	0	0	0	0	0	0	0	0	0	0	0	0	0	0	0	0	0	0	0	0	0	0	0	0	0	0	0	0	0	0	0	0	0	0	0	0
LCE3A|353142	0	0	0	0	0	0	0	0	0	0	0	0	0	0	0	0	0	0	0	0	0	0	0	0	0	0	0	0	0	0	0	0	0	0	0	0	0	0	0	0	0	0	0	0	0	0	0	0	0
LCE3B|353143	0	0	0	0	0	0	0	0	0	0	0	0	0	0	0	0	0	0	0	0	0	0	0	0	0	0	0	0	0	0	0	0	0	0	0	0	0	0	0	0	0	0	0	0	0	0	0	0	0
LCE3C|353144	0	0	0	0	0	0	0	0	0	0	0	0	0	0	0	0	0	0	0	0	0	0	0	0	0	0	0	0	0	0	0	0	0	0	0	0	0	0	0	0	0	0	0	0	0	0	0	0	0
LCE3D|84648	0	0	0	0	0	0	0	0	0	0	0	0	0	0	0	0	0	0	0	0	0	0	0	0	0	0	0	0	0	0	0	0	0	0	0	0	0	0	0	0	0	0	0	0	0	0	0	0	0
LCE3E|353145	0	0	0	0	0.3986	0	0	0	0	0	0	0	0	0	0	0	0	0	0	0	0	0	0	0	0	0	0	0	0	0	0	0	0	0	0	0	0	0	0	0	0	0	0	0	0	0	0	0	0
LCE4A|199834	0	0	0	0	0	0	0	0	0	0	0	0	0.6383	0	0	0	0	0	0	0	0	0	0	0	0	0	0	0	0	0	0	0	0	0	0	0	0	0	0	0	0	0	0	0	0	0	0	0	0
LCE5A|254910	0	0	0	0	0	0	0	0	0	0.3984	0	0	0	0	0	0.7485	0	0	0	0	0	0	0	0	0	0	0	0	0	0	0.5967	0	0	0	0	0	0	0	0	0	0	0	0.4838	0	0	1.2739	0	0	0
LCE6A|448835	0	0	0	0	0	0	0	0	0	0	0	0	0	0	0	0	0	0	0	0	0	0	0	0	0	0	0	0	0	0	0	0	0	0	0	0	0	0	0	0	0	0	0	0	0	0	0	0	0
LCN1|3933	0	0	0	0	0	0	0	0	0	0	0	0	0	0.4751	0	0	0	0	0	0	0.474	0	0	0	0	0	0	0	0.6378	0	0	0	0	0	0	0	0	0	0	0	0	0	0	5.291	0	1.2739	1.2788	0	0
LCN8|138307	0.4193	0	9.0276	0	0	1.6157	0	0	0	0	0	0	0	0	0	1.497	0	0	0	0	0.474	0	4.5839	0	0	0	7.4553	7.3171	0	0	0	0	6.6837	6.9859	0.4588	1.3624	0.5597	0	0.5263	0	0	0	0.4838	1.7637	1.548	0	10.2302	0	0
LCN9|392399	0	0	0	0	0	0	0	0	0	0	0	0	0	0	0	0	0	0	0	0	0	0	0	0	0	0	0	0	0	0	0	0	0	0	0	0	0	0	0	0	0	0	0	0	0	0	0	0	0
LDLRAD1|388633	0	0	0	0	0	1.2118	0	0.4915	0	0	0.9703	0	0.6383	0	0.5669	0	0.4594	0.4505	0	0	0	0.3467	0.3526	0	0	0.401	0	0.4878	1.9133	1.0824	0	0	0.5141	0	0	0	0	0	0	0	0	4.352	0	0	0	0	0	0	0
LECT2|3950	0	0	0	0	0	0	0	0	0	0	0	0	0	0	0	0	0	0	0	0	0	0	0	0	0	0.401	0	0	0	0	0	0	0	0	0	0	0	0	0	0	0	0	0	0	0	0	0	0	0
LELP1|149018	0	0	0	0	0	0	0	0	0	0	0	0	0	0	0	0	0	0	0	0	0	0	0	0	0	0	0	0	0	0	0	0	0	0	0	0	0	0	0	0	0	0	0	0	0	0	0	0	0
LEMD1|93273	0	0.5577	0	0	3.1885	0	0	0	0	0	0	0	0	0	0	0.7485	0	0	0	0	0	0	0	1.6103	0.3498	0.401	0	0	0.6378	0	0	0.4329	0	0	0	1.3624	0.5597	0	0	0	0	8.2205	1.4514	5.291	10.8359	71.3376	81.8414	9.1706	1.1806
LENEP|55891	0	0	0.3925	1.4844	0	0.8078	0	0	0	0.7969	0	0.5574	1.2767	0.4751	0	0	0	0	0	0	0	0	0.3526	0.5368	0.3498	0	0.497	0	0	0	0	0	1.0283	0	0.4588	0	0	0	0.5263	0	0.3975	0.4836	0.4838	0	0	2.5478	0	1.0789	0
LEUTX|342900	0	0	0	0	0	0	0	0	0	0	0	0	0	0	0	0	0	0	0	0	0	0	0	0	0	0	0	0	0	0	0	0	0	0	0	0	0	0	0	0	0	0	0	0	0	0	0	0	0
LGALS13|29124	0	0	0	0	0	0	0	0	0	0	0	0	0	0	0	0	0	0	0	0	0	0	0	0	0	0	0	0	0	0	0	0	0	0	0	0	0	0	0	0	0	0	0	0	0	0	0	0	0
LGALS14|56891	0.8386	0.5577	0	0	0	0	0	0.4915	0.3916	0	0	0	0	0.9502	0	0	0.9188	0	0	1.3602	0.9479	1.0402	0	0	0	0	0.497	0	1.2755	0	0	0.4329	0	0	0	0	0	0	0	0	0	0	0	0	0	0	2.5575	2.6972	0
LGALS7B|653499	0.4193	0.5577	0.785	0.9896	0	0.4039	0	0.4915	0	0.3984	0	0	0	0.4751	0	0	0.4594	0	0	0	0	0.3467	0	1.0735	0	0	0.497	0	0.6378	0.5412	0.5967	0	0	0	0	0.4541	0	0	0	0	0.3975	0.4836	3.3866	10.582	7.7399	3.8217	0	0	0
LHB|3972	0	0	0	0.4948	2.79	0	0	0	0.3916	0	0	0	0	0.4751	0	0.7485	0.4594	0	0	0.6801	0.474	0	0	0	0	0.401	0.497	0.4878	0	0	0	0.4329	0	0.5822	0.4588	0.4541	0	0.5102	0	0	0	2.4178	0.4838	7.0547	0	2.5478	0	0	8.2645
LHCGR|3973	0	0	0.785	0	0.3986	0	0	0	0.3916	0	0	0	0	0	0.5669	0	0	0	0	0	0	0	0	0	0	0	0	0.4878	0	0	0.5967	0	0.5141	0	0.4588	0	0.5597	0	1.0526	1.2399	0.3975	0	0	0	0	0	0	0.5394	0
LHX1|3975	0	0	0	0	0	0	0	0	0	0	0	0	0	0	0	0	0	0	0	0	0	0	0	0	0	0	0.497	0	0	0	0	0	0	0	0	0	0	0	0	0	0	0	0	0	0	1.2739	0	0	0
LHX3|8022	0	0	0	0	0	0	0	0	0	0	0	0	0	0.4751	0	0	0	0	0	0	0	0	0	1.0735	0	0	0	0	0	0	0	0.4329	0	0	0.4588	0	0	0	0	0	0	0	0.4838	0	0	0	0	0	2.3613
LHX5|64211	0.8386	0	0	0	0	0	0	0	0	0	0	0	0	0	0	0	0	0	0	0	0	0	0	0	0	0	0	0	0	0	0	0	0	0.5822	0	0.4541	0	0	0	0	1.1925	3.8685	3.3866	0	4.644	0	2.5575	0	0
LHX8|431707	0	0	0	0	0	0	0	0	0	0	0	0	0	0	0.5669	0	0	0	0	0	0	0	0	0	0	0	0	0	0	0	0	0	0	0	0	0	0	0	0	0	0	0	0	0	0	1.2739	2.5575	0	1.1806
LHX9|56956	0	0.5577	0	0	0.7971	0.4039	0.3899	0	1.5665	0.3984	0.9703	0	1.2767	1.4253	1.1338	0	0	1.8018	0	0.34	0	0	0	0	0	0	0	0	1.2755	0.5412	1.1935	0.8658	0.5141	3.4929	0	0	0.5597	0	0	0	0.3975	0	0	0	0	0	0	0	0
LIM2|3982	0	0	0	0	0	0	0	0	0	0	0	0	0	0	0	0	0	0	0	0	0	0	0	0	0	0	0	0	0	0	0	0	0	0	0	0	0	0	0.5263	0	0	0	0	0	0	0	0	0	0
LIN28A|79727	0	0	0	0	0	0	0	0	0.3916	0	0	0	0	0	0	0	0	0	0	0	0	0	0	0	0	0	0	0	0	0	0.5967	0	0	0	0.4588	0.9083	0	0	0	0	0	0	0	0	0	0	0	0	0
LIN28B|389421	0	0	0.3925	0	0	0	0	0	0	0	0	0	0	0.4751	0	1.497	0	0	0	0	2.3698	0	0	0	0	0	0	0	0	0	0	0	0	0	0	0	0	1.0204	0	0.62	0.3975	0	0	0	0	0	0	0	0
LIPF|8513	0	0	0	0	0	0	0	0	0.3916	0	0	0	0	0	0	0	0	0	0	0	0.474	0	0	0	0	0	0	0	0	0	0	0	0	0	0	0	0	0	0.5263	0	0.3975	0.4836	0	0	0	0	0	0	0
LIPI|149998	0	1.1154	0	0	0.3986	0	0	0	0.3916	0	0	2.7871	0	0.4751	0.5669	0	0.4594	0.4505	0	0	0	0	0	0	1.0493	0	0	0	0	0	1.7902	0	0.5141	0	0.4588	0	0	0.5102	1.5789	0.62	0.3975	0.4836	0.9676	0	0	0	0	0	0
LIPJ|142910	0	0.5577	0	0.4948	0.3986	0	0	0.9829	1.1749	0	0.9703	0.5574	1.2767	0	0	0	0	0	0.9452	0	0	0.3467	0	1.0735	0.6995	0	0.994	0.9756	0.6378	0.5412	0.5967	0.8658	0	0	0	0	0	0	0	0.62	0.3975	0.4836	0	0	0	0	1.2788	0	0
LIPK|643414	0	0	0	0	0	0	0	0	0	0	0	0	0	0	0	0	0	0	0	0	0	0	0	0	0	0	0	0	0	0	0	0	0	0	0	0	0	0	0	0	0	0.4836	0	0	0	0	0	0	0
LIPM|340654	0	0	0	0	0	0.4241	0	0	0	0	0	0	0	0	0	0	0	0	0	0	0	0	0	0	0	0	0	0	0	0	0	0	0	0	0	0	0.5709	0	0	0	0	0	0	0	0	0	0	0	0
LIPN|643418	0	0	0	0	0.3986	1.2118	0.3899	0.4915	0	0	0	0	0	0	2.2676	0.7485	0	0.9009	0	0	0	0.6935	0	0	0	0	0	0	0	0	0.5967	0.4329	0.5141	0.5822	0.4588	0	0	0	0.5263	0	1.1925	0	0	0	0	7.6433	28.133	0.5394	2.3613
LMOD2|442721	0	1.1154	0.3925	0	0.3986	0	0	0	0	0	0	0	0.6383	0	0	0	0.9188	0	0.4726	0	0.9479	0	0	0.5368	0	0	0	0.4878	0	0.5412	0	0	0.5141	0.5822	0.9175	0	0.5597	0.5102	0.5263	0.62	0.795	0	0	0	0	0	0	0	0
LOC100101938|100101938	0.4193	0	0	0	0	0	0	0	0	0	0	0	0	0	0	0	0.4594	0	0	0	0	0	0	0.5368	0	0	0	0	0	0	0	0	0	0.5822	0	0	0	0	0	0	0	0.4836	0	0	0	0	0	0	0
LOC100128023|100128023	0	0	0	0.4948	0	0	0	0	0	0	0	0	0	0	0	0	0.4594	0	0	0	0	0	0	0	0	0	0	0	0	0	0	0	0	0	0	0	0	0	0	0	0.3975	0	0	0	0	0	0	0	0
LOC100128076|100128076	0	0	0	0	0	0	0.3899	0	0	0	0	0	0	0	0	0	0	0	0.4726	0	0	0	0	0	0	0	0	0.4878	0	0	0	0	0	0	0	0	0	0	0	0	0	0	0	0	0	0	0	0	0
LOC100128554|100128554	0	0	0	0	0	0	0	0	0	0	0	0	0	0.4751	0	0	0	0	0.4726	0	0	0.3467	0	0	0	0	0	0	0	0	0	0	0	0	0	0	0	0	0	0	0	0	0	0	0	0	0	0	0
LOC100128675|100128675	0	0	0	0	0.7971	0	0	0.4915	0	0.3984	0	0	0	0	1.1338	0	0.4732	0	0	0	0	0	0	0	0.3498	0	0	0	0	0	0	0	0.5141	0	0.4588	1.3624	0	0.5102	1.5789	0.62	0.3975	0	0	0	1.548	0	1.2788	0.5394	0
LOC100128811|100128811	0	1.188	0	0.6482	0	0	0	0	0	0	0	0	0	0	0	0	0	0	0	0	0	0	0	0	0.787	0.5694	0	0	0	0.9904	0	0	0	0.5822	0	0	0	0	0	0	0	0	0	0	0	0	0.9463	0	0
LOC100128977|100128977	0	0.5577	0	0	0.7971	0	0	0	0.3916	0	0.9703	0	0	0	0.5669	0.7485	0	0	0	0	0	0.3467	0	0	0	0.401	0	0	0	0	0.5967	0	0	0.5822	0	0.4541	0	0	0	0	0.3975	0	0	0	0	0	0	0	0
LOC100129055|100129055	0.4193	0	0	0.4948	0.3986	0	0	0	0	0	0	0	0	0	0	0.7485	0	0	0	0	0.474	0	0	0	0	0.8019	0.497	0	0	0	0	0	0.5141	0	0	0	1.1194	0	0	0	0.3975	0.9671	0	0	0	0	0	0	0
LOC100129935|100129935	0	0	0	0	0	0	0	0	0	0	0	0	0	0	0	0	0	0	0	0	0	0	0	0	0	0.401	0	0	0	0	0	0	0	0	0	0	0	0	0	0	0	0	0	0	0	0	0	0	0
LOC100130264|100130264	0.4193	0	0	0	0	0.4039	0	0	0	0	0	0	0	0	0	0	0	0	0	0.34	0	0	0	0	0.3498	0	0	0	0	0.5412	0	0	0.5141	0	0	0	0.5597	0	0	1.2399	0.3975	0	0	1.7637	0	0	0	0.5394	0
LOC100130274|100130274	0	0	0	0	0	0	0	0	0	0	0	0	0	0	0	0	0	0	0	0	0	0	0	0	0.3498	0	0	0	0	0	0.5967	0	0	0	0	0	0	0	0	0	0	0	0	0	0	1.2739	0	0	0
LOC100130386|100130386	0	0	0	0.4948	0.7971	0.4039	0	0	1.5665	0.3984	0	0	0	0	0	0	0.4594	0.4505	0.9452	0.34	0.9479	0	0.7052	0	0	0	0	0	0	0	2.387	0.4329	0	0	1.835	0	1.679	1.5306	1.0526	0.62	0	0	0.9676	0	0	6.3694	0	0	0
LOC100131551|100131551	0.8386	0	0	0.9896	0	0	0	0	1.1749	0.3984	0	0	0.6383	0.4751	0.5669	0	0.4594	0	0	0	0	0.3467	0	0.5368	0	0	0	0	0	0	0.5967	0.8658	0.5141	0	0	0.4541	0	1.0204	0	1.8599	1.1925	1.4507	0.4838	1.7637	4.644	5.0955	6.3939	0	2.3613
LOC100131726|100131726	0	0	0.3925	0	0.3986	0	0.3899	0	0	0	0.9703	0	0.6383	0.4751	0.5669	0	0	0.9009	0	0	0	0	0	0	0	0	0.497	0	0	0	0	0.8658	0	0	0.4588	0.4541	0	0	0.5263	0	0.3975	0	1.9352	0	0	1.2739	2.5575	0	0
LOC100133050|100133050	0	0	0	0	0	0	0	0	0	0.3984	0	0	0	0	0.5669	0	0	0	0	0	0	0	0.3526	0	0.3498	0	0	0.4878	0	0	0	0	0	0	0	0	0	0	0	0	0	0	0	14.1093	24.7678	20.3822	3.8363	0	4.7226
LOC100133308|100133308	0	0	1.1775	0	0	0.4039	0	0	0.3916	1.1953	0.9703	1.1148	0	0.9502	0	1.497	0	0.4505	0.4726	0.34	0.9479	0.3467	0.7052	0	0	0	0	0	0	0	0	0	0	0	0	0.9083	0	0	0	1.2399	0.3975	0	0	1.7637	0	0	2.5575	0	0
LOC100133469|100133469	0	0	2.355	0	0	0	0	0.9829	0	1.5937	0	0	0	0.4751	0	0	0	0	0	0	0.9479	0	0	0.5368	1.0493	0	0	0	5.1022	0	0	0	0	0	0	0	0	0	0	0	0	0	0	0	0	0	0	0	0
LOC100133893|100133893	0.4193	0.5577	0	0.4948	0	0	0	0	0	0	0	0	0	0	0	0	2.2969	0.4505	0	0.34	0	0	0.3526	0	0	0	0.497	0	1.2755	0.5412	0	2.5974	0	0	0.4588	0.4541	0	0.5102	1.0526	0	0	0.9671	0	0	0	0	0	1.0789	0
LOC100133920|100133920	0.4193	0	0.3925	0.9896	0	0.4039	0	0.4915	0	0.3984	0.9703	0.5574	0	0	0	0	0.4594	0	0	0	0.474	0.6935	3.1735	0	0	0.8019	0	0.4878	0.6378	0	0.5967	0	0	0	0	0	0	0	1.0526	0	0.3975	0	0	15.873	4.644	1.2739	8.9514	0.5394	0
LOC100169752|100169752	0	0	0	0	0	0	0	0	0	0	0	0	0	0	0	0	0	0	0	0	0	0	0	0	0	0	0	0	0	0	0	0	0	0	0	0	0	0	0	0	0	0	0	0	0	0	0	0	0
LOC100192379|100192379	0	0	0	0.5938	0	0	0.3899	0	0	0	0	0	0	0	0	0	0	0	0	0	0	0	0	0	0.9759	0	0	0.5317	0	0	0	0	0	0	0	1.0082	0	0	0	0.6882	0.3975	0	0	0	0	1.2739	0	0	0
LOC100192426|100192426	0	0	0	0	0	0	0	0	0.3916	0	0	0	0	0.4751	0	0	0	0	0	0	0	0	0	0	0	0	0	0	0	0	0	0	0	0.5822	0	0	0	0	0	0	0	0	0	0	0	0	0	0	0
LOC100240726|100240726	0.4193	0	0.3925	0	0.3986	0	0.3899	0	0.3916	0	0	0	0	0	0	0	0.9188	1.8018	0	0.6801	0	0.3467	0.3526	0	0	0	0.497	0	0	0	1.1935	1.2987	4.1131	0	1.3763	0	1.679	2.0408	0	2.4799	0.795	0	0	1.7637	0	0	0	0	0
LOC100271832|100271832	0	0.5577	0.785	0.4948	0	0	0.3899	0	0	0.3984	0	0	1.2767	0	0	0	0.4594	0	0.9452	0.34	0	0	0	0	0	0.401	0	0	0.6378	0	0	0	0	0	0	0.4541	0	0	0	0	0.3975	0	1.4514	0	0	0	0	0	0
LOC100287704|100287704	0	0	0	0	0	0	0	0	0	0	0	0	0	0	0	0	0	0	0	0	0	0	0	0	0	0	0	0	0	0	0	0	0	0	0	0	0	0	0	0	0	0	0	0	0	0	0	0	0
LOC100287718|100287718	0	0	0	0	0	0	0	0	0	0	0	0	0	0	0	0	0	0	0	0	0	0	0	0	0	0	0	0	0	0	0.5967	0	0.5141	0	0	0	0	0	0	0	0	0	0	0	0	0	0	0	0
LOC116437|116437	0	0.5577	0.3925	0	0.3986	0	0	0	0	0	0	0	0	0	0.5669	0	0	0	0	0.34	0	0	0	0	0	0	0	0	0	0	0	0	0	0	0	0.4541	0	0	0	0.62	0.3975	0	0	0	1.548	3.8217	0	0	0
LOC126536|126536	0	0	0.3925	0	0	0	0.7798	0	0	0	0	0.5574	0	0	0	0	0	0	0	0.34	0	0	0.3526	0	0	0	0	0	0	0	0	0	0	0	0.4588	0	0	0	0	0	0.795	0	0	0	0	0	0	0	0
LOC144742|144742	0	0	0	0	0	0	0	0	0	0	0	0	0	0	0	0	0	0	0	0	0	0	0	0	0	0	0	0	0	0	0	0	0	0	0	0	0	0	0	0.62	0	0.4836	0	0	0	0	0	0	0
LOC144776|144776	0	0	0	0	0	0	0	0	0	0	0	0	0	0	0	0	0	0	0	0	0	0	0	0	0	0	0	0	0	0	0	0	0	0	0	0	0	0	0	0	0	0	0	0	0	0	0	0	0
LOC145474|145474	0.4193	0	0	0	0.3986	0	0	0.4915	0	0	0.9703	0	0	0	0	0.7485	0	0	0.4726	0	0.474	0	0	0.5368	0	0.401	0	0	0	0	0	0	0	0	0.4588	0	0.5597	0	0.5263	0	0	0	0	0	0	1.2739	0	0	0
LOC145845|145845	0	0.5577	0	0	0	0.4039	0	0	0	0	0	1.1148	0	0	0	0.7485	0	0	0	0	0	0	0	0	0	0	0	0	0	0	0	0	0	0	0	0	0	0	0.5263	0.62	0	0	0	0	0	0	0	0	0
LOC146481|146481	0	0	0	0	0	0	0	0	0	0	0	0	0	0	0	0	0	0	0	0	0	0	0	0	0	0	0	0	0	0	0	0	0	0	0	0	0	0	0	0	0	0.4836	0	0	0	0	0	0	0
LOC148145|148145	0	0.5577	0	0	0	0	0	0	0	0	0	0	0.6383	0	0	0	0	0	0	0.34	0	0.3467	0	0	0	0	0.497	0	0	1.0824	0	0	0	0	0.4588	0.9083	0	0	0	0	0	1.9342	0	0	0	0	0	0.5394	0
LOC149620|149620	0	0	0	0	0	0	0	0	0	0	0	0	0	0	0	0	0	0	0	0	0	0	0	0	0	0	0	0	0	0	0	0	0	0	0	0	0	0	0	0	0	0	0	0	0	0	0	0	0
LOC150185|150185	0	0	0.3925	0	0	0	0	0	0	0	0	0	0	0	0	0	0	0	0	0	0	0	0	0	0	0	0	0	0	0	0	0	0.5141	0	0	0	0	0	0	0	0	0	0	0	0	0	0	0	0
LOC150527|150527	0	0.5577	0	0	0	0	0.3899	0	0	0	0	0	0	0	0.5669	0.7485	0	0	0	0	0.474	0	0	0	0.3498	0	0	0	0	0	0	0.4329	0	0	0	0.9083	0	0	0	0	0	0	0	0	0	0	8.9514	0	0
LOC150568|150568	0	0	0	0	0	0	0.3899	0.4915	0	0.3984	0	0	1.2767	0	0.5669	0	3.675	0.4505	0.9452	0.6801	0	0	0	0.5368	0	0	0	0	0	0	0	0.4329	0.5141	0	1.3763	0	0	0	0.5263	0.62	0.3975	0	0	0	0	0	0	0	0
LOC151300|151300	0	0	0	0	0	0	0	0	0	0	0	0	0	0	0	0	0.4594	0	0	0	0	0	0	0	0	0	0	0	0	0	0	0	0	0	0	0	0	0	0	0	0	0	0	0	0	0	0	0	0
LOC151658|151658	0	1.1154	0	0	0	0	0	0	0	0	0	0	0	0	0	0	0	0	0	0	0	0	0	0	0	0	0	0	0	0	0	0	0	0	0	0	0	0	0	0	0	0	0.4838	0	0	0	0	0	0
LOC152024|152024	0	0	0.3925	0	0	0	0	0	0.3916	0	0	0.5574	0	0	0	0	0	0	0	0.34	0	0	0	0	0	0	0	0	0	0	0.5967	0.4329	0	0.5822	0	0.4541	0	0	0.5263	0	0.3975	0.4836	0.4838	3.5273	3.096	0	0	0.5394	0
LOC152225|152225	0.8386	0	0	0	0	0.4039	0	0	0	0	1.9407	0.5574	0	0.4751	0	0	0	0	0.4726	0.6801	0.474	0.3467	0	1.0735	0.3498	1.2029	1.4911	0.9756	0	0.5412	1.1935	1.7316	0.5141	0	0	0.4541	0	0	0	0	1.59	0	0	0	0	1.2739	2.5575	2.1578	1.1806
LOC153910|153910	0.4193	0	0	0	0	0	0	0	0	0	0	0	0.6383	0	0	0	0	0	0	0	0	0	0.3526	0	0.3498	0.8019	0	0	0	1.0824	0	0	0	0	0	0	0	0.5102	0.5263	0	0	0	0	0	0	0	1.2788	0	0
LOC154449|154449	0	0	0	0	0.7971	0	0.3899	0.4915	0	0	0	0.5574	0.6383	0	0	0	0.4594	0	0.4726	0	0	0	0.7052	0	0	0.401	0	0	0	0	0	0	0	0	0.4588	0	0	0	0	0	0	0	0	0	0	0	0	0	0
LOC157627|157627	0	0	0	0	0.3986	0	0	0	0	0	0	1.1148	0	0	0	0	0	0	0.9452	0	0	0	0	0	0	0	0	0	0	0	0.5967	0	0	0	1.835	0	0	0	0	0	0	0	0	0	0	0	0	0	0
LOC200726|200726	0	0	0	0	0	0	0	0	0	0	0	0	0	0	0	0	0	0	0	0	0	0	0	0	0	0	0	0	0	0	0	0	0	0	0	0	0	0	0	0	0	0	0	0	0	0	0	0	0
LOC221122|221122	0	0	0	0	0	0	0.3899	0	0	0	0	0	0	0	0	0	0	0	0	0	0	0	0	0	0	0	0	0	0	0	0	0	0	0	0	0	0	0	0	0	0	0	0	1.7637	0	0	0	0	0
LOC254312|254312	0	0	0	0	0	0	0	0	0	0	0	0	0	0	0	0	0	0	0	0	0	0	0	0	0	0	0	0	0	0	0	0	0	0	0	0	0	0	0	0	0	0	0	0	0	0	0	0	0
LOC255025|255025	0	0	0	0	0	0	0	0	0	0	0	0	0	0	0	0	0	0	0	0	0	0	0	0	0	0	0	0	0	0	0	0	0	0	0	0	0	0	0	0	0	0	0	0	0	0	0	0	0
LOC283332|283332	0	0	0	0	0	0	0	0	0	0	0	0	0	0	0	0	0	0	0	0	0	0	0	0	0	0	0	0	0	0	0	0	0	0	0	0	0	0	0	0	0	0	0	0	0	0	0	0	0
LOC283404|283404	0	0	0	0	0	0	0	0	0	0	0	0	0	0	0	0	0	0	0	0	0	0	0	0	0	0	0	0	0	0	0	0	0	0	0	0	0	0	0	0	0	0.4836	0	0	0	0	1.2788	0	0
LOC283761|283761	0	0	0	0	0.7971	0	0	0	0	0.3984	0	0	0	0.4751	1.7007	0	0	0	0	0	0	0	0	0	0	0	0	0	0	0	0	0	0.5141	1.7465	0	0	0	0.5102	0.5263	0	0.3975	0.9671	0	0	0	0	0	0	0
LOC283867|283867	0.4193	0	0	0	0	0	0	0	0.3916	0	0	0	0	0	0.5669	0	0.4594	0	0	0	0.474	0	0	0	0	0.401	0	0	0	0	1.1935	1.2987	0	0	0	0.4541	0	0	0.5263	0	0	2.4178	0	0	0	0	5.1151	0.5394	1.1806
LOC283914|283914	0	0	0	0	0	0	0	0	0	0	0	0	0	0	0	0	0	0	0	0	0	0	0	0	0	0	0	0	0	0	0	0	0	0	0	0	0	0	0	0	0	0	0	0	1.548	0	0	0	0
LOC283999|283999	0	0	0.3925	0	0	0	0	0	0	0	0	0	0	0	0	0	0	0	0	0.34	0	0	0.3526	0.5368	0	0	0	0	0	0	0.5967	0	0	0	0	0	0	0	1.0526	0.62	0	0.9671	0	0	1.548	0	0	0	0
LOC284379|284379	0	0	0	0	0	0	0	0.4915	0	0	0	0	0	0	0	0	0	0	0	0	0	0	0	0	0	0	0	0	0	0	0	0	0	0	0	0	0	0	0	0	0	0	0	0	0	1.2739	0	0	0
LOC284661|284661	0	0	0	0	0	0	0	0	0	0	0	0	0	0	0	0	0	0	0	0	0	0	0	0	0	0	0	0	0	0	0	0	0.5141	0	0	0	0	0	0	0	0	0.4836	0	0	0	0	0	0	0
LOC284688|284688	0	0.5577	0	0	0	0	0	0	0	0	0	0	0	0	0	0	0	0	0	0	0	0	0	0	0	0	0.497	0	0	0	0.5967	0	0	0	0	0	0.5597	0	0	0	0	0	0	0	0	0	1.2788	0.5394	0
LOC284788|284788	0	0	0	0	0	0	0	0	0	0	0	0	0	0	0	0	0.4594	0	0	0	0	0	0	0	0	0	0	0	0	0	0	0	0	0	0	0	0	0	0	0	0	0	0	0	0	0	0	0	0
LOC284798|284798	0	1.6732	0	0	1.1957	0	0	0	0	0	0	1.1148	0.6383	0	0	0	0	0	0	0	0	0	0	0	0	0	0.497	0.4878	0.6378	0.5412	0	0.8658	0	0	0	0.4541	0	0.5102	0.5263	1.2399	0	8.7041	1.9352	0	1.548	0	0	33.4457	0
LOC285045|285045	0	0	0	0	0	0	0	0	0	0	0	0	0	0	0	0	0	0	0	0	0	0	0	0	0	0	0	0	0	0	0	0	0	0	0	0	0	0	0	0	0	0	0	0	0	0	0	0	0
LOC285194|285194	0	0	0	0	0	0	0	0	0	0	0	0	0	0	0	0	0	0	0	0	0	0	0	0	0	0	0	0	0	0	0	0	0	0	0	0	0	0	0	0	0	0	0	0	0	0	0	0	0
LOC285205|285205	0.4193	0.5577	0.3925	0	0.3986	0	0	0	0.3916	0.3984	0.9703	0.5574	0.6383	0	0	0	0	0	0	0	0.474	0	0	0	0	0.8019	0	0	0	0	0	0.4329	0	0.5822	0	0	0	0.5102	0	0.62	0.3975	0	0	0	0	0	0	1.0789	0
LOC285370|285370	0	0	0	0	0	0	0	0	0	0	0	0	0	0	0	0	0	0	0	0	0	0	0	0	0	0	0	0	0	0	0	0	0	0	0	0	0	0	0	0	0	0	0	0	0	0	0	0	0
LOC285375|285375	0	0	0	0	0	0	0	0	0	0	0	0	0	0	0	0	0	0	0	0	0	0	0	0	0	0	0	0	0	0	0	0	0	0	0	0	0	0	0	0	0	0	0	0	0	0	1.2788	0	0
LOC285401|285401	0	0	0	0	0	0	0	0	0	0	0	0	0	0	0	0	0.4594	0	0	0	0	0	0	0	0	0	0	0	0	0	0.5967	0	0	0	0	0	0	0	0.5263	0	0	0.4836	0	1.7637	0	0	0	0	0
LOC285501|285501	0	0	0	0	0	0	0	0	0	0	0	0	0	0	0	0	0	0	0	0	0	0	0	0	0	0	0	0	0	0	0	0	0	0	0	0	0	0	0	0	0	0.4836	0	0	0	0	0	0	0
LOC285627|285627	0	0	0	0	0	0	0	0	0	0	0	0	0	0	0	0	0	0	0	0	0	0	0	0.5368	0	0	0	0	0	0	0	0	0	0	0	0	0	0	0	0	0	0	0	0	0	0	0	0	0
LOC285692|285692	0	0	0	0	0	0	0	0	0	0	0	0	0	0	0	0	0	0	0	0	0	0	0	0	0	0	0	0	0	0	0	0	0	0	0	0	0	0	0	0	0	0	0.4838	0	0	0	0	0	0
LOC285733|285733	0	1.1154	0.3925	1.4844	277.401	0.8078	0	0	0.3916	0.7969	0.9703	1.6722	0	0	0.5669	0	0	0	0	0.6801	0	0	0.7052	0	0.3498	0.401	0	0	0	0	0	0.4329	0	0	0	0	0.5597	1.0204	0	0	0	0.9671	0	1.7637	0	0	0	0	0
LOC285735|285735	0	0	0	0	0	0	0	0	0	0	0	0	0	0	0	0	0	0	0	0	0	0	0	0	0	0	0	0	0	0	0	0	0	0	0	0	0	0	0	0	0	0	0	0	0	0	0	0	0
LOC285740|285740	0.8386	0	1.9625	0	0.3986	0	0	0.9829	0	0	0.9703	0	0	0	0	0	0	0	0	0.34	0	0.3467	0.7052	0.5368	0.6995	1.6038	0.497	0.4878	0	0	0	0	1.5424	0	0	0	1.679	0	0.5263	0	0.3975	1.4507	1.4514	0	0	1.2739	0	0.5394	0
LOC285780|285780	0	0	0.3925	0	0	0	0	0.9829	0.7832	0.3984	0	1.1148	0	0	0.5669	0	0.4594	0.4505	0	2.3803	0	0	0.7052	0	0	0	0.497	0	1.2755	0.5412	0	0.4329	0.5141	0	0.4588	0	0	0	0.5263	0	0	0	0.4838	0	0	0	2.5575	0	0
LOC285796|285796	0	1.1154	0	0	0.3986	0	0	0	0	0.3984	0	0	0	0	0	0.7485	0	0	0.4726	0.34	0	0	0	0	0	0	0	0	0	0	0.5967	0	0	0.5822	0.4588	0	0	0	1.0526	0.62	0.3975	0.4836	0	0	0	0	0	0.5394	0
LOC286094|286094	0	0	0	0	0	0	0	0	0	0	0	0	0	0	0	0	0	0	0	0	0	0	0	0	0	0	0	0	0	0	0	0	0	0	0	0	0	0	0	0	0	0	0	0	0	0	0	0	0
LOC286135|286135	0	0	0	0	0	0	0	0	0	0	0	0	0	0	0	0	0	0	0	0	0	0	0	0	0	0	0	0	0	0	0	0	0	0	0	0	0	0	0	0	0	0	0	0	0	0	0	0	0
LOC286238|286238	0	0	0	0	0	0	0	0	0	0	0	0	0	0	0	0	0	0	0	0	0	0	0	0	0	0	0	0	0	0	0	0	0	0	0	0	0	0	0	0	0	0	0	0	0	0	0	0	0
LOC286359|286359	0	0	1.57	0	0.3986	1.2118	0.3899	0	0	0	0	0.5574	1.2767	0.4751	0	0	0	0.4505	0.4726	0	0.474	0	0.7052	0	0	0	0.497	0	0.6378	0	0	0	0.5141	0	0	0	0	0	0	0	0	0	1.9352	0	0	0	0	0	0
LOC29034|29034	0	0	0	0	0	0	0	0	0	0	0	0	0	0	0	0	0	0	0	0	0	0	0	0	0	0	0	0	0	0	0	0	0	0	0	0	0	0	0	0	0	0	0	0	0	0	0	0	0
LOC338588|338588	0.4193	0	0	0	0	0	0.3899	0.4915	0.3916	0	0	0	1.915	0	0	0	0	0.4505	0.9452	0	0	0.3467	0	0	0	0	0	0	0.6378	0	0	0	0.5141	0	0	0	0	0.5102	0	0	0	0	0	0	0	0	1.2788	0	0
LOC339240|339240	0	0	0	0	0	0	0	0	0	0	0.9703	0	0	0	0	0	0	0.4505	0	0	0	0	0	0	0.3498	0	0	0	0	0	0	0	0.5141	0	0	0	0	0	0	0	0	0	2.9028	1.7637	0	3.8217	0	0	3.5419
LOC339568|339568	0	0	0	0	0	0	0	0	0	0	0	0	0	0	0	0	0	0	0	0	0	0	0	0	0	0	0	0	0	0	0	0	0	0	0	0	0	0	0	0	0	0	0	0	0	0	0	0	0
LOC339788|339788	0	0	0.3925	0	0	0	0.3899	0.4915	0	0	0	0	0	0.4751	0	0	0	0.4505	0	0	0	0.3467	0.3526	0	0	0	0.497	0	0	1.0824	0	0	0.5141	0	0	0	0	0	0	0	0	0.4836	0	0	0	0	0	0	0
LOC340017|340017	0	0	0	0	0	0	0	0	0	0	0	0	0	0	0	0	0	0	0	0	0	0	0	0	0	0	0	0	0	0	0	0	0	0	0	0	0	0	0	0	0	0	0	0	0	0	0	1.0789	0
LOC340074|340074	0	0	0.3925	0	0.3986	0	0	0	0	0	0	0	0	0	0	0	0	0	0	0	0	0	0	0	0	0	0	0.4878	0	0	0	0.4329	0	0	0	0.4541	0	0	0	0	0	3.3849	0	0	1.548	0	0	0	0
LOC340094|340094	0	0	0	0	0	0	0	0	0	0	0	0	0	0	0	0	0	0	0	0	0	0	0	0	0	0	0	0	0	0	0	0	0	0	0	0	0	0	0	0	0	0	0	0	0	0	0	0	0
LOC340357|340357	0	0	0	0	0	0	0	0	0	0	0	0	0	0	0	0	0	0	0	0	0	0	0	0	0	0.401	0	0	0	0	0	0	0	0	0	0	0.5597	0.5102	0	0	0	0	0	0	1.548	0	0	0	0
LOC340508|340508	0.4193	0	0	0	0	0	0	0	0	0	0	0	0	0	0.5669	0	0.4594	0	0	0	0	0	0	0.5368	0	0	0	0	0	0.5412	0	0	0	0	0	0	0.5597	0	0	0.62	0	0	0	0	3.096	0	0	0	0
LOC348021|348021	0	0	0	0	0	0	0	0	0	0	0	0	0	0	0	0	0	0	0	0	0	0	0	0	0	0	0	0	0	0	0	0	0	0	0	0	0	0	0	0	0	0	0	0	0	0	0	0	0
LOC348840|348840	0.4193	0	0.3925	0	0	0	0	0.4915	0	0	0.9703	0	0.6383	0	0	0.7485	0	0	0	0	0.474	0	0	0	0	1.2029	0.497	0	0.6378	0.5412	0.5967	0	0	0	0	0	1.1194	0	1.5789	0	0.3975	0	0	0	0	0	0	0	0
LOC360030|360030	0	0	0	0	0	0	0	0	0	0	0	0	0	0	0	0	0	0	0	0	0	0	0	0	0	0	0	0	0	0	0	0	0	0	0	0	0	0	0	0	0	0	0	0	0	0	0	0	0
LOC388428|388428	0	0	0	0	0.3986	0	0	0	0	0	0	0	0	0	0	0	0	0	0	0	0	0	0	0	0	0	0	0	0	0	0	0	0	0	0	0	0	0	0	0	0	0	0	0	0	1.2739	0	0	0
LOC388946|388946	0	0	0	0	0	0	0	0	0	0	0	0	0	0	0	0	0	0	0	0	0	0	0	0	0	0	0	0	0	0	0	0	0	0	0	0	0	0	0	0	0	0	0	0	0	0	0	0	0
LOC390858|390858	0.4193	0	0	0	0	0	0	0	0	0	0	0	0	0	0	0	0	0	0	0	0	0	0	0	0	0	0	0	0	0	0	0	0	0	0	0	0	0	0	0	0	1.4507	0	0	0	1.2739	0	0	1.1806
LOC392196|392196	0	0	0	0	0	0	0	0	0	0	0	0	0	0	0	0	0.4594	0	0	0	0	0	0	0	0	0	0	0	0	0	0	0	0	0	0	0	0	0	0	0	0	0	0	0	0	0	0	0	0
LOC400891|400891	0.4193	0	0	0	0	0	0.3899	0.4915	0.3916	0	0	0.5574	0	0.9502	0	0	1.8375	0	0	0	0	0.6935	0.7052	1.6103	0	0	0	0	0	0.5412	0	0	0.5141	0	0.9175	1.3624	0	2.0408	0	0	0	0	0	0	0	1.2739	1.2788	0	0
LOC400940|400940	0.4193	0	0	1.4844	0.7971	0	0	0	0	0.3984	0	0	0.6383	0	1.1338	0	0	0	0	0.6801	0.474	0.3467	0.3526	0	0	0.8019	0	0	0	1.0824	0	0.4329	0	0	1.835	1.3624	0	1.0204	0.5263	0	0.3975	0	0	0	0	0	0	0.5394	0
LOC401387|401387	0	0	0.3925	0	0	0	0	0.9829	0	0.3984	0	0.5574	0	0	1.1338	0.7485	0.9188	0	0	0.34	0.474	0.3467	0.7228	0	0	0	0.994	0	0.6378	0.5412	1.1935	0	0	0	0.4588	0.4541	1.1194	0	1.0526	1.2399	0	0.9671	0.4838	0	1.548	1.2739	0	0.5394	0
LOC402644|402644	0	0	0	0.4948	0	0	0	0.4915	0	0.3984	0	0	0	0	0	0	0	0	0	0	0	0	0	0	0	0	0	0	0	0	0	0	0	0	0	0.4541	0	0	0	0	0	0	0.4838	1.7637	4.644	2.5478	0	0	0
LOC415056|415056	0.4193	0	1.57	0	0.7971	0	0.3899	1.4744	0	0	0	0	1.915	1.4253	0	0	0	0	0	0.34	0.474	0.3467	1.763	0.5368	0.6995	0.8019	1.9881	0	0	0	0	0	0.5141	0	0	0	0.5597	2.551	0	0	0.3975	0	0	0	0	0	0	0	0
LOC440040|440040	0	0	0	0	0	0	0	0	0	0	0	0.5574	0	0	0	0	0	0	0	0	0	0	0	0	0	0	0	0.4878	0	0	0	0.4329	0	0	0	0	0	0	0	0	0	0	0	0	0	0	0	0	0
LOC440356|440356	0	0	0	0	0	0	0	0	0	0	0	0	0	0	0	0.7485	0	0	0	0.34	0	0	0	0.5368	0	0	0	0	0	0	0	0.4329	0.5141	0	0	0	0	0.5102	0	0	0	0	5.3217	3.5273	13.9319	2.5478	7.6726	3.2367	2.3613
LOC440896|440896	0	0	0	0	0.3986	0.4039	0	0	0	0.3984	0	0.5574	0.6383	0.9502	0	0.7485	0	0	0	1.0201	0.474	0	0.3526	0	0.3498	0.401	0	0	0	0	1.1935	0	0	0	0	0	1.679	0	0	1.2399	0	1.4507	0.9676	0	0	1.2739	5.1151	0	0
LOC441177|441177	0	0.6525	0	0	2.8059	0.4645	0	0	0	0	0	1.2598	0	0	0.7823	2.0659	0	0	0	0.34	0	0	0	0	0	0	0	0	0	0	0	0.5887	1.1002	0.7626	0	0	1.9029	0	0	0.6882	2.8302	0.6093	0	0	0	0	0	0	0
LOC494141|494141	0	0.5577	0.3925	0.4948	0.3986	0	0	0.4915	0	0.7969	0	0	0.6383	0	0.5669	0	0	0	0	0	0	0	0.7052	0	0.3498	0.8019	0.497	0	0	0	0.5967	0	0	0	0	0	0.5597	0	0	0	0	0.4836	0	7.0547	1.548	7.6433	6.3939	0	11.8064
LOC554202|554202	0	0	0	0	102.033	0	0	0	2.3497	0	0	1.1148	0	0	0	1.497	0	0	0	0.34	0.474	0	0	0	0	0.401	0	0	0	0	0	1.2987	0	0.5822	0	0	0.5597	0.5102	0	0.62	0	15.4739	0	3.5273	1.548	26.7516	57.5448	1.6183	0
LOC642587|642587	0	0	0	0	0	0	0	0	0	0	0	0	0.6383	0	0	0	0	0	0.4726	0	0	0	0	0	0	0	0.497	0	0	0	0	0	0	0	0	0	0	0.5102	0	0	0	5.3191	0	0	0	0	0	0	0
LOC642929|642929	0	0	0	0	0	0	0	0	0	0	0	0	0	0	0	0	0	0	0	0	0	0	0	0	0	0	0	0	0	0	0	0	0	0	0	0	0	0	0	0	0	0	0	0	0	0	0	0	0
LOC643486|643486	0	0	0	0	0	0	0	0	0	0	0	0	0	0	0	0	0	0	0	0	0	0	0	0	0	0	0	0	0	0	0	0	0	0	0	0	0	0	0	0	0	0	0	0	0	0	0	0	0
LOC643923|643923	0	0	0	0	0	0	0	0	0	0	0	0.5574	0	0	0	0	0	0	0.4726	0	0	0.3467	0	0	0	0	0	0	0	0	0	0	0	0	0	0	0	0	0	0	0	0	0	0	0	0	0	0	0
LOC643955|643955	0	0	0	0	0	0	0	0	0	0	0	0	0	0	0	0	0	0	0	0	0	0	0	0	0	0	0	0	0	0	0	0	0	0	0	0	0	0	0	0	0	0	0	0	0	0	0	0	0
LOC644145|644145	0	0	0	0	0	0	0	0	0	0	0	0	0	0	0	0	0	0	0	0	0	0	0	0	0	0	0	0	0	0	0	0	0	0	0	0	0	0	0	0	0	1.4507	2.419	0	0	0	0	0	0
LOC644669|644669	0	0	0	0	0	0	0	0	0	0	0	0	0	0	0	0	0	0	0	0.6801	0	0	0	0	0	0	0	0	0	0	0	0	0	0	0	0	0	0	0	0	0	1.4507	0	0	0	0	0	0	0
LOC645752|645752	0.4193	0	0.3925	0	0	0	0.3899	0	0	0	0	0	1.2767	0	0	0.7485	0.9188	0	0.4726	0	1.4219	0	0	0.5368	0.3498	0	0.497	0	0.6378	1.0824	1.7902	0	0	0	0.9175	0	0.5597	2.0408	0	3.7198	0.3975	1.4507	0	0	0	0	0	0.5394	0
LOC646498|646498	0	0	0	0.4948	0	0	0	0	0	0	0	0	0	0	0	0	0	0	0	0	0	0	0	0	0.3498	0	0	0	0	0	0	0	0.5141	0	0	0	0	0	0	0	0	0	0	0	0	0	0	0	0
LOC646813|646813	0	0	0	0	0	0	0	0	0	0	0	0	0	0	0	0	0	0	0	0	0	0	0	0	0	0	0	0	0	0	0	0	0	0	0	0	0	0	0	0	0	0	0	0	0	0	0	0	0
LOC647309|647309	0	0	0.3925	0	0.3986	0	0	0	0.3916	0.3984	0	0.5574	0	0.4751	1.7007	0	0	0	0	0	0	0	0	0	0	0.401	0	0	0	0	0	0.4329	0	0.5822	0.9175	0	0	0.5102	0	0.62	0.3975	0	0.4838	0	0	0	0	0	0
LOC648691|648691	0	0	0.3925	0	0	0	0	0	0	0	0	0	0	0	0	0	0.4594	0	0	0	0	0	0	0	0	0	0	0	0	0	0	0	0	0	0	0.4541	0	0	0	0	0	0.9671	0	0	0	0	0	0	0
LOC650293|650293	0	0	0	0	0	0	0	0	0	0	0	0	0	0	0	0	0	0	0	0	0	0	0	0	0	0	0	0	0	0	0	0	0	0	0	0	0	0	0	0	0	0	0	0	0	0	0	0	0
LOC653544|653544	0	0	0	0	0	0	0	0	0	0	0	0	0	0	0	0	0	0	0	0	0	0	0	0	0	0	0	0	0	0	0	0	0	0	0	0	0	0	0	0	0	0	0	0	0	0	20.4604	0	0
LOC653545|653545	0	0	0	0	0	0	0	0	0	0	0	0	0	0	0	0	0	0	0	0	0	0	0	0	0	0	0	0	0	0	0	0	0	0	0	0	0	0	0	0	0	0	0	0	0	0	5.1151	0	0
LOC727677|727677	0.4193	0	0	0	0	0	0	0.4915	0.3916	0	0	0	0	0.4751	0.5669	0	0	0	0.4726	0	0	0	0	0.5368	0	0	0.497	0	0	0.5412	0	0	0.5141	0.5822	0	0	0	0	0	0	0	0.4836	0.9676	0	0	0	0	1.6183	0
LOC727924|727924	0	0	0	0	0	0	0.3899	0	0	0	0	0	0	0	0	0	0	0	0	0	0	0	0	0	0	0	0	0	0	0	0	0	0	0	0	0	0	0	0	0	0	0	0	0	0	0	0	0	0
LOC728276|728276	0	0	0	0	0	0.8078	0	0	0.3916	0.3984	0	0	0	0	0	0	0.4594	0	0	0	0	0	0	0	0	0.401	0.497	0	0	0.5412	0	0.4329	0	0.5822	0	0.9083	0	0	0	0	0.3975	0	0	0	0	0	0	0	0
LOC728410|728410	0	0	0	0	0	0	0	0	0	0	0	0	0	0	0	0	0	0	0	0	0	0	0	0	0	0	0	0	0	0	0	0	0	0	0	0	0	0	0	0	0	0	0	0	0	0	0	0	0
LOC729121|729121	0	0	0	0	0	0	0	0	0	0	0	0	0	0	0	0	0	0	0	0	0	0	0	0	0	0	0	0	0	0	0	0	0	0	0	0	0	0	0	0	0	0	0	0	0	0	0	0	0
LOC729609|729609	0	0	0	0	0	0	0	0	0.3916	0.3984	0	0	0	0	0	0	0	0	0	0.6801	0	0	0	0.5368	0	0	0	0.4878	0	0	0	0	0.5141	0	0.4588	0	0.5597	0	0	0	0	0.4836	1.4514	0	0	0	0	0	0
LOC729668|729668	0	0	0	0	0	0	0	0	0	0	0	0	0	0.4751	0	0	0	0	0	0.6801	0	0	0	0	0	0	0	0	0	0	0	0	0	0	0.4588	0	0	0	0.5263	0	0	0	0	0	0	0	0	0	0
LOC730811|730811	0	0	0	0	0	0	0	0	0	0	0	0	0	0	0	0	0	0	0	0	0	0	0	0	0.3498	0	0	0	0	0	0	0	0	0	0.4588	0	0	0	0.5263	0	0	0	0	0	0	0	0	0	0
LOC731779|731779	0	0	0	0	0	0	0	0	0	0	0	0.5574	0	0	0	0	0.4594	0	0	0.34	0	0	0	0	0	0	0	0	0	0	0	0	0.5141	0	0.4588	0	0	0	1.5789	1.2399	0	0	0	0	0	0	0	0	0
LOC731789|731789	0	0	2.7475	0	0	0	0	0	0	0	0	0	0	0	0	0	0	0	0	0	0	0	0.3526	1.0735	0	2.0048	0.497	0	0	0.5412	0	0	0	1.1643	0.4588	0	0	0	0	0	0	0.9671	0	5.291	0	0	1.2788	1.0789	0
LOC732275|732275	0	0	0	0	0	0	0	0	0	0	0	0	0	0	0	0	0	0	0	0.6801	0	0	0	0	0	0	0	0	0	0	0	0	0	0	0	0	0	0	0	0	0	0	0	0	0	0	0	0	0
LOC84931|84931	0	0	0	0	0.3986	0	0	0	0	0	0	0	0	0	0	0	0	0.4505	0	0.34	0.474	0.3467	0	0.5368	0	0	0	0	0	0	0	0	0	0	0	0	0	0	0	0	0	10.6383	0.4838	1.7637	0	0	1.2788	1.0789	0
LOC91149|91149	0	0	0	0	0	0	0.3899	0	0	0	0	0	0	0	0	0	0	0	0	0	0	0.3467	0	0	0.3498	0	0	0	0	0	0.5967	0	0	0	0.4588	0	0.5597	0	0	0.62	0	0	0.4838	0	1.548	0	0	0.5394	0
LOR|4014	0	0	1.57	0	0	0.8078	0	0.4915	0.3916	0.3984	0	0	1.915	0	0	0	0	0	0.4726	0	0	0.6935	0	1.0735	0	0	0	0	0	0	0	0.4329	0.5141	0	1.3763	0	0	0	0	0	0	0	0	0	0	0	0	0	0
LPO|4025	0	0	0	0	2.3914	0	0	0	0	0.3984	0.9703	0	0	0	0	0	0	0	0.4726	0	0	0	0	1.6103	0	0	0	0	0	1.0824	0.5967	0.4329	0	0.5822	0	0	0	0	0	0	0	8.7041	1.9352	1.7637	0	1.2739	2.5575	3.2367	3.5419
LRIT1|26103	0	0	0	0	0	0	0	0	0	0	0	0.5574	0	0	0	0	0	0	0	0	0	0	0	0	0	0	0	0	0	0	0	0	0	0	0	0	0	0	0	0	0	0.4836	0	0	0	0	0	0	0
LRP2|4036	0.8386	1.6732	0	0	0.3986	1.6157	0.3899	0	0	0.3984	0.9703	0	0.6383	0	0	0	0	0	0.4726	0.34	0.474	0	0.7052	0.5368	0	0.401	0	0	0.6378	0	0	0	0	0	0.4588	0	0.5597	0	0	0	0	0.4836	1.9352	0	0	1.2739	0	1.0789	0
LRRC10|376132	0	0	0.3925	0	0	0	0	0	0	0	0	0	0	0	0	0	0	0	0	0	0	0	0	0	0	0	0	0	0	0	0	0	0	0	0	0	0	0	0	0.62	0	0	0	0	0	0	0	0	0
LRRC30|339291	0	0	0	0	0	0	0	0	0	0	0	0	0	0	0	0	0	0	0	0	0	0	0	0	0	0	0	0	0	0	0	0	0	0	0	0	0	0	0	0	0	0	0	0	0	0	0	0	0
LRRC52|440699	0	1.1154	0	0.4948	0	0	0	0.4915	0	0.3984	0	1.6722	0	0.4751	2.8345	2.2455	0	0	0	0.6801	0	0	0	0	0.6995	0	0	0	0	0	0	0.4329	0	0	0	0	0	0	0	1.2399	0	0	0	0	0	0	0	0	0
LRRC67|286187	0.4193	0	0	0	0	0	0	0	0	0	0	0	0	0	0	0	0	0	0	0	0	0	0	0	0	0	0	0	0	0	0	0	0	0	0	0	0	0	0	0	0.3975	0	0	0	0	0	0	0	0
LRTM1|57408	0	0	0.3925	0	2.79	0	0	0.4915	0.7832	1.1953	0	0.5574	0	0	0.5669	0	0.4594	0	0.4726	0.34	0	1.387	0.3526	0	0	0	0.994	1.4634	0	0	0	0	1.0283	0.5822	0.4588	0	0	0	0	0	0.3975	0	0	0	0	0	0	0	0
LST-3TM12|338821	0	0	0	0	0	0	0	0	0	0	0	0	0	0	0	0	0	0	0	0.34	0	0.3467	0	0	0	0	0	0	0	0	0	0	0.5141	0	0	0	0	0.5102	0	0	0.3975	0.4836	0	12.3457	10.8359	2.5478	0	1.0789	1.2987
LUZP4|51213	0	0	0	0	0	0	0	0	0	0	0	0	0	0	0	0.7485	0	0	0	0	0	0	0	0	0	0	0	0	0	0	0	0	0	0	0	0	0	0	0	0	0	0	0	0	0	0	0	0	0
LY6D|8581	0	0.5577	0	0	0	0.4039	0	0	0	0	0	0	0.6383	0	0	2.2455	0	1.3514	0	0	0	0	0	4.2941	0	0	0	2.9268	0	0.5412	0.5967	17.316	0	0	3.2113	0.9083	0	0	2.1053	2.4799	0	7.7369	0	0	3.096	31.8471	10.2302	1.6183	3.5419
LY6G6E|79136	0	0	0	0	0	0.4039	0	0	0	0	0	0	0.6383	0	0	0	0	0	0	0	0	0	0	0	0	0	0	0	0.6378	0.5412	0	0	0	0	1.3763	0	0	0	1.5789	0	0	15.1499	14.7025	18.836	17.0279	0	10.2302	9.71	0
LY6G6F|259215	0	0	0	0	0	0	0.3899	0.4915	0	0	0	0	0	0	0	0	0	0	0	0	0	0	0.7052	0.5368	0	0.401	0	0	1.2755	0	0	0	0	0	0.9175	0.9083	0	0	0	0	0.3975	13.0561	7.2569	24.6914	17.0279	0	6.3939	4.3156	0
LYG2|254773	0	1.1154	0.785	0	0.3986	0	0	0	0	0	0	1.1148	0.6383	0	0	0.7485	0	0.9009	0	0	0	0	0	0	0.3498	0	0.497	0	0	0	0	0	0	0.5822	1.3763	0	0	0.5102	0	0	0.795	0.4836	0	0	0	1.2739	0	0	0
LYPD2|137797	0.4193	0	0	0	0	0	0	0	0	0.7969	0	0	0.6383	0	0.5669	2.2455	0	0	0	0	0	0.3467	0	0	0.3498	0	0	0.4878	0	0	0.5967	0	0	0	0	0.4541	0.5597	0	3.6842	3.0998	0	0	0	0	0	0	11.509	0	0
LYPD4|147719	0	0	0	0	0	0	0	0	0	0	0	0	0	0	0	0	0	0	0	0	0	0	0	0	0	0	0	0	0	0	0	0	0	0	0	0	0	0	0	0	0	0	0	0	0	0	1.2788	0	0
LYZL1|84569	0	0	0	0	0	0	0	0	0	0	0	0	0	0	0	0	0	0	0	0	0	0	0	0	0	0	0	0	0	0	0	0	0	0	0	0	0	0	0	0	0	0	0	0	0	0	0	0	0
LYZL2|119180	0	0	0	0	0	0	0	0	0	0	0	0	0	0	0	0	0	0	0	0	0	0	0	0	0	0	0	0	0	0	0	0	0	0	0	0	0	0	0	0	0	0	0	0	0	0	0	0	0
LYZL4|131375	0	0	0	0.4948	0	0	0	0	0	0	0	0	0	0	0	0	0	0	0	0	0	0	0	0	0	0	0.497	0	0	0	0	0	0	0	0.4588	0	0	0	0	0	0	0	0	0	0	0	1.2788	0	0
LYZL6|57151	0	0	0	0	0.3986	0.4039	0	0	0	0	0	0	0	0	0	0	0	0	0	0	0	0	0	0	0	0	0	0	0	0	0	0	0	0	0	0	0	0	0	0	0	0	0	0	0	0	0	0	0
MAGEA10|4109	0	0	0	0	0	0	0	0	0.3916	0	0	0	0	0	0	0	0	0	0	0	0	0	0	0	0	0	0	0	0	0	0	0	0	0	0.4588	0	0	0	0	0	0	1.4507	0	0	0	0	0	0	0
MAGEA11|4110	0.4193	0	0	1.4844	0	0	0	0	0	0.3984	0	0.5574	0	1.4253	0	0	0	0.4505	0	0	0.9479	0	0.3526	0.5368	0	0	0	0.4878	0.6378	0	0	0.4329	0	0.5822	1.3763	1.8165	0.5597	0	0	0.62	0	52.2244	0	0	3.096	0	2.5575	0	0
MAGEA12|4111	0	0	0	0.4948	0	0	0.3899	0	0	0.7969	0	0	0	0.4751	0	0	0	0	0	0	0	0	0	0	0	0	0	0	0	0	0	0	0	0	0	0	0	0	0	0	0	0	0	0	1.548	0	19.1816	0	1.1806
MAGEA1|4100	0	0	0	0	0	0	0	0	0	0.7969	0	0	0	0	0	0.7485	0	0	0	0	0	0	0	0	0	0	0	0	0	0	0	0	0	0	0	0	0	0	0	0	0	0	0.4838	1.7637	0	0	3.8363	0	1.1806
MAGEA2|4101	0	0	0	0	0	0	0	0	0	0	0	0	1.2767	0	0	0	0.4594	0	0	0	0	0	0	0	0	0	0	0	0	0.5412	0	0	0	0	0	0	0	0	0	0	0	0.9671	0	0	3.096	0	58.8235	0	0
MAGEA3|4102	0	0	0	0.9896	0	0	0	0	0	0	0	0	0.6383	0	0	0	0	0	0	0	0	0	0	0	0	0	0	0	0	0	0	0	0	0	0	0	0	0	0	0	0	0	2.9028	0	0	0	306.905	0	0
MAGEA4|4103	0	0	0	0	0	0	0	0	0	0	0	0	1.915	0	0	0	0	0	0	0	1.8959	0	0	0	0	0	0	0	0	0	0	0	0	0.5822	0	0	0	0	0	0	0	27.5629	0	0	0	0	7.6726	0	0
MAGEA5|4104	0	0	0.3925	0	0.7971	0	0	0	0	0.3984	0	0	0	0	0	0	0	0	0	0.34	0	0.3467	0.3526	0	0	0.401	0	0	0	0.5412	0	0	0	0	0	0	0	0.5102	0	0	0	1.9342	1.4514	0	0	0	2.5575	0	0
MAGEA6|4105	0	0	0	2.474	0	0	0	0	0	0	0	0	1.2767	0	0	0	0	0	0	0	0	0	0	0	0	0	0	0	0	0	0	0.4329	0	0	0	0	0	0	0	0	0	0.4836	1.4514	0	0	0	306.905	0	1.1806
MAGEA8|4107	0	0	0	0	0	0.4039	0.7798	0	0.3916	0	0	0	0.6383	0	0	0	0.4594	0	0.4726	0	0	0	0	0.5368	0.3498	0.401	0	0	0	0.5412	0.5967	0	0	0	0	1.3624	0	0	0.5263	0	0	0	0.4838	0	0	0	2.5575	0	0
MAGEA9B|728269	0	0	0	0	0	0	0.3899	0	0	0	0	0.5574	0	0	0	0	0.9188	0.4505	0	0	0	0	0	2.1471	0	0	0.497	0	0	0	0	0.4329	0.5141	0	0	0.9083	0	0	0	0	0	0.4836	0	0	0	0	5.1151	0	0
MAGEB10|139422	0	0	0	0	0	0	0	0	0	0	0	0	0	0	0	0	0	0	0	0	0	0	0	0	0	0	0	0	0	0	0	0	0	0	0	0	0	0	0	0	0	0	0	0	0	0	0	0	0
MAGEB16|139604	0	0	0	0	0	0	0	0	0	0	0	0	0	0	0	0	0	0	0	0	0	0	0	0	0	0	0	0	0	0	0	0	0	0	0	0	0	0	0	0	0	0	0	0	0	0	0	0	0
MAGEB18|286514	0	0	0	0	0	0	0	0	0	0	0	0	0	0	0	0	0	0	0	0	0	0	0	0	0	0	0	0	0	0	0	0	0	0	0	0	0	0	0	0	0	0	0	0	0	0	1.2788	0	0
MAGEB1|4112	0	0	0	0	0	0	0	0	0	0	0	0	0	0	0	0	0	0	0	0	0	0	0	0	0	0	0	0	0	0	0	0	0	0	0	0	0	0	0	0	0	0	0	0	0	0	0	0	0
MAGEB2|4113	0	0	0	0	0	0	0	0	0	0	0.9703	0	0	0.4751	0	0.7485	0	0.4505	0.4726	0.6801	0	0	0.3526	0	0	0.401	1.4911	0	0.6378	0.5412	0.5967	0.4329	0	0	0	0	0	0	0	0	0	0	0	0	0	0	167.519	0	0
MAGEB3|4114	0	0	0	0	0	0	0	0	0	0.3984	0	0	0	0	0	0	0	0	0	0	0	0.3467	0	0	0	0	0	0	0	0	0	0	0	0	0	0	0	0	0	0	0	0	0	0	0	0	0	0	0
MAGEB4|4115	0	0	0	0.4948	0	0.4039	0	0	0	0	0	0	0	0	0	0	0	0	0	0.34	0	0	0	0	0	0.401	0	0	0	0	0.5967	0	0	0	0	0	0	0	0	0	0	0	0	0	0	0	0	0	0
MAGEB6|158809	0	0	0	0	0	0	0	0	0	0	0	0	0	0	0	0	0	0	0	0	0	0	0	0	0	0	0	0	0	0	0	0	0	0	0	0	0	0	0	0	0	0	0	0	0	0	2.5575	0	1.1806
MAGEC1|9947	0	0	0	0	0	0	0	0	0	0	0	0	0	0	0	0	0	0	0	0	0	0	0	0	0	0	0	0	0	0	0	0	0	0	0	0	0	0	0	0	0	0	0	0	0	0	6.3939	0	0
MAGEC2|51438	0	0.5577	0	0	0	0	0	0	0	0	0	0	0	0	0	0	0	0	0	0	0	0	0	0	0	0.8019	0	0	0	0	0	0	0	0	0	0	0	0	0	0	0	0	0	0	0	0	48.5934	0	0
MAGEC3|139081	0	0	0	0	0	0	0	0	0	0	0	0	0	0	0	0	0	0	0	0	0	0	0	0	0	0	0	0	0	0	0	0	0	0	0	0	0	0.5102	0	0	0	0	0	0	0	0	0	0	0
MAG|4099	0	1.6732	0	0	0.3986	0.4039	0	0	0	0	0.9703	0	1.2767	0	5.6689	1.497	0.4594	0	7.0888	0.6801	0.474	0.6935	0	0	0	0	0	0.4878	0	0	0.5967	0	0	2.9108	0	0	0	0	6.8421	3.0998	3.975	0	0	0	0	0	0	0	0
MARCH10|162333	0.5577	1.1043	0	0.4948	0.7971	0	0.3899	0	0	0	0	0.8417	0	0	0.8107	0.9281	0.8682	0	0	0	0.6351	0	0.5959	1.0735	0	0	0	0	1.9006	0.8605	1.9812	0	1.2236	0	1.7112	0.6767	0	0	2.0421	0	0.795	1.3201	4.3541	0	0	0	0	0	0
MARCH11|441061	0.4193	0	0.785	0	0.3986	0	0	0	0	0	0	0.5574	0	0	2.2676	0	0.4594	0	0.4726	0	0.474	0.6935	0.3526	0	0.3498	0	0.497	0	0	0	0	0	0	0	0.9175	0	0	0	0	0.62	0.3975	0	0	0	0	0	0	0	0
MAS1|4142	0	0	0	0	0	0	0	0	0	0	0	0	0	0	0.5669	0	0	0	0	0	0	0	0.3526	0	0	0	0	0	0	0	0	0	0	0	0	0	0	0	0	0	0	0	0	0	0	1.2739	1.2788	0	1.1806
MBD3L1|85509	0	0	0	0	0	0	0	0	0	0	0	0	0	0	0	0	0	0	0	0	0	0	0	0	0	0	0	0	0	0	0	0	0	0	0	0	0	0	0	0	0	0	0	0	0	0	0	0	0
MBD3L2|125997	0	0	0	0	0	0	0	0	0	0	0	0	0	0	0	0	0	0	0	0	0	0	0	0	0	0	0	0	0	0	0	0	0	0	0	0	0	0	0	0	0	0	0	0	0	0	0	0	0
MBD3L5|284428	0	0	0	0	0	0	0	0	0	0	0	0	0	0	0	0	0	0	0	0	0	0	0	0	0	0	0	0	0	0	0	0	0	0	0	0	0	0	0	0	0	0	0	0	0	0	0	0	0
MBL2|4153	0	0	0	0	0	0	0	0	0	0	0	0	0	0	0	0	0.4594	0	0	0	0	0	0	0	0	5.2125	0.497	0	1.2755	0	0	0	0	0	0.9175	0	0.5597	0	0.5263	0	0	0	0	3.5273	1.548	0	0	0.5394	0
MC2R|4158	0	0	0	0	0	0	0	0	0.3916	0	0	0	0	0	0	0	0	0	0	0	0	0	0	0	0	0	0	0	0	0	0	0	0	0	0	0	0	0	0	0	0	1.4507	0.4838	0	1.548	0	3.8363	0	0
MC3R|4159	0	0	0.3925	0	0	0	0	0	0	0	0	0	0	0	0	0	0	0	0	0	0	0	0	0	0	0	0	0	0	0	0	0	0	0	0	0	0	0	0	0	0	0	0	0	0	0	0	1.0789	0
MC5R|4161	0	0	0	1.9792	0	0.4039	1.1698	0	0	0	0	0	1.2767	0	0	0	0.9188	0	0.4726	0	0	0.3467	0.3526	0	0	0.401	0	0.4878	0	0.5412	0.5967	0	0	0	0	1.3624	0	0	0.5263	0	0	0.9671	0	1.7637	0	0	0	0	0
MCCD1|401250	0	0	0	0	0	0	0	0	0	0	0	0	0	0	0	0	0	0	0	0	0	0.3467	0	0	0	0	0	0	0.6378	0	0	0	0	0	0	0	0.5597	0	0	0	0	0	0	0	0	0	0	0	0
MEG8|79104	0	0.5577	0	0	0	0.4039	0	0	0	0	0	0	0	0	0	0	0	0	0	0	0	0	0	0	0	0	0	0	0	0	0.5967	0	0	0	0	0	0	0.5102	0	0	0.3975	0	0	0	0	2.5478	5.1151	0	0
MEPE|56955	0	0	0	0	0	0	0	0	0	0	0	0	0	0	0	0	0	0	0	0	0	0	0	0	0	0	0	0	0	0	0	0	0	0	0	0.4541	0	0	0	0	0	0	0	0	0	1.2739	0	0	0
METTL11B|149281	0	0	0	0	0	0	0	0.4915	0	0	0	0	0	0	0	0	0	0	0	0	0	0	0	0	0	0	0	0	0	0	0	0	0	0	0	0	1.1194	0	0	0	0	1.4507	0	1.7637	0	0	1.2788	1.6183	0
MGC15885|197003	0	0.5577	0	0	0	0	0	0	0	0	0	0	0.6383	0	0	0.7485	0	0	0	0.34	0	0	0	0	0	0.401	0	0	0	0	0.5967	0	0	0	0	0	0.5597	1.0204	0	0.62	0	0	0	0	1.548	0	0	0.5394	0
MGC26647|219557	0	0	0	0	0	0	0	0	0	0	0	0	0	0	0	0	0	0	0	0	0	0	0	0	0	0	0	0	0	0	0	0	0	0	0	0	0	0	0	0	0	0	0	0	0	0	0	0	0
MGC27382|149047	0	0.5577	0.785	0	2.3914	0.4039	0.3899	0.4915	0.3916	0.3984	0	0	1.2767	0.9502	0.5669	0	0.9188	0.9009	0	0	0.474	0.3467	0.3526	0	0	0	0	0	0	0	0	0	0	0	0	0.4541	0	0.5102	0	0	0	0.4836	0.4838	0	0	1.2739	0	0.5394	0
MGC2889|84789	0	0	0	0	0	0	0	0	0	0	0	0	0	0	1.7007	0.7485	0	0	0	0	0	0	0	0	0	0	0	0.9756	0	0	1.7902	0.4329	0	0.5822	0	0	0	0.5102	0	0.62	0.3975	0	0	0	0	0	1.2788	0.5394	0
MGC34034|154089	0	0	0	0	0.3986	0	0	0	0	0	0	0	0	0	0	0	0	0	0	0	0	0	0	0	0	0	0	0	0	0	0	0	0	0	0	0	0	0.5102	0	0	0	0	0	0	0	0	2.5575	0	0
MGC4473|79100	0	0	0	0	0	0	0	0	0	0	0	0	0	0	0	0	0	0	0	0	0	0	0	0	0	0	0	0	0	0	0	0	0	0	0	0	0	0	0	0	0	0	0	0	0	0	3.8363	0	0
MIMT1|100073347	0.4193	0	0	0	0	0	0	0.4915	0	0.3984	0	0	0	0	0	0	0	0	0.4726	0	0	0	0	0	0	0	0	0.4878	0	0	0	0	0	0	0.9175	0.4541	0	0.5102	0.5263	1.2399	0	0	0	0	0	0	2.5575	0	0
MIOX|55586	0	0	0	0	0.7971	0.4039	0	0	0	0.3984	0	0	0.6383	0	0	0.7485	0.9188	0	0.4726	0.34	0	0	0	0	0	0	1.4911	0	0	1.0824	0	0.4329	1.0283	0	0.4588	0	0	0.5102	0	0	0	0	6.7731	1.7637	0	100.637	5.1151	0	0
MLNR|2862	0	1.6732	0.3925	0	0.3986	0.4039	0	0	0	0	0	0	0	0.4751	0.5669	0.7485	0	0.4505	1.8904	0	0	0.6935	0.3526	0	0	0.8019	0	0	0	0	0	0.8658	0	0	0	0.4541	2.7984	0	0	1.8599	0	0.4836	0	0	0	0	0	0	0
MLN|4295	0	0	0	0	3.5871	0	0	0	0.3916	0.7969	0	0	0	0	1.1338	0	0	0	0	0.6801	0	0	0	0	0.3498	0	0	0	0	0	0	0.4329	0.5141	0	0.4588	0	0	0	0.5263	0	0	0	0	0	0	0	0	0	0
MMP13|4322	0	0.5577	0	0	0	0.8078	0	0.4915	0.3916	1.5937	1.9407	0	1.915	0	2.2676	0	0.4594	0	0	0	0	0	0	2.1471	0.6995	0.8019	0	0	0	0.5412	1.1935	0	1.0283	0	0.4588	0	16.7903	0	0.5263	0	0	7.2534	0	22.9277	1.548	29.2994	130.435	111.126	5.9032
MMP20|9313	0.4193	0	0	0	2.79	0.4039	0	0	0	0.3984	0	0	0	0	0	0	0.9188	0	0	0	0	0	0	0.5368	0	0	0	0	0.6378	0	2.387	0	0	0	0	0	0	0	0	0	0	0	0	0	0	0	3.8363	7.0128	0
MMP23A|8511	0	0	19.2327	0	0	0	0	0	0	0	0	0	0	0	0	0	0	3.1532	0	0	0	0	15.8674	0	0.3498	0	0	0	0	0	0	0	0	0	0	4.9955	6.7161	0	0	10.5394	0	0	0	89.9471	142.415	76.4331	154.732	0	20.0708
MMP26|56547	0	0	0	0	0	0	0	0	0	0	0	0	0	0	0	0	0	0	0	0	0	0	0	0	0	0	0.497	0	0	0	0	0	0	0	0	0	0	0	0	0	0	0.4836	0	0	0	0	0	0	0
MMP8|4317	0	0	0	0	0	1.2118	1.1698	0	0	0	0	0	0.6383	0	0	0	0	0.9009	0	0	0.474	0	0	0	0	0.401	0.497	0	0	0	0.5967	0.8658	0	1.1643	0.9175	1.3624	0	0	2.1053	0	3.5775	1.4507	0	5.291	3.096	10.1911	241.688	5.9339	7.0838
MOGAT1|116255	0	0	0	0	0	0	0	0	0	0	0	0	0	0	0	0	0	0	0	0	0	0	0	0	0	0	0	0	0	0.5412	0	0	0.5141	0	0	0	0	1.5306	0	0	0	0.4836	0.9676	0	0	0	0	0.5394	0
MOG|4340	0.4193	3.3463	0	0	2.79	0.4039	0	0	0	0	0	0.5574	0	0	2.8345	1.497	0.4594	0	0	0.34	0	0	0	0	0	0	0	0.4878	0	0	1.1935	0.4329	0	0	0.9175	0	0	1.0204	0.5263	1.2399	0	0.9671	0	0	0	0	0	0	0
MOS|4342	0	0	0	0	0.3986	0	0	0	0	0	0	0	0	0	0	0	0	0	0	0	0	0	0	0	0	0	0	0	0	0	0	0	0	0	0	0	0	0	0	0	0	0	0	0	0	0	0	0	0
MPP4|58538	0	0.5577	0.3925	0.4948	0	0.4039	0	0	0	0.3984	0	0	0	0	0	1.497	0	0.4505	0	0	0	0	0	0	0	0.401	0.497	0	0	1.0824	0	0	0	0	0	0	0	0.5102	0.5263	0	0	3.3849	0.4838	1.7637	0	2.5478	10.2302	0.5394	4.7226
MRAP|56246	0	0	0.4867	0	3.1646	0	0	0	2.6278	5.4385	1.601	4.1527	0	0	2.8741	0	0	0	0	0	0	0	0.5501	0	0	2.4739	0	0.7073	0	1.1203	23.5894	0.6537	0	0	0	4.6412	0	23.3929	41.2526	0	8.6614	0	0	0	15.8669	0	20.4859	0.6258	0
MRGPRD|116512	0.4193	2.2309	1.57	0.4948	0.7971	0	0	0	0	0	0	2.7871	0	1.4253	4.5351	3.7425	0	0.4505	1.8904	0	0	0	0	0	0	0	0	2.9268	0	0.5412	0	0	1.5424	0.5822	0.9175	0	0	1.5306	0.5263	4.9597	0.3975	0	0	0	0	0	0	0	0
MRGPRG|386746	0	0	0	0	0	0	0	0	0	0	0	0	0	0	0	0	0	0	0	0	0	0	0	0	0	0	0	0	0	0	0	0	0	0	0	0	0	0	0	0	0	0	0	0	0	0	0	0	0
MRGPRX1|259249	0	0	0	0	0	0	0	0	0	0	0	0	0	0	0	0	0	0	0	0	0	0	0	0	0	0	0	0	0	0	0	0	0	0	0	0	0	0	0	0	0	0	0	0	0	0	0	0	0
MRGPRX3|117195	0	0	0.3925	0	0	0	0	0	0	0	0	0	0	0	0.5669	0	0	0	0	0	0	0	0	0	0	0	0	0.4878	0	0	0.5967	0	0	0	0	0	0	0	0	0	0	0	0	3.5273	0	3.8217	16.624	0	1.1806
MRGPRX4|117196	0	0	0	0	0	0	0.3899	0	0	0	0	0	0	0	0	0	0.9188	0	0	0	0	0	0	0	0	0	0	0	0	0	0	0	0	0	0	0	0	0	0	0	0	0	0	0	0	0	0	0	0
MS4A13|503497	0	0	0	0	0	0	0	0	0	0	0	0	0	0	0	0	0	0	0	0	0	0	0	0	0	0	0	0	0	0	0	0	0	0	0	0	0	0	0	0	0	0	0	0	0	0	0	0	0
MS4A5|64232	0	0	0	0	0	0	0	0	0	0	0	0	0	0	0	0	0	0	0	0	0	0	0	0	0	0	0	0.4878	0	0	0	0	0	0	0	0	0	0	0	0	0	0	0	0	0	0	0	0	0
MS4A6E|245802	0.4193	0	0	0.4948	0	0	0	0	0	0	0	0	1.915	0	0	0	0	0	0	0	0	0	0	0	0.3498	0	0	0	0	0	0	0.8658	0	0	0	0	0	0.5102	0	0	1.1925	0	0	8.8183	0	5.0955	10.2302	0.5394	7.0838
MSGN1|343930	0	0	0	0	0	0	0	0	0	0	0	0	0	0	0	0	0	0	0	0	0	0	0	0	0.3498	0	0	0	0	0	0	0	0	0	0.4588	0	0	0	0	0	0	0.4836	0	0	0	0	0	0	0
MSLNL|401827	0	0	0	0	0	0	0	0	0	0	0	0	0	0.9502	0	0	0	0	0	0	0	0	0	0	0	0	0	0	0	0	0	0	0	0	0	0	0	0	0	0	0	0.9671	1.9352	0	3.096	3.8217	2.5575	0	3.5419
MSMB|4477	0.4193	0	0	0	0.7971	0	0	0	0	0	0	0	0	0	0.5669	0	0.4594	0	0	0	0	0	0	0	0	0.401	0	0.9756	0	0.5412	0	0	0	0	0	0	0	0	1.0526	0	2.7825	0.4836	0	0	0	0	0	0	0
MT1B|4490	0.4193	0	0	0.4948	12.7541	0	0	0	0	0	0	0	0	0	0	0	0	0	0	0.6801	0	0.3467	0	0	0	0	0	0	0	0	0	0	0	0	0	0	0	0	0	0	0	0	0	0	0	0	0	0	0
MT4|84560	0	0	0	0	0	0	0	0	0	0	0	0	0	0	0	0	0	0	0	0	0	0	0	0	0	0	0	0	0	0	0	0	0	0	0	0	0	0	0	0	0	5.8027	0	0	0	0	0	0	0
MTNR1B|4544	0	0	0	0.4948	0	0	0	0	0	0	0	0	0	0	0	0	0	0	0.4726	0	0	0	0	0	0	0	0	0	0	0	0	0	0	0	0	0	0	0	0	0	0	0	0	0	0	0	0	0	0
MUC15|143662	0	0.5577	0	0	0	0	0	0	0.3916	0	0	0	0	0	0.5669	0	0	0	0	0.34	0	0	0	0.5368	0	0	0	0	0	0	0	0	0	0	0	0.4541	0	0.5102	0	0	0	1.4507	0	0	0	0	0	0	0
MUC21|394263	0	0	0	0	0	0	0	0	0	0	0	0	0	0	0	0	0	0	0	0	0	0	0	0	0	0	0	0	0	0	0	0	0	0	0	0	0	0	0	0	0	0.4836	0	0	0	0	0	0	0
MUC7|4589	0	0	0	0	0	0	0.8305	0.4915	0	0	0	0	0	0	0	0	0	0	0	0	0	0	0	0	0	0	0.994	0	0	0	0	0	0	0	0	0	0	0	0	0	0	0	0	0	0	0	0	0	0
MUCL1|118430	0.8386	0	0	0	0	1.2118	0	0	0	0	0	0	0	0	1.1338	0	0	0.9009	0.4726	0	0	0	23.6248	0.5368	0.3498	0	6.4612	0	0	0	0	1.2987	0	0	0	0	0	1.0204	0	0	0	29.0135	0	0	1.548	0	52.4297	0.5394	0
MYADML|151325	0	0	0	0	0	0	0	0	0	0	0	0	0	0	0	0	0	0	0	0	0	0	0	0	0	0	0	0	0	0	0	0	0	0	0	0	0	0	0	0	0	0	0	0	0	0	0	0	0
MYBPHL|343263	0	0	0	0.4948	0.3986	0	0	0	0	0	0.9703	0	0	0	0	0	0	0	0	0	0	0	0	0	0	0	0	0	0	0	0	0	0	0	0.4588	0	0	0	0	0.62	0	0.4836	1.4514	0	1.548	1.2739	1.2788	1.0789	0
MYBPH|4608	0	0	0	0	0	0	0	0.4915	0.7832	0.7969	0	0	0	0	0	0	0	0	0	0	0.474	0.3467	0	0	0.3498	0.401	0.497	0	0.6378	0	1.1935	0.8658	0	0	0	0	0	0	0.5263	0	0	0	0	0	0	3.8217	7.6726	0	0
MYCNOS|10408	0	1.1154	0.3925	0	0	0	0.3899	0	1.1749	0	0.9703	0	0	0	0	0	0	0.4505	0	0	0.9479	0.6935	0	0	0	0.401	0	0.4878	0.6378	0.5412	0	0.4329	0	0	0	1.8165	0	0	0	0	0.795	1.9342	0	1.7637	0	0	0	0.5394	0
MYF5|4617	0	0	0	0	0	0	0	0	0	0	0	0	0	0	0	0	0	0	0	0	0	0	0	0	0	0	0	0	0	0	0	0	0	0	0	0	0	0	0	0	0	0	0	0	1.548	0	0	0	0
MYF6|4618	0	0	0	0	0	0	0	0	0	0	0	0	0	0	0	0	0.9188	0	0	0.34	0	0	0	0	0.3498	0	0	0	0	0	0	0	0	0	0	0	0.5597	0	0	0	0	0.4836	0	0	0	0	0	0	0
MYH16|84176	0	0	0	0	0	0	0	0	0	0	0	0	0	0	0.5669	0	0	0	0.4726	0	0.9479	0	0	0	0	0	0	0	0	0	0	0.4329	0.5141	0	0.9175	0	0	0.5102	1.5789	0	0.795	2.4178	0.4838	1.7637	3.096	0	1.2788	3.2367	1.1806
MYH1|4619	0.4193	4.4618	0	0	1.5943	0	0	0	0.7832	0.3984	0	0	0	0	1.7007	0	0.4594	0	0	0	0.474	0.3467	0	1.0735	0.6995	0	0	0.4878	0	0	1.1935	0.4329	0	0	0.4588	0	0.5597	1.5306	0	0.62	0	0	0	0	1.548	0	0	0	0
MYH6|4624	0	0.5577	0	1.9792	0.3986	0	0	0	0	0.3984	0	0	0	0	0	0	0	0	0	0	0	0	0	0.5368	0	0	0	0	0	0	0	0	0	0	0	0	0	0	0	1.8599	0.795	0	0.4838	0	0	1.2739	3.8363	0	0
MYH8|4626	0.4193	0	0.3925	0.9896	0	0.4039	0	0.4915	0	0.7969	0.9703	0	0.6383	0	0.5669	0	0	0	0	0.6801	0.9479	0	0.3526	0	0.3498	0.401	0.497	0.4878	0	0.5412	0	0	0	0	0	0	0	0	0	0	0	0	0	0	1.548	0	0	0	0
MYL10|93408	0	0	0	0	0	0	0	0	0	0	0	0	0	0	0	0	0	0	0	0	0.474	0	0	0	0	0.401	0	0	0	0	0	0	0	0	0	0	0.5597	0	0	0.62	0	0	0	0	0	0	0	0	0
MYL1|4632	0	0	0	0	0	0	0	0	0	0	0	0	0	0	0	0	0	0	0	0	0	0	0	0	0	0	0	0	0	0	0	0	0	0	0	0	0	0	0	0	0	0	0	0	0	0	0	0	0
MYL7|58498	0	0	0	0.4948	0	0	0	0	0	0	0	0	0	0	0	0	0	0	0	0	0	0	0	0	0	0	0	0	0	0	0	0	0	0	0	0	0.5597	0	0	0	0	0	0	0	0	0	0	0	0
MYOD1|4654	0	0	0	0	0	0	0	0	0	0	0	0	0	0	0	0	0	0	0	0	0	0	0	0	0	0	0	0	0	0	0	0	0	0	0	0	0	0	0	0	0	0	0	0	0	0	0	0	0
MYOG|4656	0	0	0	0	0	0	0	0	0	0	0	0	0	0	0	0	0	0	0	0	0	0	0	0	0	0	0	0	0	0	0	0	0	0	0	0	0	0	0	0	0	0	0	0	0	0	0	0	0
NAA11|84779	0	0	0	0	0	0	0	0	0	0	0	0	0	0	0	0	0	0	0	0	0.474	0	0	0	0	0	0	0	0	0	0	0	0	0	0	0	0	0	0	0	0	0	0	1.7637	0	0	0	0	0
NANOS2|339345	0	0	0	0	0	0	0	0	0	0	0	0	0	0	0	0	0	0	0	0	0	0	0	0	0	0	0	0	0	0	0	0	0	0	0	0	0	0	0	0	0	0	0	0	0	0	0	0.5394	0
NBPF6|653149	0.4193	2.2309	0.785	0	5.1813	0.8078	0	0	0.3916	1.9921	0.9703	0	1.2767	1.4253	0	0	0	0	0.4726	0	0	0	0.7052	0	0	0	0	0	0.6378	0.5412	0	0.4329	4.6272	1.7465	1.3763	0	0	0	0	0	1.1925	61.8956	0	26.455	0	0	0	0.5394	0
NCRNA00028|140875	0	0	0	0	0	0	0	0	0	0	0	0	0	0	0	0	0	0	0	0	0.474	0	0	0	0	0	0	0	1.2755	0	0	0	0	0	0	0	0.5597	0	0	0	0.3975	0	0	0	0	1.2739	1.2788	0	0
NCRNA00029|100144596	0	0	0	0	0	0	0	0	0	0	0	0	0	0	0	0	0	0	0	0	0	0	0	0	0	0	0	0	0	0	0	0	0	0	0	0	0	0	0	0	0	0	0	0	0	0	1.2788	0	0
NCRNA00051|619434	0	0	0	0	0	0	0	0	0	0	0	0	0	0	0	0	0	0	0	0	0	0	0	0	0	0	0	0	0	0	0	0	0	0	0	0	0	0	0	0	0	0	0	0	0	0	0	0	0
NCRNA00052|145978	0	0	0	0	0	0	0	0	0	0	0	0	0	0	0	0	0	0	0	0	0	0	0	0	0	0	0	0	0	0	0	0	0	0	0	0	0	0	0	0	0	0	0	0	0	0	10.2302	1.0789	0
NCRNA00099|359822	0	0	0	0	0	0	0	0	0	0	0	0	0	0	0	0	0	0	0	0	0	0.3467	0	0	0	0	0	0	0	0	0	0	0	0	0	0	0	0	0	0	0.3975	0	0	0	0	0	0	0	0
NCRNA00111|54090	0	0	0	0	0	0	0	0	0	0	0	0	0	0	0	0	0	0	0.4726	0	0	0.3467	0	0	0	0	0	0	0	0	0	0	0	0	0	0	0	0	0	0	0	0	0	0	0	0	0	0	0
NCRNA00112|54089	0	0	0	0	0	0	0	0	0	0	0	0	0	0	0	0	0	0	0	0	0	0	0	0	0	0	0.497	0	0	0	0	0	0	0	0	0	0	0	0	0	0	0	0	0	0	0	0	0	0
NCRNA00113|54088	0	0	0	0	0	0	0	0	0	0	0	0	0	0	0	0	0	0	0	0	0	0	0	0	0	0	0	0	0	0	0	0	0	0	0	0	0	0	0	0	0	0	0	0	0	0	0	0	0
NCRNA00119|348808	0.4193	0	0	0.4948	0	0.4039	0	0	0	1.1953	0	0	0	0	0	0	0	0	0	0.34	1.4219	0.3467	0.3526	0	0.3498	1.2029	0.994	1.4634	0	0	0.5967	1.2987	1.0283	0	0.4588	0.4541	1.679	0	0.5263	0	1.1925	0	0.4838	0	0	0	1.2788	0	0
NCRNA00157|54075	0	0	0	0	0	0	0	0	0	0	0	0	0	0	0	0	0	0	0	0	0	0	0	0	0	0	0	0	0	0	0	0	0	0	0	0.9083	0	0	0	0	0	0	0	0	0	0	0	0	0
NCRNA00158|54072	0	0.5577	0	0	0	0	0.3899	0.4915	0	0.3984	0	0.5574	0.6383	0	0	0	1.8375	0	0.9452	0.34	0	1.387	0	0	0	0.401	0	0.4878	1.2755	1.0824	0	0	0	0	0	0	0	0.5102	0	0	0	0	0.4838	0	0	2.5478	0	0	0
NCRNA00159|54070	0	0	0	0	0	0.4039	0	0	0	0	0	0	0	0	0	0	0	0	0	0	0	0	0	0	0	0	0	0	0.6378	0	0	0	0	0	0	0	0	0.5102	0	0	0	0	0	0	0	0	0	0	0
NCRNA00160|54064	0	0	0	0	0	0	0	0	0	0	0	0	0	0	0	0	0	0	0	0	0	0	0	0	0	0.401	0	0	0	0	0	0	0	0	0	0	0	0	0	0	0	0	0	0	0	0	0	0	0
NCRNA00161|118421	0	1.1154	0	0.4948	0	0	0	0	0	0	0	0	0	0	0	0	0	0.4505	0	0	0	0	0	0	0	0	0	0	0	0	0	0	0.5141	0	0	0	0	1.0204	0	0	0.3975	0	0	0	0	0	0	0	0
NCRNA00164|554226	0.4193	0	0	0	0	0	0	0	0.3916	0	0	0	0	0	0	0	0.4594	0	0	0	0	0.3467	0	0.5368	0	0	0	0	0	0	0	0.4329	0.5141	0	3.2113	0.4541	1.679	0.5102	0.5263	0	0.795	0	0	0	0	0	0	0	0
NCRNA00175|378832	0	0.5577	0.3925	0	0.3986	0.4039	0	0	0.3916	0	0.9703	1.6722	0	0	0.5669	0	0	0	0	0	0	0	0	0	0.3498	0	0	0	0	0	0	0	1.0283	0	0.9175	0.4541	1.1194	0	0	0	0.795	0	0	0	1.548	8.9172	1.2788	1.0789	0
NCRNA00200|399706	0	0	0	0	0	4.847	0	0	0	0	0.9703	7.2464	0	0	0	22.4551	0.9188	0	0	0	0	18.3773	0	0	0	0	0	0	0	0	2.387	0	0.5141	0	0	0	0	0	0	0	0	0.9671	0	0	0	0	1.2788	0	0
NCRNA00207|388910	0	0	0	0	0	0	0	0	0	0	0	0	0	0	0	0	0	0	0	0	0	0	0	0	0	0	0	0	0	0	0	0	0	0	0	0	0	0	0	0	0	0	0	0	0	0	0	0	0
NCRNA00230B|401629	0.4193	0	0	0	0	0.4039	0	0	0	0	0	0	0	0	1.7007	0	0.9188	0	0	0.34	0	0	0	0.5368	0	0	0	0	0	0	0	0	0.5141	1.1643	0	0.9083	3.9177	0	0	0	3.18	0	0	0	1.548	0	0	0.5394	0
NETO1|81832	0	0.5577	0.3925	0	0	0.4039	0	0	1.9581	0.7969	0.9703	0.5574	1.2767	0	0	0	2.7563	0	0	3.7405	0	0	0	0	0	1.6038	0.994	1.4634	0	2.706	0	0.8658	1.5424	0	0	0	0	0.5102	2.1053	0	2.7825	0.4836	0	3.5273	0	0	1.2788	2.1578	0
NEU2|4759	0.8386	0	0	0	0.3986	0	0	0.4915	0	0	0	0	0	0.4751	0	0	0	0	0	0	0	0.6935	0	0	1.0493	0.401	0	0	0.6378	0.5412	0	0	1.0283	0	0	0	0	0	0	0	0	0	0	0	0	0	0	0	0
NEUROD4|58158	0	0	0	0	0	0	0	0	0	0	0	0	0	0	0	0	0	0	0	0.34	0	0	0	0	0	0	0	0	0	0	0	0	0	0.5822	0	0	0	0	0	0	0	0	0	0	0	0	0	0	0
NEUROD6|63974	0	0.5577	0	0	1.5943	0	0	0	0	0	0	0	0	0	0	0.7485	0	0	0	0	0	0	0	0	0	0	0	0	0	0	0	0	0	0	0	0	0	0	0	0	0.795	0	0	0	0	0	0	0	0
NEUROG1|4762	0	0	0	0	0	0	0	0	0	0	0	0	0	0	0	0	0	0	0	0	0	0	0	0	0	0	0	0	0	0	0	0	0	0	0	0	0	0	0	0	0	0	0	0	0	0	0	0	0
NEUROG2|63973	0	0	0.785	0	0	0	0.3899	0	0.3916	0	0.9703	0	0	0	1.1338	0.7485	0.4594	0	0	0	0	0.3467	0	0	0	0	0	0	0	0	0	0.4329	0	0.5822	0.4588	0	0	0	0	0.62	0	4.352	10.6434	21.164	1.548	0	1.2788	0.5394	0
NF1P1|440225	0	0	0	0	0	0	0	0	0	0	0	0	0	0	0	0	0	0	0	0	0	0	0	0	0	0	0	0	0	0	0	0	0	0	0	0	0	0	0	0	0	0	0	0	0	0	0	0	0
NHEG1|100294720	0	0	0	0	0	0	0	0	0	0	0	0	0.6383	0	0.5669	0.7485	0	0	0	0	0	0	0	0	0	0	0	0	0	0	0	0	0	0	0	0	0	0	0	0	0	0	0	0	1.548	0	2.5575	0.5394	0
NHLH2|4808	0	1.1154	0	0.4948	0	0	0	0	0	0.3984	0.9703	0	0	0.9502	0.5669	0	1.3781	0	0.4726	1.3602	0.474	0.3467	0	0	0.3498	0	0.497	0.4878	0	1.0824	0.5967	0	0.5141	0	1.3763	0.9083	0	0	0	1.2399	0	21.7602	0	0	1.548	1.2739	0	0	0
NKAIN3|286183	0	0.5577	0	0.4948	0	0	0	0	0	0	0	0.5574	0	0	0.5669	0	0	0	0.4726	0	0	0	0	0	0.3498	0	0	0	0	0	0	0	0	0	0	0	0	0	0	0	0.3975	0	0.4838	0	0	0	0	0.5394	0
NKX1-2|390010	0	0	0.3925	0	0.7971	0	0	0	0	0	0	0	0	0	0	0	0	0	0	0.34	0	0	0	0	0	0	0	0	0	0	0.5967	0	0	0	0	0	0	0	0	0	0	0	0	0	0	0	0	0	0
NKX2-1|7080	0	0	0	0	0	0	0	0	0	0	0	0	1.915	0	0	0	0.9188	0	0	0	0	0	0	0	0	0	0.497	0	0.6378	0	0	0	0.5141	0	0	2.7248	0	0	0	0	0	19.5938	0	0	0	0	1.2788	0	0
NKX2-4|644524	0	0	0	0	0	0	0	0	0	0	0	0	0	0	0	0	0	0	0	0	0	0	0	0	0	0	0	0	0	0	0	0	0	0	0	0	0	0	0	0	0	0	0	0	0	0	0	0	0
NKX2-5|1482	0	0	0	0	0	0	0	0	0	0	0	0	0.6383	0	0	0	0	0	0	0	0.474	0	0	0	0	0	0	0.4878	0	0	0.5967	0	0	0	0.4588	0	0	0.5102	0.5263	0.62	0	0	0	0	0	0	0	0	0
NKX2-6|137814	0	0	0	0	0	0	0	0	0	0	0	0	0	0	0	0	0	0	0	0	0	0	0	0	0	0	0	0	0	0	0	0	0	0	0	0	0	0	0	0	0	0	0	0	0	0	0	0	0
NKX2-8|26257	0	0	0	0	0	0	0	0	0	0	0	0	0	0	0	0	0	0	0	0	0	0	0	0	0	0	0	0	0	0.5412	0	0	0	0	0	0	0	0	0.5263	0	0	0.9671	5.3217	0	3.096	0	1.2788	0	0
NKX6-1|4825	0	0	0	0.4948	0	0	0	0	0	0	0	0	0	0	0	0	0	0	0	0	0	0	0.7052	0	0	0.401	0	0	0	0	0	0	0	0	0	0	0	0	0	0	0	0.4836	0	0	0	0	0	0	1.1806
NKX6-2|84504	0	0	0	0	0	0	0	0	0	0	0	0	0	0	0	0	0	0	0	0	0	0	0	0	0	0	0	0	0	0	0	0	0	0	0	0	0	0.5102	1.5789	0	0	0	0	0	0	1.2739	0	0	0
NKX6-3|157848	0	0	0	0.9896	0	0.4039	0.3899	0.4915	0	0	0	0	0	0.4751	0	0	0.4594	0	0	2.0403	0	0.3467	0	1.6103	0	0.401	1.4911	0	0	0	0.5967	0.4329	0	0	0.4588	0	0	0	0.5263	0	0	0.4836	0	0	0	0	0	0	0
NLRP10|338322	0	0	0	0	0	0	0	0	0	0	0	0	0	0	0	0	0	0	0	0	0.474	0	0	0	0	0	0	0	0	0	0	0	0	0	0	0	0.5597	0	0	0	0	0	0	0	0	0	0	0	0
NLRP13|126204	0	0	0	0	0	0	0	0	0	0	0	0	0	0	0	0	0	0	0	0	0	0	0	0	0	0	0	0	0	0	0	0	0	0	0	0	0	0	0	0	0	0	0	0	0	0	0	0	0
NLRP5|126206	0	0	0	0	0	0	0	0	0	0	0	0	0	0	0	0	0	0	0	0	0	0	0	0	0	0	0	0	0	0	0	0	0	0	0	0	0	0	0	0	0	0.4836	0	0	1.548	0	0	0	0
NLRP8|126205	0	0	0	0	0	0	0	0	0	0	0	0	0	0	0	0	0	0	0	0	0	0	0	0	0	0	0	0	0	0	0	0	0	0	0	0	0	0	0	0	0	0	0	0	0	0	0	0	0
NMS|129521	0	0	0	0	0	0	0	0	0	0	0	0	0	0	0	0	0	0	0	0	0	0	0	0	0	0	0	0	0	0	0	0	0	0	0	0	0	0	0	0	0	0	0	0	0	0	0	0	0
NOBOX|135935	0.4193	0	0	0	0	0	0	0	0	0	0	0	0	0	0	0	0	0	0	0	0	0	0	0	0.3498	0	0	0	0	0	0	0	0	0	0	0	0	0	0	0	0	0	0	0	0	0	0	0	0
NOX3|50508	0	0	0	0	0	0	0	0	0	0.3984	0	0	0	0	0	0	0	0	0.4726	0	0	0	0	0	0	0	0	0	0	0	0	0	0	0	0	0	0	0	0	0	0	0	0	0	0	0	0	0	0
NPBWR1|2831	0.4193	0	0	0	2.3914	0	0	0	0	0	0	0	0.6383	0	1.1338	0	0	0.9009	0	0	0	0	0	0	0	0	0	0	0	0	0	0	0.5141	0	0	0	0	0	0	0	0	0.4836	0	1.7637	1.548	0	0	0	0
NPBWR2|2832	0	0	0	0	0	0	0	0	0	0	0	0	0	0	0	0	0	0	0	0	0	0	0	0	0	0	0	0	0	0	0	0	0	0	0	0	0	0	0	0	0	0	0	0	0	0	0	0	0
NPPB|4879	0	0	0	0	0	0	0	0	0	0	0	0	0	0	0	0	0	0	0	0	0	0	0	0	0	0	0	0	0	0	0	0	0	0	0	0	0	0	0	0	0	0	0	0	0	0	0	0	0
NPS|594857	0	0	0	0	0	0	0	0	0	0	0	0	0	0	0	0	0	0	0	0	0	0	0	0	0	0	0	0	0	0	0	0	0	0	0	0	0	0	0	0	0	0	0	0	0	0	0	0	0
NPVF|64111	0	0	0	0	0	0	0	0	0	0	0	0	0	0	0	0	0	0	0	0	0	0	0	0	0	0	0	0	0	0	0	0	0	0	0	0	0	0	0	0	0	0	0	0	0	0	0	0	0
NR2E1|7101	0	0	0	0	0.3986	0	0	0	0	0	0	0	0	0	0	0	0	0	0	0	0	0	0	0	0	0	0	0	0	0	0	0	0	0	0	0	0	0	0	0	0.795	0	0	3.5273	0	0	0	0	0
NR5A1|2516	0	0	0	0	0.3986	0.4039	0	0	0	0.3984	0	0.5574	0.6383	0	0	0	0.4594	0	0	1.0201	0	0	0	0	0	0	0	0	0.6378	0	0.5967	0	0	0	1.3763	0	1.679	0	0	0.62	0	0.4836	0.9676	0	1.548	5.0955	0	1.0789	0
NT5C1A|84618	0.4193	0	0	0	0.3986	0	0.3899	0	0	0.3984	0	0	0	0.4751	0	0.7485	0	0	0	0	0.9479	0	0	0.5368	0	0	0	0	0	0.5412	0	0	0	0	0.4588	0	0	0	0	0.62	0	0	0	0	3.096	0	0	0	0
NTF4|4909	0.8386	0.5577	0	0	0	0	0	0	0	0.7969	0	0.5574	0.6383	0	0	0	0	0	0.4726	0.34	0	0.3467	0.3526	0	0	0	0.994	0	0	0	1.1935	0	0.5141	0	0	0	0.5597	0.5102	0	0	0	0	3.8703	0	0	0	0	0	0
NTSR2|23620	0	0	0.3925	0	0	0	0	0	0	0	0	0	0	0	0	0	0	0	0	0	0	0	0	0	0	0	0	0	0	0	0	0	0	0	0.4588	0	0	1.0204	1.0526	0	0	0	0	0	0	0	0	0	0
NUP210L|91181	0	0	0	0	0	0	0	0.4915	0	0	1.9407	0	0	2.3756	0	0	0	0.9009	0.4726	0.34	0	0.3467	0.3526	4.8309	0.3498	0	0.497	0	0	0	0	0.4329	0	0	0	0.9083	0	1.5306	0	14.2592	0.795	0	0.9676	0	0	1.2739	0	0	1.1806
NXF2B|728343	0	0	0	0	0	0	0	0	0	0	0	0	0	0	0	0	0	0	0	0	0	0	0	0	0	0	0	0	0	0	0	0	0	0	0	0	0	0	0	0	0	0.9913	0	0	0	0	0	0	0
NXF2|56001	0	0.5577	0	0	0.3986	0	0	0	0	0	0	0.5574	0	0.4751	0	0	0	0	0	0	0	0	0	0	0	0	0.497	0	0	0	0	0	0.5141	0	0	0	0	0	0	0	0	62.8385	0	0	10.8359	0	0	0.5394	3.5419
NXF4|55999	0	0	0	0	0	0	0	0	0	0	0	0.5574	0	0	0	0	0	0	0	0	0	0	0	0	0	0	0	0	0	0	0	0	0	0	0	0	0	0	0	0	0	0.9671	0	0	0	0	0	0.5394	0
NXF5|55998	0	0	0	0	0	0	0	0	0	0	0	0	0	0	0	0	0.4594	0	0	0	0	0	0	0.5368	0	0	0	0	0	0	0	0	0	0	0	0	0	0	0	0.62	0	0.9671	0.4838	0	1.548	0	0	0.5394	0
NXNL1|115861	0	0	0	0	0	0	0	0	0	0	0	0	0	0	0	0	0	0	0	0	0	0	0	0	0	0	0	0	0	0	0	0	0	0	0	0	0	0	0.5263	0	0.3975	0.4836	0	0	0	0	0	0	0
NXPH1|30010	0	0	0	0	0	0.4039	0	0	0	0	0	0	0	0	0	0	0	0	0	0	0	0	0	0	0	0	0.497	0	0	0	0	0	0	0	0	0	0	0	0	0	0	15.4739	0	7.0547	17.0279	0	0	0.5394	0
NYX|60506	0.8386	0	1.1775	1.9792	0	0	0.3899	2.4573	0	0	0	2.7871	2.5533	0.4751	0	0	0	0	0.9452	0.6801	0.474	0.3467	0.3526	0	0	0.8019	0	0	0	0	0	0	0	0	0.4588	0	0	0	0.5263	0	0	0	0	0	0	0	0	0	0
OBP2A|29991	0	0.5577	0	0	0	0	0	0	0	0	0	0	0	0	0	0	0.9188	0	0	0	0	0	0	0	0	0	0	0	0	0	0	0	0.5141	0	0	2.2707	0	0	0	0	0	1.4507	0	1.7637	20.1238	1.2739	1.2788	0	0
OBP2B|29989	0	0	0	0	0	0	0	0	0	0	0	0	0	0	0	0	0	0	0	0	0	0	0	0	0	0	0.497	0	0	0	0	0	0	0	0.4588	0.4541	0	0	0	0	0	14.0232	0	1.7637	30.9598	1.2739	0	0	0
OC90|729330	0	0	0	0	0	0	0	0	0	0	0	0	0	0	0	0	0	0	0	0	0	0	0	0	0	0	0	0	0	0	0	0	0	0	0	0	0	0	0	0	0	0	0	0	0	0	0	0	0
OCM2|4951	0	0	0	0	0	0	0	0	0	0	0	0	0	0	0	0	0	0	0	0	0	0	0	0	0	0	0	0	0	0	0	0	0	0	0	0	0	0	0	0	0	0	0	0	0	0	0	0	0
ODF1|4956	0	0	0	0	0	0	0	0	0	0	0	0	0	0	0.5669	0	0	0	0	0	0	0	0.3526	0	0	0	0	0	0	0	0	0	0	0	0	0	0	0	0	0	0	0	0	0	0	0	0	0	0
ODF3|113746	0	0.5577	0	0	0	0	0	0	0	0	0	0	0	0.4751	0	0	0	0	0	0	0	0.6935	0.3526	0.5368	0.3498	0	0	0	0	0	0	0	0	0	0	0	0	0	0	0	0	0	0.4838	0	1.548	0	0	0	0
ODF4|146852	0	0	0	0	0.3986	0	0.3899	0	0	0	0	0	0	0	0	0	0	0	0	0	0	0	0	0	0	0	0	0	0	0	0	0	0	0	0.4588	0	0	0	0	0	0	0	0	0	0	0	0	0	0
OLAH|55301	0	0.5577	0.785	0	0	0	0	0	0	0	0	0	0	0.4751	0	0.7485	0	0	0	0.34	0.474	0	0	0	0.3498	0	0	0	0.6378	0	0	0.4329	0	0	0	0	0.5597	0	1.0526	0.62	1.1925	0	0.4838	0	0	0	6.3939	0	0
OLIG3|167826	0	0	0	0	0	0	0	0	0	0	0	0	0	0	0	0	0	0	0	0	0	0	0	0	0	0	0	0	0	0	0	0	0	0	0	0	0	0	0	0	0	2.9014	0	0	0	0	0	0	0
ONECUT1|3175	0.8386	0.5577	0	0.4948	0	0	0.3899	0	0	0	0.9703	0	0	0	0	0	0.4594	0.9009	0	0	0	0	0	0	0	0	0	0	0	0	0	0	0	0	0	0	0	0	1.0526	0	0	1.4507	1.4514	0	1.548	0	1.2788	0.5394	0
ONECUT3|390874	0	0	0	0	0.7971	0	0	0	0	0	0	0	0	0	0	0	0	0	0	0	0	0	0	0	0	0	0	0	0	0	0	0	0	0	0	0	0	0	0	0	0	0	0.9676	0	0	0	1.2788	0	48.4061
OPALIN|93377	0	0	0	0	0	0	0	0	0	0	0	0	0	0	0	0	0	0	0	0	0	0	0	0	0	0	0	0	0	0	0	0	0	0	0	0	0	0	0	0	0	0	0	0	0	0	0	0	0
OPN1LW|5956	0	0	0	0	0	0	0	0	0.3916	0	0	0	0	0	0	0	0	0	0	0	0	0	0	0	0	0	0	0	0	0	0	0	0	0	0	0	0	0	0	0	0	0	0	0	0	0	0	0	0
OPN1MW|2652	0	0	0	0	0	0	0	0	0	0	0	0	0	0	0	0	0	0	0	0	0	0	0	0	0	0	0	0	0	0	0	0	0	0	0	0	0	0	0	0	0	0	0	0	0	0	0	0	0
OPN5|221391	0	0.5577	0	0	0	0	0	0	0	0	0	0	0	0	0	0	0	0	0	0	0	0	0	0	0	0	0	0	0	0	0	0	0	0	0	0	0	0	0	0	0	0	0	0	0	0	1.2788	0	0
OPRD1|4985	0	0.5577	0	0	0.7971	0.4039	0	0	0.3916	0	0	0.5574	0	0	1.1338	1.497	0	0	0.4726	0	0	0.3467	0.3526	0	0	0	0	0.4878	0	0.5412	1.1935	0	0	0	0.4588	0	0	1.5306	0.5263	3.7198	0.795	1.9342	0	0	9.2879	0	8.9514	0.5394	0
OPRK1|4986	0.4193	2.7886	0	0	3.1885	0	0	0	0.7832	0	2.911	3.9019	0.6383	0	4.5351	5.988	0	0	1.8904	0	0.9479	0	0	0	0	0	0.994	1.9512	0	0	3.5805	0	0	0	0.4588	0.9083	0	0.5102	1.0526	4.9597	0.795	0.4836	0	1.7637	0	0	1.2788	0.5394	0
OPTC|26254	0.4193	0.5577	0	0	0	0	0	0	0.3916	0	0	0.5574	0	0.9502	0.5669	2.2455	0.4594	0	0	0	0	0.3467	0	0	0	0	0	0.4878	0	0.5412	1.1935	0	0	0	0.4588	0	0	1.0204	0.5263	11.7794	0.3975	0	0	0	0	0	0	0	0
OR10A2|341276	0	0.5577	0	0	0	0	0	0.4915	0.3916	0	0.9703	0	0	0	0	0	0	0	0	0	0	0	0	0	0	0	0.497	0	0	0	0	0	0	0	0	0.4541	0	0	0	0	0	0	0	0	0	0	0	0.5394	0
OR10A3|26496	0	0	0	0	0	0	0	0	0	0	0	0	0	0	0	0	0	0	0	0	0	0	0	0	0.3498	0	0	0	0	0.5412	0	0	0	0	0	0	0	0	0	0	0	0	0	0	0	0	0	0	0
OR10A4|283297	0	0	0	0	0	0.4039	0	0	0	0	0	0	0	0	0.5669	0	0	0	0	0	0	0	0.3526	0	0	0	0	0	0.6378	0	0	0	0	0	0	0	0.5597	0	0	0	0	0.4836	0.4838	0	0	0	0	0	0
OR10A5|144124	0	0	0	0	0	0	0	0	0	0	0	0	0	0	0	0	0	0	0	0	0	0	0	0	0	0	0	0	0	0	0	0	0	0	0	0	0	0	0	0	0	0.4836	0	0	0	0	0	0	0
OR10A6|390093	0	0	0	0	0	0	0	0	0	0	0	0	0	0	0	0	0	0	0	0	0	0	0	0	0	0	0	0	0	0	0	0	0	0	0	0	0	0	0	0	0	0	0	0	0	0	0	0	0
OR10A7|121364	0	0	0	0	0	0	0	0	0	0	0	0	0	0	0	0	0	0	0	0	0	0	0	0	0	0	0	0	0	0	0	0	0	0	0	0	0	0	0	0	0	0	0	0	0	0	0	0	0
OR10AG1|282770	0	0	0	0	0	0	0	0	0	0	0	0	0	0	0	0	0	0	0	0	0	0	0	0	0	0	0	0	0	0	0	0	0	0	0	0	0	0	0	0	0	0	0	0	0	0	0	0	0
OR10C1|442194	0	0	0	0	0	0	0	0	0	0	0	0	0	0	0	0	0	0	0	0	0	0	0	0	0	0	0	0	0	0	0	0	0	0	0	0	0	0	0	0	0	0	0	0	0	0	0	0	0
OR10G2|26534	0	0	0	0.4948	0	0	0	0	0	0	0	0	0	0	0	0	0	0	0	0	0	0	0	0	0	0	0	0	0	0	0	0.4329	0.5141	0	0	0	0	0	0	0	0.3975	0	0.4838	0	0	1.2739	0	0	0
OR10G3|26533	0	0	0	0	0	0	0	0	0	0	0	0	0	0	0	0	0	0	0	0	0	0	0	0	0	0	0	0	0	0	0	0	0	0	0	0	0	0	0	0	0	0	0	0	0	0	0	0	0
OR10G7|390265	0	0	0.3925	0.4948	0	0	0	0	0	0	0	0	0	0	0	0	0.4594	0	0	0	0	0	0	0	0	0	0	0	0.6378	0	0	0	0	0	0.4588	0	0	0	1.0526	0	0	0	0	0	0	0	0	0	0
OR10G8|219869	0	0	0	0	0	0	0	0	0	0	0	0	0	0	0	0	0	0	0	0	0	0	0	0	0	0	0	0.4878	0	0	0	0	0.5141	0	0	0.4541	0	0.5102	0	0	0	0	0	0	0	0	0	0	0
OR10G9|219870	0	0	0	0	0	0.4039	0	0.4915	0	0	0	0	0	0	0	0	0	0	0	0	0	0	0.3526	0	0	0	0	0	0	0	0	0	0	0	0	0	0	0	0	0	0	0	0	0	0	0	0	0	0
OR10H1|26539	0	0	0	0	0.3986	0	0	0	0	0	0	0	0	0	0	0	0	0	0	0	0	0	0	0	0	0	0	0	0	0	0	0	0	0	0	0	0	0	0	0	0	0.4836	0	1.7637	0	1.2739	0	5.3945	0
OR10H2|26538	0	0	0	0	0	0.8078	0	0	0.3916	0	0	0	0	0	0	0	0	0	0	0	0	0	0	0	0	0	0.497	0	0	0	0	0.4329	0.5141	0	0	0.4541	0	0	0	0	0	0	0	0	0	0	0	1.6183	0
OR10H3|26532	0	0	0	0	0	0	0	0	0	0	0	0	0	0	0	0	0	0	0	0	0	0	0	0	0	0	0	0	0	0	0	0	0	0	0	0	0	0	0	0	0	0	0	0	0	0	0	0	0
OR10H4|126541	0	0	0	0	0	0	0	0	0	0	0	0	0	0	0	0	0	0	0	0	0	0	0	0	0	0	0	0	0	0	0	0	0	0	0	0	0	0	0	0	0	0	0	0	0	0	2.5575	0	0
OR10H5|284433	0	0	0	0	0.3986	0	0	0	0	0	0	0	0	0	0	0	0	0	0	0	0	0	0	0	0	0	0	0	0	0	0	0	0	0	0	0	0	0	0	0	0	0	0	0	0	0	0	2.6972	0
OR10J1|26476	0	0	0	0	0	0	0	0	0	0	0	0	0	0	0	0	0	0	0	0	0	0	0	0	0	0	0	0	0	0	0	0	0	0	0	0	0	0	0	0	0	0	0	0	0	0	0	0	0
OR10J3|441911	0	0	0.3925	0	0	0	0	0	0	0	0	0	0	0	0	0	0	0	0	0	0	0	0.3526	0	0	0	0	0	0	0	0	0	0	0	0	0	0	0	0	0	0	0	0	0	0	0	0	0	0
OR10J5|127385	0	0	0	0	0	0	0	0	0	0	0	0	0	0	0	0	0	0	0	0	0	0	0	0	0	0	0	0	0	0	0	0	0	0	0	0	0	0	0	0	0	0	0	0	0	0	0	0	0
OR10K1|391109	0	0	0	0	0	0	0	0	0	0	0	0	0	0	0	0	0	0	0	0	0	0	0	0	0	0	0	0	0	0	0	0	0	0	0	0	0	0	0	0	0	0	0	0	0	0	0	0	0
OR10K2|391107	0	0	0	0	0	0	0	0	0	0	0	0	0	0	0	0	0	0	0	0	0	0	0	0	0	0	0	0	0	0	0	0	0	0	0	0	0	0	0	0	0	0	0	0	0	0	0	0	0
OR10P1|121130	0	0	0	0	0	0	0	0	0	0	0	0	0	0	0	0	0	0	0	0	0	0	0	0	0	0	0	0	0	0	0	0	0	0	0	0	0	0	0	0	0	0	0	0	0	1.2739	0	0	0
OR10Q1|219960	0.4193	0.5577	0	0	0.3986	0	0	0.4915	0	0.3984	1.9407	0	0	0	0	0.7485	0	0	0	0	0	0.3467	1.4104	0	0	0.401	0.497	0	1.2755	0	0	0	0	0	0.4588	0	1.1194	0	0	0	0.3975	0	0.4838	1.7637	0	0	0	0.5394	2.3613
OR10R2|343406	0	0	0	0	0	0	0	0	0	0	0	0	0	0	0	0	0	0	0	0	0	0	0	0	0	0	0	0	0	0	0	0	0	0	0	0	0	0	0	0	0	0	0	0	0	0	0	0	0
OR10S1|219873	0	0	0	0	0	0	0	0	0	0	0	0	0	0	0	0	0	0	0	0	0	0	0	0	0	0	0	0	0	0	0	0	0.5141	0	0	0	0	0	0	0	0	0	0	0	0	0	0	0	0
OR10T2|128360	0	0	0	0	0	0	0	0	0	0	0	0	0	0	0	0	0	0	0	0	0	0	0	0	0	0	0	0	0	0	0	0	0	0	0	0	0	0	0	0	0	0	0	0	0	0	0	0	0
OR10V1|390201	0	0.5577	0.3925	0	0.3986	0	0.3899	0	0.3916	0.3984	0	0	1.915	0	0	0	0	0	0	0	0.474	0	0	0.5368	0.6995	0	0.497	0	0.6378	0.5412	0	0.8658	0	0	0	0	0	2.0408	0	0	0	0	0	0	0	0	0	0	0
OR10W1|81341	0	0	0	0	0	0	0	0	0	0	0	0	0	0	0	0	0	0	0	0	0	0	0	0	0	0	0	0	0	0	0	0	0	0	0	0	0	0	0	0	0	0	0	0	0	0	0	0	0
OR10X1|128367	0	0	0	0	0	0	0	0	0	0	0	0	0	0	0	0	0	0	0	0	0	0	0	0	0	0	0	0	0	0	0	0	0	0	0	0	0	0	0	0	0	0	0	0	0	0	0	0	0
OR10Z1|128368	0	0	0	0	0	0	0	0	0	0	0	0	0	0	0	0	0	0	0	0	0	0	0	0	0	0	0	0	0	0	0	0	0	0	0	0	0	0	0	0	0	0	0	0	0	0	0	0	0
OR11A1|26531	0	0	0	0	0	0	0	0	0	0	0	0	0	0	0	0	0	0	0	0	0	0	0	0	0	0	0	0	0	0	0	0	0	0	0	0	0	0	0	0	0	0	0	0	0	0	0	0	0
OR11G2|390439	0	0	0	0	0	0	0	0	0	0	0	0	0	0	0	0	0	0	0	0	0	0	0	0	0	0	0	0	0	0	0	0	0	0	0	0	0	0	0	0	0	0	0	0	0	0	0	0	0
OR11H12|440153	0	0	0	0	0	0	0	0	0	0	0.9703	0	0	0	0	0	0	0	0	0	0	0	0	0	0	0	0	0	0	0	0	0	0	0	0	0	0	0	0	0	0	0	0	0	0	0	0	0	0
OR11H1|81061	0	0	0	0	0	0	0	0	0	0	0	0	0	0	0	0	0	0	0	0	0	0	0	0	0	0	0	0	0	0	0	0	0	0	0	0	0	0	0	0	0	0	0	0	0	0	0	0	0
OR11H4|390442	0	0	0	0	0	0	0	0	0	0	0	0	0.6383	0	0	0	0	0	0	0	0	0	0	0	0	0	0	0	0	0.5412	0	0	0	0	0	0	0	0	0	0	0	0.4836	0	0	0	0	0	0	0
OR11H6|122748	0	0	0	0	0	0	0	0	0	0	0	0	0	0	0	0	0	0	0	0	0	0	0	0	0	0	0	0	0	0	0	0	0	0	0	0	0	0	0	0	0	0	0	0	0	0	0	0	0
OR11L1|391189	0	0	0	0	0	0	0	0	0	0	0	0	0	0	0	0	0	0	0	0	0	0	0	0	0	0	0	0	0	0	0	0	0	0	0	0	0	0	0	0	0	0	0	0	0	0	0	0	0
OR12D2|26529	0	0	0	0	0	0	0	0	0	0	0	0	0	0	0	0	0	0	0	0	0	0	0	0	0	0	0	0	0	0	0	0	0	0	0	0	0	0	0	0	0	0	0	0	0	0	0	0	0
OR12D3|81797	0	0	0	0	0	0	0	0	0	0	0	0	0	0	0	0	0	0	0	0	0	0	0	0	0	0	0	0	0	0	0	0	0	0	0	0	0	0	0	0	0	0	0	0	0	0	0	0	0
OR13C2|392376	0	0	0	0	0	0	0	0	0	0	0	0	0	0	0	0	0	0	0	0	0	0	0	0	0	0	0	0	0	0	0	0	0	0	0	0	0	0	0	0	0	0	0	0	0	0	0	0	0
OR13C3|138803	0	0	0	0	0	0	0	0	0	0	0	0	0	0	0	0	0	0	0	0	0	0	0	0	0	0	0	0	0	0	0	0	0	0	0	0	0	0	0	0	0	0	0	0	0	0	0	0	0
OR13C4|138804	0	0	0	0	0	0	0	0	0	0	0	0	0	0	0	0	0	0	0	0	0	0	0	0	0	0	0	0	0	0	0	0	0	0	0	0	0	0	0	0	0	0	0	0	0	0	0	0	0
OR13C5|138799	0	0	0	0	0	0	0	0	0	0	0	0	0	0	0	0	0	0	0	0	0	0	0	0	0	0	0	0	0	0	0	0	0	0	0	0	0	0	0	0.62	0	0	0	0	0	0	0	0	0
OR13C8|138802	0	0	0	0	0	0	0	0	0	0	0	0	0	0	0	0	0	0	0	0	0	0	0	0	0	0	0	0	0	0	0	0	0	0	0	0	0	0	0	0	0	0	0	0	0	0	0	0	0
OR13C9|286362	0	0	0	0	0	0	0	0	0	0	0	0	0	0	0	0	0	0	0	0	0	0	0	0	0	0	0	0	0	0	0	0	0	0	0	0	0	0	0	0	0	0	0	0	0	0	0	0	0
OR13D1|286365	0	0	0	0	0	0	0	0	0	0	0	0	0	0	0	0	0	0	0	0	0	0	0	0	0	0	0	0	0	0	0	0	0	0	0	0	0	0	0	0	0	0.9671	0	0	0	0	0	0	0
OR13F1|138805	0	0	0	0	0	0	0	0	0	0	0	0	0	0	0	0	0	0	0	0	0	0	0	0	0	0	0	0	0	0	0	0	0	0	0	0	0	0	0	0	0	0	0	0	0	0	0	0	0
OR13G1|441933	0	0	0	0	0	0	0	0	0	0	0	0	0	0	0	1.497	0	0	0	0	0.474	0	0	0	0	0	0.497	0	0	0	0	0	0	0	0.9175	0	0	0	0	0	0	0	0	0	0	0	0	0	0
OR13H1|347468	0	0	0	0	0	0	0	0	0	0	0	0	0	0	0	0	0	0	0	0	0	0	0	0	0	0	0	0	0	0	0	0	0	0	0	0	0	0	0	0	0	0	0	0	0	0	0	0	0
OR13J1|392309	0.4193	0	0	0	0.3986	0	0	0	0	0	0	0.5574	0	0.4751	0	0.7485	0	0	0.4726	0	0	0.3467	0.3526	0.5368	0	0	0	0	0.6378	0	0	0	0	0	0	0.4541	0	0	1.0526	0.62	0	0	0.9676	0	0	0	0	0	0
OR14A16|284532	0	0	0	0	0	0.4039	0	0	0	0	0	0.5574	0	0	0	0	0	0	0	0	0	0	0	0	0.3498	0	0	0	0	0	0	0	0.5141	0	0	0	0	0	0	0	0	0	0	0	0	0	0	0	0
OR14C36|127066	0	0	0	0	0	0	0	0	0	0	0	0	0	0	0	0	0	0	0	0	0	0	0	0	0	0	0	0	0	0	0	0	0	0	0	0	0	0	0	0	0	0	0	0	0	0	0	0	0
OR14J1|442191	0	0	0	0	0	0	0	0	0	0	0	0	0	0	0	0	0	0	0	0	0	0	0	0	0	0	0	0	0	0	0	0	0	0	0	0	0	0	0	0	0	0	0	0	0	0	0	0	0
OR1A1|8383	0	0	0	0	0	0	0	0	0	0	0	0	0	0	0	0	0	0	0	0	0	0	0	0	0	0	0	0	0	0	0	0	0	0	0	0	0	0	0	0	0	0	0	0	0	0	0	0	0
OR1A2|26189	0	0	0	0	0	0	0	0	0	0	0	0	0	0	0	0	0	0	0	0	0	0	0	0	0	0	0	0	0	0	0	0	0	0	0	0	0	0	0	0	0	0	0	0	0	0	0	0	0
OR1B1|347169	0	0	0	0	0	0	0.3899	0	0	0	2.911	0	0	0	0	0	0	0	0	0	0	0	0	0	0	0	0.994	0	0	0	0	0	0	0	0.4588	0	0	0	0	0	0	0.4836	0	0	0	0	0	0	0
OR1C1|26188	0	0	0.3925	0	0	0.4039	0	0	0.3916	0.7969	0	1.1148	0	0	0	0.7485	0	0	0	0.34	0	0.3467	0.3526	0.5368	0	0.401	0.994	0	0	0	0	0	0	0	0.9175	0	0	0	0	0	0	0	0	0	0	0	0	0	0
OR1D2|4991	0	0	0	0	0	0	0	0	0	0	0	0	0	0	0	0	0	0	0	0	0	0	0	0	0	0	0	0	0	0	0	0	0	0	0	0	0	0	0	0	0	0	0	0	0	0	0	0	0
OR1D4|8385	0	0	0	0	0	0	0	0	0	0	0	0	0	0	0	0	0	0	0	0	0	0	0	0	0	0	0	0	0	0	0	0	0	0	0	0	0	0	0	0	0	0	0.4838	0	0	0	0	0	0
OR1E1|8387	0	0	0	0	0	0	0	0	0	0	0	0	0	0	0.5669	0	0.4594	0	0	0	0	0	0	0	0.3498	0	0	0	0	0	0	0	0	0	1.3763	0	1.679	0	0	1.2399	0.3975	0.4836	0	0	0	0	0	0	0
OR1E2|8388	0	0	0	0	0	0	0	0	0	0	0	0	0	0	0	0	0	0	0	0	0	0	0	0	0	0	0	0	0	0	0	0	0	0	0	0	0	0	0	0	0	0	0	0	0	0	0	0	0
OR1F1|4992	0	0	0	0	0	0	0	0	0	0	0	0	0	0	0	0	0	0	0	0	0	0	0	0	0	0	0	0	0	0	0	0	0	0	0	0	0	0	0	0	0	2.4178	0	5.291	0	0	0	0	0
OR1F2P|26184	0	0	0	0	0	0	0	0	0	0	0	0	0	0	0	0	0	0	0	0	0	0	0	0	0	0.401	0	0	0	0	0	0	0	0	0	0.4541	0	0	0	0	0.3975	0	0	0	0	0	0	0	0
OR1G1|8390	0	0	0	0	0	0	0	0	0	0	0	0	0	0	0	0	0	0	0	0	0	0	0	0	0	0	0	0	0	0	0	0	0	0	0	0	0	0	0	0	0	0	0	0	0	0	0	0	0
OR1I1|126370	0	0	0	0	0	0	0	0	0	0	0	0	0	0	0	0	0	0	0	0	0	0	0	0	0	0	0	0	0	0	0	0	0	0	0	0	0	0	0	0	0	0	0	0	0	0	0	0	0
OR1J1|347168	0	0.5577	0	0	0	0	0.3899	0	0	0	0	0	0	0	0	0	0	0	0	0	0	0	0	0	0	0	0	0	0	0.5412	0	0.8658	0	0	0.4588	0	0	0.5102	0	0	0	0	0	0	0	0	0	0	0
OR1J2|26740	0	0	0	0.4948	0	0.517	0	0	0	0	0	0.6689	0	0	0	0	0.4594	0	0	0	0	0	0	0.6012	0	0.401	0	0	0	1.5695	0	3.3766	0	1.3972	1.0735	0	0	0	0.6579	0	0.5008	0	0	0	0	0	6.3171	2.147	0
OR1J4|26219	0	0	0	0	0	0.4039	0	0	0	0	0	0	0	0	0	0	0	0	0.4726	0	0	0.3467	0	0	0.3498	0	0	0	0	0	0	0.4329	0	0	0	0	0	0	0	0	0	0	0	0	1.548	0	1.2788	0.5394	0
OR1K1|392392	0	0	0	0	0	0.4039	0	0	0	0	0	0	0	0.4751	0	1.497	0	0	0	0	0	0.3467	0	0	0	0.8019	0	0	0	0	0	0	0	0	0	0	0.5597	0	0	0.62	0	0	0	0	0	0	0	0	0
OR1L1|26737	0	0	0	0	0	0	0	0	0	0	0	0	0	0	0	0	0	0	0	0	0	0	0	0	0	0	0	0	0	0	0	0	0	0	0	0	0	0	0	0	0	0	0	0	0	0	0	0	0
OR1L3|26735	0	0	0	0	0	0	0	0	0	0	0	0	0	0	0	0	0	0	0	0	0	0	0	0	0	0	0	0	0	0.5412	0	0	0	0	0.4588	0	0.5597	0.5102	0	0	0	0	0	0	0	0	0	0	0
OR1L4|254973	0	0	0	0	0	0	0	0	0	0	0	0	0	0	0	0	0	0	0	0	0	0	0	0	0	0	0	0	0	0	0	0	0.5141	0	0	0	0	0	0	0	0	0	0	0	0	0	0	0	0
OR1L6|392390	0	0	0.3925	0	0	0	0	0	0	0	0	0	0	0	0	0	0	0	0	0	0	0	0	0	0	0	0	0	0	0	0	0	0	0	0	0	0	0	0	0	0	0.4836	0	0	0	0	0	0	0
OR1M1|125963	0	0	0	0	0	0	0	0	0	0	0	0	0	0	0	0	0	0	0	0	0	0	0	0	0	0	0	0	0	0	0	0	0	0	0	0	0	0	0	0	0	0	0	0	0	0	0	0	0
OR1N1|138883	0	0	0	0	0	0	0	0	0	0	0	0	0	0	0	0	0	0	0	0	0	0	0	0	0	0.401	0	0	0	0	0	0	0	0	0	0	0	0	0	0	0	0	0	0	0	0	0	0	0
OR1N2|138882	0	0	0	0	0	0	0	0	0	0	0	0	0	0	0	0	0	0	0	0	0	0	0	0	0	0	0	0	0	0	0	0	0.5141	0	0	0	0	0	0	0	0	0	0	0	0	0	0	0	0
OR1Q1|158131	0	0.5577	0	0.4948	0	1.2118	0	0	0	0	0	1.1148	0	0	0	0	0	0	0	0.34	0	0	0	0	0	0	0	0	0	0.5412	0	0.8658	0	0	0.4588	0	0.5597	0	0	0	0	0	0	0	0	0	3.8363	0	0
OR1S1|219959	0	0	0	0	0	0	0	0	0	0	0	0	0	0	0	0	0	0	0	0	0	0	0	0	0	0	0	0	0	0	0	0	0	0	0	0	0	0	0	0	0	0	0	0	0	0	0	0	0
OR1S2|219958	0	0	0	0	0	0	0	0	0	0	0	0	0	0	0	0	0	0	0	0	0	0	0	0	0	0	0	0	0	0	0	0	0	0	0	0	0	0	0	0	0	0	0	0	0	0	0	0	0
OR2A12|346525	0	0	0	0	0	0	0	0	0	0	0	0	0	0	0	0	0	0	0	0	0	0	0	0	0	0	0	0	0	0	0	0	0	0	0	0	0	0	0	0	0	0	0	0	0	0	0	0	0
OR2A14|135941	0.4193	0	0	0	0	0	0	0	0	0	0.9703	0	0	0.9502	0	0	0	0	0	0	0	0	0	0.5368	0	0	0	0	0	0	0	0	0	0	0	0	0	0.5102	0	0.62	0	0	0.4838	0	0	0	0	0	0
OR2A2|442361	0	0	0.3925	0	0.3986	0	0	0	0	0	0	0	0	0.4751	0	0	0	0	0	0	0	0	0	0	0	0	0.497	0.4878	0	0	0	0	0	0	0.4588	0	0	0	0	0	0	0	0	0	0	0	0	0	0
OR2A5|393046	0	0	0	0	0	0	0	0	0	0	0	0	0	0	0	0	0	0	0	0	0	0	0	0	0	0	0	0	0	0	0	0	0	0	0	0	0	0	0	0	0	0	0	0	0	0	0	0	0
OR2AE1|81392	0	0	0	0	0	0	0	0	0	0	0	0	0	0.4751	0	0	0	0	0	0.34	0	0	0	0	0.3498	0	0	0	0	0	0	0	0	0	0.4588	0	0	0	0	0	0	0	0	0	0	0	0	0	0
OR2AG1|144125	0	0	0	0	0	0.4039	0	0	0	0	0	0	0	0	0	0	0	0	0	0	0	0	0	0	0	0	0	0	0	0	0	0	0	0	0	0	0	0	0.5263	0	0	0	0	0	0	0	0	0	0
OR2AK2|391191	0	0	0	0	0	0	0	0	0	0	0.9703	0	0	0	0	0	0	0	0	0	0	0	0	0	0	0	0	0	0	0	0	0	0	0	0	0	0	0	0	0	0	0	0	0	0	0	0	0	0
OR2AT4|341152	0	0	0	0	0	0	0	0	0	0	0	0	0	0	0	0	0	0	0	0	0	0	0	0	0	0	0	0	0	0	0	0	0.5141	0	0	0	0	0	0	0	0	0	0	0	0	0	0	0	0
OR2B11|127623	0	0	0	0	0	0.4039	0	0	0	0	0	0	0	1.9005	0	0.7485	0	0	0	0.6801	0	0	0	0	0	0	0	0	0	0	0	0	1.5424	0	0	0	0.5597	0	0	0	0	0	0	0	0	1.2739	0	0	0
OR2B2|81697	0	0	0	0	0	0	0	0	0	0	0	0	0	0	0	0	0	0	0	0	0	0	0	0	0	0	0	0	0	0	0	0	0	0	0	0	0	0	0	0	0	0	0	0	0	1.2739	0	0	0
OR2B3|442184	0	0	0	0	0	0	0	0	0	0	0	0	0	0	0	0	0	0	0	0	0	0	0	0	0	0	0	0	0	0	0	0	0	0	0	0	0	0	0	0	0	0	0	0	0	0	0	0	0
OR2B6|26212	0	0	0.3925	0.9896	0	0	0	0	1.1749	0.7969	0	0	0.6383	0.9502	0	0	0.4594	0.9009	0.4726	0.6801	0	0	1.0578	0	0	0.8019	0	0.9756	0	0	0	0.8658	1.0283	0	0	0.9083	0	1.5306	0	0	0.3975	0.4836	2.419	1.7637	1.548	0	1.2788	0	0
OR2C3|81472	0	0	0.785	0	0	0	0	0	0	0	0	0	0	0	0	0	0	0	0	0	0	0	0	0	0	0	0	0	0	0	0.5967	0	0	0	0	0	0	0	0	0.62	0.3975	0	0	0	0	0	0	0	0
OR2D2|120776	0	0	0	0	0	0	0	0	0	0	0	0	0	0	0	0	0	0	0	0	0	0	0	0	0	0	0	0	0	0	0	0	0	0	0	0.4541	0	0	0	0	0	0.4836	0	0	0	0	3.8363	0	0
OR2D3|120775	0	0	0	0	0	0	0	0	0	0	0	0	0	0	0	0	0	0	0	0	0	0	0	0	0	0	0	0	0	0	0	0	0	0	0	0	0	0	0	0	0	0.4836	0	0	0	0	0	0	0
OR2F1|26211	0	0.5577	0	0	0	0	0	0	0	0	0	0	0	0	0	0	0	0	0	0	0	0	0	0	0	0	0	0	0	0	0	0	0	0	0	0	0	0	0	0	0	0	0	0	0	0	0	0	0
OR2F2|135948	0	0	0	0	0	0	0	0	0	0	0	0	0	0	0	0	0	0	0	0	0	0	0	0	0	0	0	0	0	0	0	0	0	0	0	0	0	0	0	0	0	0	0	0	0	0	0	0	0
OR2G2|81470	0	0	0	0	0	0	0	0	0	0	0	0	0	0	0	0	0	0.4505	0	0	0	0	0	0	0	0	0	0	0	0	0	0	0	0	0	0	0	0	0	0	0	0	0	0	0	0	0	0	0
OR2G3|81469	0	0	0	0	0	0	0	0	0	0	0	0	0	0	0	0	0	0	0	0	0	0	0	0	0	0	0	0	0	0	0	0	0	0	0	0	0	0	0	0	0	0	0	0	0	0	0	0	0
OR2G6|391211	0	0	0	0	0	0	0	0	0	0	0	0	0	0	0	0	0	0	0	0	0	0	0	0	0	0	0	0	0	0	0	0	0	0	0	0	0	0	0	0	0	0	0	0	0	0	0	0	0
OR2H1|26716	0	0	0	0	0	0	0	0	0	0	0	0	0	0	0	0	0	0	0	0	0	0	0.3526	0	0	0	0	0	0	0	0	0	0	0	0	0	0	0	0.5263	0	0	0	0	1.7637	0	0	0	0	0
OR2H2|7932	0	0	0	0	0.7971	0	0	0	0	0	0	0.5574	0	0	0	0	0	0	0	0	0	0	0	0	0	0.401	0	0	0	0	0	0	0	0	0	0	0	0	0.5263	0	0.3975	0	1.9352	0	0	0	0	0	1.1806
OR2J2|26707	0	0	0	0	0	0	0	0	0	0	0	0	0	0	0	0	0	0	0	0	0	0	0	0	0	0	0	0	0	0	0	0	0	0	0	0	0	0	0	0	0	0	0	0	0	0	0	0	0
OR2J3|442186	0	0	0	0	0	0	0	0	0	0	0	0	0	0	0	0	0	0	0	0	0	0	0	0	0	0	0	0.4878	0	0	0	0	0	0	0	0	0	0	0	0	0	0	0	0	0	0	0	0	0
OR2K2|26248	0	0	0	0.4948	0	0	0	0	0	0	0	0	0	0	0	0	0	0	0	0	0	0	0	0	0	0	0	0	0	0	0	0	0	0	0	0	0	0	0	0	0	0	0	0	0	0	0	0	0
OR2L1P|26247	0.4193	0	0	0	0	0	0	0	0	0	0	0	0	0.4751	0	0.7485	0	0	0	0.34	0	0.3467	0	0	0.3498	0	0	0.4878	0	0	0	0	0	0	0	0	0	0	0	0.62	0	0	0.4838	0	0	0	0	0	0
OR2L2|26246	0	0	0	0	0	0	0	0	0	0.3984	0	0	0	0	0.5669	0	0.4594	0	0.4726	0	0	0	0	0	0	0	0	0	0	0	0	0	0	0.5822	0	0	0	0	0	0.62	0	0	0.4838	0	0	2.5478	1.2788	0	0
OR2L3|391192	0	0	0	0	0	0	0	0	0	0	0	0	0	0	0	0.7485	0	0	0	0	0	0	0	0	0	0	0	0	0	0	0	0	0	0	0	0	0	0	0	0	0	0	0	0	0	0	0	0	0
OR2L8|391190	0	0	0	0	0	0	0	0	0	0	0	0	0	0	0	0	0	0	0	0	0	0.3467	0	0	0	0	0	0	0	0	0	0	0	0	0	0	0	0	0	0	0	0	0	0	0	0	0	0	0
OR2M1P|388762	0	0	0	0	0	0	0	0	0	0	0	0	0	0	0	0	0	0	0	0	0	0	0	0	0	0	0	0	0	0	0	0	0	0	0	0	0	0	0	0	0	0	0	0	0	0	0	0	0
OR2M2|391194	0	0	0	0	0	0	0	0	0	0	0	0	0	0	0	0	0	0	0	0	0	0	0	0	0	0	0	0	0	0	0	0	0	0	0	0	0	0	0	0	0	0	0	0	0	0	0	0	0
OR2M3|127062	0	0	0	0	0	0	0	0	0	0	0	0	0	0	0	0	0	0	0	0	0	0	0	0	0	0	0	0	0	0	0	0	0	0	0	0	0	0	0	0	0	0	0	0	0	0	0	0	0
OR2M4|26245	0	0	0	0.4948	0	0	0	0	0	0	0	0	0	0	0	0	0	0	0	0	0	0	0	0	0	0	0	0	0	0	0	0	0	0	0	0	0	0	0	0	0	0	0	0	0	0	0	0	0
OR2M5|127059	0	0	0	0	0	0	0	0	0	0	0	0	0	0	0	0	0	0	0	0	0	0	0	0	0	0	0	0	0	0	0	0	0	0	0	0	0	0	0	0	0	0	0	0	0	0	0	0	0
OR2M7|391196	0	0	0	0	0	0	0	0	0	0	0	0	0	0	0	0	0	0	0	0	0	0	0	0	0	0	0	0	0	0	0	0	0	0	0	0	0	0	0	0	0	0	0	0	0	0	0	0	0
OR2S2|56656	0	0	0.3925	0.4948	0.3986	0.8078	0	0	0.3916	0	0	0.5574	0.6383	0.4751	0	0	0.4594	0	0.4726	0	0.474	0	0	0	0	0	0	0.4878	0	0	0	0	1.5424	0	0	0	0.5597	1.0204	0	0	0.795	0.4836	0	0	1.548	0	0	0	0
OR2T10|127069	0	0	0	0	0	0.8078	0	0	0	0	0	0	0	0.4751	0	0	0	0	0	0	0	0	0	0	0	0	0.497	0	0	0	0	0	0	0	0	0	0	0	0	0	0.3975	0	0	0	0	0	0	0.5394	0
OR2T11|127077	0	0	0	0	0	0	0	0	0	0	0	0	0	0	0	0	0	0	0	0	0	0	0	0	0	0	0	0	0	0	0	0	0	0	0	0	0	0	0	0	0	0	0	0	0	0	0	0	0
OR2T12|127064	0	0	0	0	0	0	0	0	0	0	0	0	0	0	0	0	0	0	0	0	0	0	0	0	0	0	0	0	0	0	0	0	0	0	0	0	0.5597	0	0	0	0	0	0	0	0	0	0	0	0
OR2T1|26696	0	0	0	0	0	0	0	0	0	0	0	0	0	0	0	0	0	0	0	0	0	0	0	0	0	0	0	0	0	0	0	0	0	0	0	0	0	0	0	0	0	0	0	0	0	0	0	0	0
OR2T27|403239	0	0	0	0	0	0	0	0	0	0	0	0	0	0	0	0	0	0	0	0	0	0	0	0	0	0	0	0	0	0	0	0	0	0	0	0	0	0	0	0	0	0	0	0	0	0	0	0	0
OR2T29|343563	0	0	0	0	0	0	0	0	0	0	0	0	0	0	0	0	0	0	0	0	0	0	0	0	0	0	0	0	0	0	0	0	0	0	0	0	0	0	0	0	0	0	0	0	0	0	0	0	0
OR2T2|401992	0	0	0	0	0	0	0	0	0	0	0	0	0	0	0	0	0	0	0	0	0	0	0	0	0	0	0	0	0	0	0	0	0	0	0	0	0	0	0	0	0	0	0	0	0	0	3.8363	0	0
OR2T33|391195	0	0	0.3925	0	0	1.6157	0.3899	0	0.3916	0.3984	0	0	0.6383	0	0	0	0	0	0	0	0.9479	0	0.3526	0.5368	0	0.401	0.994	0	0	0	0	0.4329	0	0.5822	0	0	0.5597	0	0	0.62	0	0	0	0	0	0	0	0	0
OR2T34|127068	0	0	0	0	0	0	0	0	0	0	0	0	0	0	0	0	0	0	0	0	0	0	0	0	0	0	0	0	0	0	0	0	0	0	0	0	0	0	0	0	0	0	0	0	0	0	0	0	0
OR2T35|403244	0	0	0	0	0	0	0	0	0	0	0	0	0	0	0	0	0	0	0	0	0	0	0	0	0	0	0	0	0	0	0	0	0	0	0	0	0	0	0	0	0	0	0	0	0	0	0	0	0
OR2T3|343173	0	0	0	0	0	0	0	0	0	0	0	0	0	0	0	0	0.4594	0	0	0	0	0	0	0	0	0	0	0	0	0	0	0	0	0	0	0	0	0	0	0	0	0	0	0	0	0	0	0	0
OR2T4|127074	0	0	0	0	0	0	0	0	0	0	0	0	0	0	0	0	0	0	0.4726	0	0	0	0	0	0	0	0	0	0	0	0	0	0	0	0	0	0	0	0	0	0	0	0	0	0	0	0	0	0
OR2T5|401993	0	0	0	0	0	0	0	0	0	0	0	0	0	0	0	0	0.4594	0	0	0	0	0	0	0	0	0	0	0	0	0	0	0.4329	0	0	0	0	0	0	0	0	0	0	0	0	0	0	0	0	0
OR2T6|254879	0	0	0	0	0	0	0	0	0	0	0	0	0	0	0	0	0	0	0	0	0	0	0	0	0	0	0	0	0	0	0	0	0	0	0	0	0	0	0	0	0	0	0	0	0	0	0	0	0
OR2V2|285659	0	0	0	0	0	0	0	0	0	0	0	0	0	0	0	0	0	0	0	0	0	0	0	0	0	0	0	0	0	0	0	0	0	0	0	0	0	0	0	0	0	0	0	0	0	1.2739	0	0	0
OR2W1|26692	0	0	0	0	0	0	0	0	0	0	0	0	0	0	0	0	0	0	0	0	0	0	0	0	0	0	0	0	0	0	0	0	0	0	0	0	0	0	0	0	0	0	0	0	0	0	0	0	0
OR2W5|441932	0	0	0	0	0	0	0	0	0	0	0	0	0	0	0	0	0	0	0	0	0	0	0	0	0	0	0	0	0	0	0	0	0	0	0	0	0	0	0	0	0	0	0	0	0	0	0	0	0
OR2Y1|134083	0	0	0	0	0	0	0	0	0	0	0	0	0	0	0	0	0	0	0	0	0	0	0	0	0	0	0	0	0	0	0	0	0	0	0	0	0	0	0	0	0	0	0	0	0	0	0	0	0
OR2Z1|284383	0	0	0	0	0	0	0	0	0	0	0	0	0	0	0	0	0	0	0	0	0	0	0	0	0	0	0	0	0	0	0	0	0	0	0	0	0	0	0	0	0	0	0	0	0	0	0	0	0
OR3A1|4994	0	0.5577	0	0	0	0	0	0	0	0	0	0	0	0	0	0	0.9188	0	0.4726	0	0	0	0	0	0.3498	0.401	0	0	0	0	0	0	0	0	0	0	0.5597	0.5102	0	0	0.3975	0	0	0	0	0	0	0	0
OR3A3|8392	0	0	0	0	0	0	0	0	0	0	0	0	0	0	0	0	0	0	0	0	0	0	0	0	0.3498	0	0	0	0	0	0	0	0	0	0	0	0.5597	0	0	0	0	0	0	0	0	0	0	0	0
OR3A4|390756	0	0	0	0	0	0	0	0	0	0	0	0	0	0	0	0	0	0	0	0	0	0	0	0	0	0	0	0	0	0	0	0	0	0	0	0	0	0	0.5263	0	0	0	0	0	0	0	0	0	0
OR4A15|81328	0	0	0	0	0	0	0	0	0	0	0	0	0	0	0	0	0	0	0	0	0	0	0	0	0	0	0	0	0	0	0	0	0	0	0	0	0	0	0	0	0	0	0	0	0	0	0	0	0
OR4A16|81327	0	0	0	0	0	0	0	0	0	0	0	0	0	0	0	0	0	0	0	0	0	0	0.3526	0	0	0	0	0	0	0	0	0	0	0	0	0	0	0	0	0	0	0	0	0	0	0	0	0	0
OR4A47|403253	0	0	0	0.4948	0	0	0	0	0	0	0	0	0	0	0	0	0	0	0	0	0	0	0	0	0	0	0	0	0	0	0	0	0	0	0	0	0	0	0	0	0	0	0	0	0	0	0	0	0
OR4A5|81318	0	0	0	0	0	0	0	0	0	0	0	0	0	0	0	0	0	0	0	0	0	0	0	0	0	0	0	0	0	0	0	0	0	0	0	0	0	0	0	0	0	0	0	0	0	0	0	0	0
OR4B1|119765	0	0	0	0	0	0	0	0	0	0	0	0	0	0	0	0	0	0	0	0	0	0	0	0	0	0	0	0	0	0	0	0	0	0	0	0	0	0	0	0	0	0	0	0	0	0	0	0	0
OR4C11|219429	0	0	0	0	0	0	0	0	0	0	0	0	0	0	0	0	0	0	0	0	0	0	0	0	0	0	0	0	0	0	0	0	0	0	0	0	0	0	0	0	0	0	0	0	0	0	0	0	0
OR4C12|283093	0	0	0	0	0	0	0	0	0	0	0	0	0	0	0	0	0	0	0	0	0	0	0	0	0	0	0	0	0	0	0	0	0	0	0	0	0	0	0	0	0	0	0	0	0	0	0	0	0
OR4C13|283092	0	0	0	0	0	0	0	0	0	0	0	0	0	0	0	0	0	0	0	0	0	0	0	0	0	0	0	0	0	0	0	0	0	0	0	0	0	0	0	0	0	0	0	0	0	0	0	0	0
OR4C15|81309	0	0	0	0	0	0	0	0	0	0	0	0	0	0	0	0	0	0	0	0	0	0	0	0	0	0	0	0	0	0	0	0	0	0	0	0	0	0	0	0	0	0	0	0	0	0	0	0	0
OR4C16|219428	0	0	0	0	0	0	0	0	0	0	0	0	0	0	0	0	0	0	0	0	0	0	0	0	0	0	0	0	0	0	0	0	0	0	0	0	0	0	0	0	0	0	0	0	0	0	0	0	0
OR4C3|256144	0	0	0	0	0	0	0	0	0	0	0	0	0	0	0	0	0	0	0	0	0	0	0	0	0	0	0	0	0	0	0	0	0	0	0	0	0	0	0	0	0	0	0	0	0	0	0	0	0
OR4C45|403257	0	0	0	0	0	0	0	0	0	0	0	0	0	0	0	0	0	0	0	0	0	0	0	0	0	0	0	0	0	0	0	0	0	0	0	0	0	0	0	0	0	0	0	0	0	0	0	0	0
OR4C46|119749	0	0	0	0	0	0	0	0	0	0	0	0	0	0	0	0	0	0	0	0	0	0	0	0	0	0	0	0	0	0	0	0	0	0	0	0	0	0	0	0	0	0	0	0	0	0	0	0	0
OR4C6|219432	0.4193	0	0	1.4844	0	0	0.7798	0	0	0	0	0.5574	0	0	0	0	0.4594	0.4505	0.4726	0	0	0	0.3526	1.0735	0	0.401	0.497	0	0	0	0	0	1.0283	0	0	0.4541	0	0	0	0	0.3975	0	0	0	0	0	2.5575	1.6183	0
OR4D10|390197	0	0	0	0	0	0	0	0	0	0	0	0	0	0	0	0	0	0	0	0	0	0	0	0	0	0	0	0	0	0	0	0	0	0	0	0	0	0	0	0	0	0	0	0	0	0	0	0	0
OR4D11|219986	0	0	0	0	0	0	0	0	0	0	0	0	0	0	0	0	0	0	0	0	0	0	0	0	0	0	0	0	0	0	0	0	0	0	0	0	0	0	0	0	0	0	0	0	0	0	0	0	0
OR4D1|26689	0	0	0	0	0	0	0	0	0	0	0	0	0	0	0	0	0.4594	0	0	0	0	0	0	0	0	0	0	0	0	0	0	0	0	0	0	0	0	0	0	0	0	0	0	0	0	0	0	0	0
OR4D2|124538	0	0	0	0	0	0	0	0	0	0	0	0	0	0	0	0	0	0	0	0	0	0	0	0	0	0	0	0	0	0	0	0	0	0	0	0	0	0	0	0	0	0	0	0	0	0	0	0	0
OR4D5|219875	0	0	0	0	0	0	0	0	0	0	0	0	0	0	0	0	0	0	0	0	0	0	0.3526	0	0	0	0	0	0	0	0	0	0.5141	0	0	0.4541	0	0	0	0	0.3975	0	0	0	0	0	0	0	0
OR4D6|219983	0.8386	0	0	0	0	0	0	0	0	0	0	0.5574	0	0.4751	0	0	0	0	0	0	0	0	0	0	0	0	0	0.9756	0	0	0	0	0	0	0	0	0.5597	0	0	0	0.3975	0	0	0	0	0	0	0	0
OR4D9|390199	0	0	0	0	0	0	0	0	0	0	0	0	0	0	0	0	0	0	0	0	0	0	0	0	0	0	0	0	0	0	0	0	0	0	0	0	0	0	0	0	0	0	0	0	0	0	0	0	0
OR4E2|26686	0	0	0	0	0	0	0	0	0	0	0	0	0	0	0	0	0	0	0	0	0	0	0	0	0	0	0	0	0	0	0	0	0	0	0	0	0	0	0	0	0	0	0.4838	0	0	0	0	0	0
OR4F15|390649	0	0	0	0	0	0	0	0	0	0	0	0	0	0	0	0	0	0	0	0	0	0	0	0	0	0	0	0	0	0	0	0	0	0	0	0	0	0	0	0	0	0	0	0	0	0	0	0	0
OR4F17|81099	0	0	0	0	0	0	0	0	0	0	0	0	0	0	0	0	0	0	0	0	0	0	0	0	0	0	0	0	0	0	0	0	0	0	0	0	0	0	0	0	0	0	0	0	0	0	0	0	0
OR4F21|441308	0	0	0	0	0	0	0	0	0	0	0	0	0	0	0	0	0	0	0	0	0	0	0	0	0.3498	0	0	0	0	0	0	0	0	0	0.4588	0	0	0	0	0	0	0	0	0	0	0	3.8363	0	0
OR4F29|729759	0	0	0	0	0.7971	0	0	0	0.3916	0	0	0	0	0.4751	0	0	0.4594	0	0	0	0.474	0.3467	0	0	0	0	0	0	0	0.5412	0.5967	0	0	0	0.9175	0	0	0.5102	0	0	0	0	0.4838	0	4.644	0	11.509	0.5394	0
OR4F4|26682	0	0	0	0	0	0	0	0	0	0	0	0	0	0	0	0	0	0	0	0	0	0	0	0	0	0	0	0	0	0	0	0	0	0	0	0	0	0	0	0	0	0	0	0	0	0	0	0	0
OR4F5|79501	0	0	0	0	0	0	0	0	0	0	0	0	0	0	0	0	0	0	0	0	0	0	0	0	0	0	0	0	0	0	0	0	0	0	0	0	0	0	0	0	0	0	0	0	0	0	0	0	0
OR4F6|390648	0	0	0	0	0	0	0	0	0	0	0	0	0	0	0	0	0	0	0	0	0	0	0	0	0	0	0	0	0	0	0	0	0	0	0	0	0	0	0	0	0	0	0	0	0	0	0	0	0
OR4K13|390433	0	0	0	0	0	0	0	0	0	0	0	0	0	0	0	0	0	0	0	0	0	0	0	0	0	0	0	0	0	0	0	0	0	0	0	0	0	0	0	0	0	0	0	0	0	0	0	0	0
OR4K14|122740	0	0	0	0	0	0	0	0	0	0	0	0	0	0	0	0	0	0	0	0	0	0	0	0	0	0	0	0	0	0	0	0	0	0	0	0	0	0	0	0	0	0	0	0	0	0	0	0	0
OR4K15|81127	0	0	0	0	0	0	0	0	0	0	0	0	0	0	0	0	0	0	0	0	0	0	0	0	0	0	0	0	0	0	0	0	0	0	0	0	0	0	0	0	0	0	0	0	0	0	0	0	0
OR4K17|390436	0	0	0	0	0	0	0	0	0	0	0	0	0	0	0	0	0	0	0	0	0	0	0	0	0	0	0	0	0	0	0	0	0	0	0	0	0	0	0	0	0	0	0	0	0	0	0	0	0
OR4K1|79544	0	0	0	0	0	0	0	0	0	0	0	0	0	0	0	0	0	0	0	0	0	0	0	0	0	0	0	0	0	0	0	0	0	0	0	0	0	0	0	0	0	0	0	0	0	0	0	0	0
OR4K2|390431	0	0	0	0	0	0	0	0	0	0	0	0	0	0	0	0	0	0	0	0	0	0	0	0	0	0	0	0	0	0	0	0	0	0	0	0	0	0	0	0	0	0	0	0	0	0	0	0	0
OR4K5|79317	0	0	0	0	0	0	0	0	0	0	0	0	0	0	0	0	0	0	0	0	0	0	0	0	0	0	0	0	0	0	0	0	0	0	0	0	0	0	0	0	0	0	0	0	0	0	0	0	0
OR4L1|122742	0	0	0	0	0	0	0	0	0	0	0	0	0	0	0	0	0	0	0	0	0	0	0	0	0	0	0	0	0	0	0	0	0	0	0	0	0	0	0	0	0	0	0	0	0	0	0	0	0
OR4M1|441670	0	0	0	0	0	0	0	0	0	0	0	0	0	0	0	0	0	0	0	0	0	0	0	0	0	0	0	0	0	0	0	0	0	0	0	0	0	0	0	0	0	0	0	0	0	0	0	0	0
OR4M2|390538	0	0	0	0	0	0	0	0	0	0	0	0	0	0	0	0	0	0	0	0	0	0	0	0	0	0	0	0	0	0	0	0	0	0	0	0	0	0	0	0	0	0	0	0	0	0	0	0	0
OR4N2|390429	0	0	0	0	0	0	0	0	0	0	0	0	0	0	0	0	0	0	0	0	0	0	0	0	0	0	0	0	0	0	0	0	0	0	0	0	0	0	0	0	0	0	0	0	0	0	0	0	0
OR4N3P|390539	0	0	0	0	0	0	0	0	0	0	0	0	0	0	0	0	0	0	0	0	0	0	0	0	0	0	0	0	0	0	0	0	0	0	0	0	0	0	0	0	0	0	0	0	0	0	0	0	0
OR4N4|283694	0	0	0.3925	0	0	0	0	0	0	0	0	0	0	0	0	0	0.4594	0	0	0	0	0	0.3526	0	0	0	0	0	0	0	0	0	0	0	0	0	0	0	0	0.62	0	0	0	0	0	0	0	0	0
OR4N5|390437	0	0	0	0	0.3986	0	0	0	0	0	0	0	0	0	0	0	0	0	0	0	0	0	0	0	0	0	0	0	0	0	0	0	0	0	0	0	0	0	0	0	0	0	0	0	0	0	0	0	0
OR4P4|81300	0	0	0	0	0	0	0	0	0	0	0	0	0	0	0	0	0	0	0	0	0	0	0	0	0	0	0	0	0	0	0	0	0	0	0	0	0	0	0	0	0	0	0	0	0	0	0	0	0
OR4Q3|441669	0	0	0	0	0	0	0	0	0	0	0	0	0	0	0	0	0	0	0	0	0	0	0	0	0	0	0	0	0	0	0	0	0	0	0	0	0	0	0	0	0	0	0	0	0	0	0	0	0
OR4S1|256148	0	0	0	0	0	0	0	0	0	0	0	0	0	0	0	0	0	0	0	0	0	0	0	0	0	0	0	0	0	0	0	0	0	0	0	0	0	0	0	0	0	0	0	0	0	0	0	0	0
OR4S2|219431	0	0	0	0	0	0	0	0	0	0	0	0	0	0	0	0	0	0	0	0	0	0	0	0	0	0	0	0	0	0	0	0	0	0	0	0	0	0	0	0	0	0	0	0	0	0	0	0	0
OR4X1|390113	0	0	0	0	0	0	0	0	0	0	0	0	0	0	0	0	0	0	0	0	0	0	0	0	0	0	0	0	0	0	0	0	0	0	0	0	0	0	0	0	0	0	0	0	0	0	0	0	0
OR4X2|119764	0	0	0	0	0	0	0	0	0	0	0	0	0	0	0	0	0	0	0	0	0	0	0	0	0	0	0	0	0	0	0	0	0	0	0	0	0	0	0	0	0	0	0	0	0	0	0	0	0
OR51A2|401667	0	0	0	0	0	0	0	0	0	0	0	0	0	0	0	0	0	0	0	0	0	0	0	0	0	0	0	0	0	0	0	0	0	0	0	0	0	0	0	0	0	0	0	0	0	0	0	0	0
OR51A4|401666	0	0	0	0	0	0	0	0	0	0	0	0	0	0	0	0	0	0	0	0	0	0	0	0	0	0	0	0	0	0	0	0	0	0	0	0	0	0	0	0	0	0	0	0	0	0	0	0	0
OR51A7|119687	0	0	0	0	0	0	0	0	0	0	0	0	0	0	0	0	0	0	0	0	0	0	0	0	0	0	0	0	0	0	0	0	0	0	0	0	0	0	0	0	0	0	0	0	0	0	0	0	0
OR51B2|79345	0	0	0	0	0	0	0.3899	0	0	0	0	0	0	0	0	0	0	0	0	0	0	0	0	0	0	0	0	0	0	0	0	0	0	0	0	0	0	0	0	0	0	0	0	0	0	0	0	0	0
OR51B4|79339	0	0.5577	0	0.4948	0	0	0	0	0.3916	0	0	0	0	0	0	0	0	0	0	0.34	0	0	0	0	0	0	0	0	0	0	0	0	0	0	0.4588	0	0	0	0	0	0	0	0	0	0	0	0	0	0
OR51B5|282763	0	0	0	0	0.3986	0	0	0	0	0	0	0	0	0	0.5669	0	0	0	0	0	0	0	0	0	0	0	0	0	0	0	0.5967	0.4329	0.5141	0	0.4588	0	0	0	0	0.62	0.3975	0	0	0	0	0	0	0	0
OR51B6|390058	0	0	0	0	0	0	0	0	0	0	0	0	0	0	0	0	0	0	0	0	0	0	0	0	0	0	0	0	0	0	0	0	0	0	0	0	0	0	0	0	0	0	0	0	0	0	0	0	0
OR51D1|390038	0	0	0	0	0	0	0	0	0	0	0	0	0	0	0	0	0	0	0	0	0	0	0	0	0	0	0	0	0	0	0	0	0	0	0	0	0	0	0	0	0	0	0	0	0	0	0	0	0
OR51F1|256892	0	0	0	0	0	0	0	0	0	0	0	0	0	0	0	0	0	0	0	0	0	0	0	0	0	0	0	0	0	0	0	0	0	0	0	0	0	0	0	0	0	0	0	0	0	0	0	0	0
OR51F2|119694	0	0	0	0	0	0	0	0	0	0	0	0	0	0	0	0	0	0	0	0	0	0	0	0	0	0	0	0	0	0	0	0	0	0	0	0	0	0	0	0	0	0	0	0	0	0	0	0	0
OR51G1|79324	0	0	0	0	0	0	0	0	0	0	0	0	0	0	0	0	0	0	0	0	0	0	0	0	0	0	0	0	0	0	0	0	0	0	0	0	0	0	0	0	0	0	0	0	0	0	0	0	0
OR51G2|81282	0	0	0	0	0	0	0	0	0	0	0	0	0	0	0	0	0	0	0	0	0	0	0	0	0	0	0	0	0	0	0	0	0	0	0	0	0	0	0	0	0	0	0	0	0	0	0	0	0
OR51I1|390063	0	0	0	0	0	0	0	0	0	0	0	0	0	0	0	0	0	0	0	0	0	0	0	0	0	0	0	0	0	0	0	0	0	0	0	0	0	0	0	0	0	0	0	0	0	0	0	0	0
OR51I2|390064	0	0	0	0	0	0	0	0	0	0	0	0	0	0	0	0	0	0	0	0	0	0	0	0	0	0	0	0	0	0	0	0	0	0	0	0	0	0	0	0	0	0	0	0	0	1.2739	0	0	0
OR51L1|119682	0	0	0	0	0	0	0	0	0	0	0	0	0	0	0	0	0	0	0	0	0	0	0	0	0	0	0	0	0	0	0	0	0	0	0	0	0	0	0	0	0	0	0	0	0	0	0	0	0
OR51M1|390059	0	0	0	0	0	0	0	0	0	0	0	0	0	0	0	0	0	0	0	0	0	0	0	0	0	0	0	0	0	0	0	0	0	0	0	0	0	0	0	0	0	0	0	0	0	1.2739	0	0	0
OR51Q1|390061	0.4193	0	0	0	0	0	0	0	0	0	0	0	0	0	0	0	0	0	0	0	0	0	0	0	0	0	0	0	0	0	0.5967	0	0.5141	0	0	0	0	0	0	0	0	0	0	0	0	0	0	0.5394	0
OR51S1|119692	0	0	0	0	0	0	0	0	0	0	0	0	0	0	0	0	0	0	0	0	0	0	0	0	0	0	0	0	0	0	0	0	0	0	0	0	0	0	0	0	0	0	0	0	0	0	0	0	0
OR51T1|401665	0	0	0	0	0	0	0	0	0	0	0	0	0	0	0	0	0	0	0	0	0	0	0	0	0	0	0	0	0	0	0	0	0	0	0	0	0	0	0	0	0	0	0	0	0	0	0	0	0
OR51V1|283111	0	0	0	0	0	0	0	0	0	0	0	0	0	0	0	0	0	0	0	0	0	0	0	0	0	0	0	0	0	0	0	0	0	0	0	0	0	0	0	0	0	0	0	0	0	0	0	0	0
OR52A1|23538	0	0	0	0	0	0	0	0	0	0	0	0	0	0	0	0	0	0	0	0	0	0	0	0	0	0	0	0	0	0	0	0	0	0	0	0	0	0	0	0	0	0	0	0	0	0	0	0	0
OR52A4|390053	0	0	0	0	0	0	0	0	0	0	0	0	0	0	0	0	0	0	0	0	0	0	0	0	0	0	0	0	0	0	0	0	0	0	0	0	0	0	0	0	0	0	0	0	0	0	0	0	0
OR52A5|390054	0	0	0	0	0	0	0	0	0	0	0	0	0	0	0	0	0	0	0	0	0	0	0	0	0	0	0	0	0	0	0	0	0	0	0	0	0	0	0	0	0	0	0	0	0	0	0	0	0
OR52B2|255725	0	0	0	0	0.3986	0	0	0.4915	0	0.3984	0	0	0	0	0	0	0	0.4505	0	0	0	0	0	0	0.3498	0	0	0	0	0.5412	0	0	0	0	0	0.4541	0	0	0	0	0	0	0	0	0	0	0	0	0
OR52B4|143496	0.4193	0	0	0	0	0	0	0	0	0	0	0	0.6383	0	0	0	0	0	0	0	0	0	0	0	0	0	0	0	0	0	0	0	0	0	0	0	0	0	0	0	0	0	0	0	0	0	0	0	0
OR52B6|340980	0	0.5577	0	0	0	0	0	0	0	0	0	0	0	0	0	0.7485	0	0	0	0	0	0	0.3526	0	0	0	0	0	0	0	0	0	0	0	0	0	0	0.5102	0	0	0	0	0	0	0	0	0	0	0
OR52D1|390066	0	0	0	0	0	0	0	0	0	0	0	0	0	0	0	0	0	0	0	0	0	0	0	0	0	0	0	0	0	0	0.5967	0	0	0	0	0	0	0	0	0	0	0.9671	0	0	0	0	0	0	0
OR52E2|119678	0	0	0	0	0.3986	0	0	0	0	0	0	0.5574	0	0	0	0	0	0	0	0	0	0	0	0	0	0	0	0	0	0	0	0	0	0	0	0	0	0	0	0	0	0	0	0	0	0	0	0	0
OR52E4|390081	0	0	0	0	0	0	0	0	0	0	0	0	0	0	0	0	0	0	0	0	0	0	0	0	0	0	0	0	0	0	0	0	0	0	0	0	0	0	0	0	0	0	0	0	0	0	0	0	0
OR52E6|390078	0	0	0	0	0	0	0	0	0	0	0	0.5574	0	0	0	0	0	0	0	0	0	0	0	0	0	0	0	0	0	0	0	0	0	0	0	0	0	0	0	0	0	0	0	0	1.548	0	0	0	0
OR52E8|390079	0	0	0	0	0	0	0	0	0	0	0	0	0	0	0	0	0	0	0	0	0	0	0	0	0	0	0	0	0	0	0	0	0	0	0	0	0	0	0	0	0	0	0	0	0	0	0	0	0
OR52H1|390067	0	0	0	0	0	0	0	0	0.3916	0	0	0	0	0	0	0	0	0	0	0	0	0.3467	0	0	0	0	0	0	0	0	0	0	0	0	0	0	0	0.5102	0	0	0	0	0	0	0	0	0	0	0
OR52I1|390037	0	0	0	0	0	0	0	0	0.3916	0	0	0	0	0	0	0	0	0.4505	0	0	0	0	0	0	0	0	0	0	0	0	0	0.4329	0	0	0	0	0	0	0	0	0	0.4836	0.4838	0	0	0	0	0	0
OR52I2|143502	0.4193	0.5577	0	0	0	0	0	0	0	0	0	0	0	0	0	0	0.4594	0	0	0	0	0	0	0	0	0	0	0	0	0	0	0	0.5141	0	0	0	0.5597	0	0	0	0	0	0	0	0	0	0	0	0
OR52J3|119679	0	0	0	0	0	0	0	0	0	0	0	0	0	0	0	0	0	0	0	0	0	0	0	0	0	0	0	0	0	0	0	0	0	0	0	0	0	0	0	0	0	0	0	0	0	0	0	0	0
OR52K1|390036	0	0	0	0	0	0	0	0	0	0	0	0	0	0	0	0	0	0	0	0	0	0	0	0	0	0	0	0	0	0	0	0	0	0	0	0	0	0	0	0	0	0	0	0	0	1.2739	0	0	0
OR52K2|119774	0	0	0	0	0	0	0	0	0	0	0	0.5574	0	0	0	0	0	0	0	0	0	0	0	0	0	0	0	0	0	0	0	0.4329	0	0	0	0	0	0	0	0	0	0	0	0	0	1.2739	1.2788	0	0
OR52L1|338751	0	0	0	0	0	0	0	0.4915	0	0	0	0	0	0	0	0	0	0	0	0	0	0	0	0	0	0	0	0	0	0	0	0	0	0	0	0	0	0	0	0	0	0	0	0	0	0	0	0	0
OR52M1|119772	0	0	0	0	0	0	0	0	0	0	0	0	0	0	0	0	0	0	0	0	0	0	0	0	0	0	0	0	0	0	0	0	0	0	0	0	1.1194	0	0	0	0	0	0	0	0	0	0	0	0
OR52N1|79473	0	0	0	0	0	0	0	0	0	0	0	0	0	0	0	0	0	0	0	0	0	0	0	0	0	0	0	0	0	0	0	0	0	0	0	0	0	0	0	0	0.3975	0	0	0	0	0	0	0	0
OR52N2|390077	0	0	0	0	0	0	0	0	0.3916	0	0	0	0	0	0.5669	0	0.4594	0.9009	0.4726	0	0	0	0.7052	0	0	0	0	0	0	0	0	0	0	0	0.4588	0	0	0	0.5263	0.62	0	0.4836	0	0	1.548	3.8217	0	0	0
OR52N5|390075	0	0	0	0	0	0	0	0	0	0	0	0	0	0	0	0	0	0	0	0	0	0	0	0	0	0	0	0	0	0	0	0	0	0	0	0	0	0	0	0	0	0	0	0	0	0	0	0	0
OR52R1|119695	0	0	0	0	0	0	0	0	0	0	0	0	0	0	0	0	0	0	0	0	0	0	0	0	0	0	0	0	0	0	0	0	0	0	0	0	0	0	0	0	0	0	0	0	0	0	0	0	0
OR52W1|120787	0.4193	0	0	0.4948	0.3986	0.8078	0.3899	0	0.3916	0	0	0	0	0	0	0	0	1.3514	0	0.34	0	0	0	0	0	0.401	0.497	0.4878	0	1.6236	0	0.4329	0.5141	0	0.9175	0.9083	0	0	0	0	0.795	0	0.4838	0	0	0	0	0.5394	0
OR56A1|120796	0	0	0	0	0	0	0	0	0	0	0	0	0	0	0	0	0	0	0	0	0	0	0	0	0	0	0	0	0	0	0	0	0	0	0	0	0	0	0	0	0	0	0	0	0	0	0	0	0
OR56A3|390083	0	0	0	0	0	0	0	0	0	0	0	0	0	0	0	0	0	0	0	0	0	0	0	0	0	0	0	0	0	0	0	0	0	0	0	0	0	0	0	0	0	0	0	0	0	0	0	0	0
OR56A4|120793	0	0	0	0	0	0	0	0	0	0	0	0	0	0	0	0	0	0	0	0	0	0	0	0	0	0	0	0	0	0	0	0	0	0	0	0	0	0	0	0	0	0	0	0	0	0	0	0	0
OR56A5|390084	0	0	0	0	0.3986	0	0	0	0	0	0	0	0	0	0	0	0.4594	0	0	0	0	0	0	0	0	0	0	0	0	0	0	0	0.5141	0	0	0.9083	0	0	0	0	0	0	0	0	0	0	0	0	0
OR56B1|387748	0	0	0.3925	0	0	0	0	0	0	0	0	0	1.2767	0	0	0	0	0.4505	0	0	0	0	0	0.5368	0	0	0	0	0	0	0	0	0	0	0.4588	0	0	0	0	0	0	0	0	0	0	0	0	0	0
OR5A1|219982	0	0	0	0	0	0	0	0	0	0	0	0	0	0	0	0	0	0	0	0	0	0	0	0	0	0	0	0	0	0	0	0	0	0	0	0	0	0	0	0	0	0	0	0	0	0	0	0	0
OR5A2|219981	0	0	0	0	0	0	0	0	0	0	0	0	0	0	0	0	0	0	0	0	0	0	0	0	0	0	0	0	0	0	0	0	0	0	0	0	0	0	0	0	0	0	0	0	0	0	0	0	0
OR5AC2|81050	0	0	0	0	0	0	0	0	0	0	0	0	0	0	0	0	0	0	0	0	0	0	0	0	0	0	0	0	0	0	0	0	0	0	0	0	0	0	0	0	0	0	0	0	0	0	0	0	0
OR5AK2|390181	0	0	0	0	0	0	0	0	0	0	0	0	0	0	0	0	0	0	0	0	0	0	0	0	0	0	0	0	0	0	0	0	0	0	0	0	0	0	0	0	0	0	0	0	0	0	0	0	0
OR5AN1|390195	0	0	0	0	0	0	0	0	0	0	0	0	0	0	0	0	0	0	0	0	0	0	0	0	0	0	0	0	0	0	0	0	0	0	0	0	0	0	0	0	0	0	0	0	0	0	0	0	0
OR5AP2|338675	0	0	0	0	0	0	0	0	0	0	0	0	0	0	0	0	0	0	0	0	0	0	0	0	0	0	0	0	0	0	0	0	0	0	0	0	0	0	0	0	0	0	0	0	0	0	0	0	0
OR5AR1|219493	0	0	0	0	0	0	0	0	0	0	0	0	0	0	0	0	0	0	0	0	0	0	0	0	0	0	0	0	0	0	0	0	0	0	0	0	0	0	0	0	0	0	0	0	0	0	0	0	0
OR5AS1|219447	0	0	0	0	0	0	0	0	0	0	0	0	0	0	0	0	0	0	0	0	0	0	0	0	0	0	0	0	0	0	0	0	0	0	0	0	0	0	0	0	0	0	0	0	0	0	0	0	0
OR5AU1|390445	0	0	0	0	0	0	0	0	0	0	0	0	0	0	0	0	0	0	0	0	0	0	0	0	0	0	0	0	0	0	0	0	0	0	0	0	0	0	0	0	0	0	0	0	0	0	0	0	0
OR5B12|390191	0	0	0	0.9896	0	0	0	0	0	0	0.9703	0	0	0	0	0	0	0	0	0	0	0	0	0	0	0	0	0	0	0	0	0	1.0283	0	0	0	0	0	0	0	0	0	0	0	0	0	0	0	0
OR5B17|219965	0	0	0	0	0	0	0	0	0	0	0	0	0	0	0	0	0	0	0	0	0	0	0	0	0	0	0	0	0	0	0	0	0	0	0	0	0	0	0	0	0	0	0	0	0	0	0	0	0
OR5B21|219968	0	0	0	0	0	0	0	0	0	0	0	0	0	0	0	0.7485	0.4594	0	0	0	0	0	0	0.5368	0	0	0	0	0	0	0	0	0	0	0	0	0	0	0	0	0	0.4836	0	0	0	0	0	0	0
OR5B2|390190	0	0	0	0	0	0	0	0	0.3916	0	0	0	0	0	0	0.7485	0	0	0	0	0	0	0	0	0	0	0	0	0	0	0	0	0	0	0	0	0	0	0	0	0	0	0	0	0	0	0	0	0
OR5B3|441608	0	0	0	0	0	0	0	0	0	0	0	0	0	0	0	0	0	0	0	0	0	0	0	0	0	0	0	0	0	0	0	0	0	0	0	0	0	0	0	0	0	0	0	0	0	0	0	0	0
OR5C1|392391	0	0	0	0	0	0.4039	0	0	0	0	0	0	0.6383	0.4751	0	0	0	0	0	0	0	0	0.3526	0	0	0	0.497	0	0	0	0	0	0	0	0	0	0	0	0	0	0	0.4836	0	0	0	0	0	0	0
OR5D13|390142	0	0	0	0	0	0	0	0	0	0	0	0	0	0	0	0	0	0	0	0	0	0	0	0	0	0	0	0	0	0	0	0	0	0	0	0	0	0	0	0	0	0	0	0	0	0	0	0	0
OR5D14|219436	0	0	0	0	0	0	0	0	0	0	0	0	0	0	0	0	0	0	0	0	0	0	0	0	0	0	0	0	0	0	0	0	0	0	0	0	0	0	0	0	0	0	0	0	0	0	0	0	0
OR5D16|390144	0	0	0	0	0	0	0	0	0	0	0	0	0	0	0	0	0	0	0	0	0	0	0	0	0	0	0	0	0	0	0	0	0	0	0	0	0	0	0	0	0	0	0	0	0	0	0	0	0
OR5D18|219438	0	0	0	0	0	0	0	0	0	0	0	0	0	0	0	0	0	0	0	0	0	0	0	0	0	0	0	0	0	0	0	0	0	0	0	0	0	0	0	0	0	0	0	0	0	0	0	0	0
OR5E1P|26343	0	0	0	0	0	0	0	0	0	0	0	0	0	0	0	0	0	0	0	0	0	0	0	0	0	0	0	0	0	0	0	0	0	0	0	0	0	0	0	0	0	0	0.4838	0	0	0	0	0	0
OR5F1|338674	0	0	0	0	0	0	0	0	0	0	0	0	0	0	0	0	0	0	0	0	0	0	0	0	0	0	0	0	0	0	0	0	0	0	0	0	0	0	0	0	0	0	0	0	0	0	0	0	0
OR5H14|403273	0	0	0	0	0	0	0	0	0	0	0	0	0	0	0	0	0	0	0	0	0	0	0	0	0	0	0	0	0	0	0	0	0	0	0	0	0	0	0	0	0	0	0	0	0	0	0	0	0
OR5H15|403274	0	0	0	0	0	0	0	0	0	0	0	0	0	0	0	0	0	0	0	0	0	0	0	0	0	0	0	0	0	0	0	0	0	0	0	0	0	0	0	0	0	0	0	0	0	0	0	0	0
OR5H1|26341	0	0	0	0	0	0	0	0	0	0	0	0	0	0	0	0	0	0	0	0	0	0	0	0	0	0	0	0	0	0	0	0	0	0	0	0	0	0	0	0	0	0	0	0	0	0	0	0	0
OR5H2|79310	0	0	0	0	0	0	0	0	0	0	0	0	0	0	0	0	0	0	0	0	0	0	0	0	0	0	0	0	0	0	0	0	0	0	0	0	0	0	0	0	0	0	0	0	0	0	0	0	0
OR5H6|79295	0	0	0	0	0	0	0	0	0	0	0	0	0	0	0	0	0	0	0	0	0	0	0	0	0	0	0	0	0	0	0	0	0	0	0	0	0	0	0	0	0	0	0	0	0	0	0	0	0
OR5I1|10798	0	0	0	0	0	0	0	0	0	0	0	0	0	0	0	0	0	0	0	0	0	0	0	0	0	0	0	0	0	0	0	0	0	0	0	0	0	0	0	0	0	0	0	0	0	0	0	0	0
OR5J2|282775	0	0	0	0	0	0	0	0	0	0	0	0	0	0	0	0	0	0	0	0	0	0	0	0	0	0	0	0	0	0	0	0	0	0	0	0	0	0	0	0	0	0	0	0	0	0	0	0	0
OR5K1|26339	0	0	0	0	0	0	0	0	0.3916	0.3984	0	2.2297	0	0	0	1.497	0	0	0	0.34	0.474	0	0	0	0	0	0	1.4634	0	0	0.5967	0	0	0	0	0	0	0	0	1.8599	0.3975	0.4836	0	0	0	0	0	0	0
OR5K3|403277	0	0	0	0	0	0	0	0	0	0	0	0	0	0	0	0	0	0	0	0	0	0	0	0	0	0	0	0	0	0	0	0	0	0	0	0	0	0	0	0	0	0	0	0	0	0	0	0	0
OR5K4|403278	0	0	0	0	0	0	0	0	0	0	0	0	0	0	0	0	0	0	0	0	0	0	0	0	0	0	0	0	0	0	0	0	0	0	0	0	0	0	0	0	0	0	0	0	0	0	0	0	0
OR5L1|219437	0	0	0	0	0	0	0	0	0	0	0	0	0	0	0	0	0	0	0	0	0	0	0	0	0	0	0	0	0	0	0	0	0	0	0	0	0	0	0	0	0	0	0	0	0	0	0	0	0
OR5L2|26338	0	0	0	0	0	0	0	0	0	0	0	0	0	0	0	0	0	0	0	0	0	0	0	0	0	0	0	0	0	0	0	0	0	0	0	0	0	0	0	0	0	0	0	0	0	0	0	0	0
OR5M10|390167	0	0	0	0	0	0	0	0	0	0	0	0	0	0	0	0	0	0	0	0	0	0	0	0	0	0	0	0	0	0	0	0	0	0	0	0	0	0	0	0	0	0	0	0	0	0	0	0	0
OR5M11|219487	0	0	0	0	0	0	0	0	0	0.3984	0	0.5574	0	0	0	0	0	0	0	0	0	0.3467	0.3526	0	0	0	0	0	0	0	0	0	0	0	0	0	0	0	0.5263	0	0.3975	1.4507	1.4514	0	0	0	1.2788	0	0
OR5M1|390168	0	0	0	0	0	0	0	0	0	0	0	0	0	0	0	0	0	0	0	0	0	0	0	0	0	0	0	0	0	0	0	0	0	0	0	0	0	0	0	0	0	0	0	0	1.548	0	0	0	0
OR5M3|219482	0	0	0	0	0	0	0	0	0	0	0	0	0	0	0	0	0	0	0	0	0	0	0	0	0	0	0	0	0	0	0	0	0	0	0	0	0	0	0	0	0	0	0	0	0	0	0	0	0
OR5M8|219484	0	0	0	0	0	0	0	0	0	0	0	0	0	0	0	0	0	0	0	0	0	0	0	0	0	0	0	0	0	0	0	0	0	0	0	0	0	0	0	0	0	0	0	0	0	0	0	0	0
OR5M9|390162	0	0	0	0	0	0	0	0	0	0	0	0	0	0	0	0	0	0	0	0	0	0	0	0	0	0	0	0	0	0	0	0	0	0	0	0	0	0	0	0	0	0	0	0	0	0	0	0	0
OR5P2|120065	0	0	0	0	0	0	0	0	0	0	0	0	0	0	0	0	0	0	0	0	0	0	0	0	0	0	0	0	0	0	0	0	0	0	0	0	0	0	0	0	0	0	0	0	0	0	0	0	0
OR5P3|120066	0	0	0	0	0	0	0	0	0	0	0	0	0	0	0	0	0	0	0	0	0	0	0	0	0	0	0	0	0	0	0	0	0	0	0	0	0	0	0	0	0	0	0	0	0	0	0	0	0
OR5R1|219479	0	0	0	0	0	0	0	0	0	0	0	0	0	0	0	0	0	0	0	0	0	0	0	0	0	0	0	0	0	0	0	0	0	0	0	0	0	0	0	0	0	0	0	0	0	0	0	0	0
OR5T1|390155	0	0	0	0	0	0	0	0	0	0	0	0	0	0	0	0	0	0	0	0	0	0	0	0	0	0	0	0	0	0	0	0	0	0	0	0	0	0	0	0	0	0	0	0	0	0	0	0	0
OR5T2|219464	0	0	0	0	0	0	0	0	0	0	0	0	0	0	0	0	0	0	0	0	0	0	0	0	0	0	0	0	0	0	0	0	0	0	0	0	0	0	0	0	0	0	0	0	0	0	0	0	0
OR5T3|390154	0	0	0	0	0	0	0	0	0	0	0	0	0	0	0	0	0	0	0	0	0	0	0	0	0	0	0	0	0	0	0	0	0	0	0	0	0	0	0	0	0	0	0	0	0	0	0	0	0
[truncated: 18,735 more rows]
[truncated: 461 more columns]
